# Supplementary material for: Transcriptome analysis based on RNA-seq of common innate immune responses of flounder cells to IHNV, VHSV, and HIRRV
Source: PLoS One. 2020 Sep 28;15(9):e0239925. doi: 10.1371/journal.pone.0239925 (PMC7521715; doi:10.1371/journal.pone.0239925)
Supplement: S2 Table — (XLSX) [file pone.0239925.s002.xlsx]

## Sheet: Readme
Paralichthys olivaceus(Japanese Flounder) Transcriptome Analysis
Sample Details	N7,N9,N31,N33
Control Samples	N7,N31
Treated Samples	N9,N33
Sheet	Descriptions
DEG_G1_7	Flounder control vs Flounder v2 (24 hrs)
Header Description
Headers	Description
Gene_ID	Gene ID
Control1_Normalized	Sample N7 Normalized read count
Control2_Normalized	Sample N31 Normalized read count
Treated1_Normalized	Sample N9 Normalized read count
Treated2_Normalized	Sample N33 Normalized read count
baseMean	The average of the normalized counts taken over all samples
log2FoldChange	log2 fold change between the groups. E.g. value 2 means that the expression has increased 4-fold
lfcSE	standard error of the log2FoldChange estimate
stat	Wald statistic
pvalue	Wald test p-value
padj	Benjamini-Hochberg adjusted p-value

## Sheet: DEG_G1_7
S2 Table. List of DEGs in mock- and VHSV-infected HINAE cells (mock vs VHSV)
	DEG Results												DAVID Annotations
homologous Zebrafish gene symbol	Gene_ID	Control1_Normalized	Control2_Normalized	Treated1_Normalized	Treated2_Normalized	baseMean	log2FoldChange	lfcSE	stat	pvalue	padj		FlounderGene ID	homologous Zebrafish gene symbol	Gene Name	Species	COG_ONTOLOGY	GOTERM_BP_DIRECT	GOTERM_CC_DIRECT	GOTERM_MF_DIRECT	INTERPRO	KEGG_PATHWAY	PIR_SUPERFAMILY	SMART	UP_KEYWORDS	UP_SEQ_FEATURE	KEGG_PATHWAY_link
smu1a	LOC109628151	1313.45	1364.49	821.287	881.739	1095.24	-0.653688	0.129696	-5.04014	4.65181e-07	3.37471e-06		LOC109628151	smu1a	smu-1 suppressor of mec-8 and unc-52 homolog a (C. elegans)(smu1a)	Danio rerio			GO:0005634~nucleus,GO:0005737~cytoplasm,		IPR001680:WD40 repeat,IPR006594:LisH dimerisation motif,IPR006595:CTLH, C-terminal LisH motif,IPR015943:WD40/YVTN repeat-like-containing domain,IPR017986:WD40-repeat-containing domain,IPR019775:WD40 repeat, conserved site,IPR020472:G-protein beta WD-40 repeat,			SM00320:WD40,SM00667:LisH,SM00668:CTLH,	Complete proteome,Cytoplasm,Nucleus,Proteomics identification,Reference proteome,Repeat,WD repeat,	chain:WD40 repeat-containing protein SMU1,domain:CTLH,domain:LisH,repeat:WD 1,repeat:WD 2,repeat:WD 3,repeat:WD 4,repeat:WD 5,repeat:WD 6,
cpxm1b	LOC109633196	413.297	365.228	328.112	441.986	387.156	-0.0183794	0.217391	-0.0845454	0.932623	0.959572		LOC109633196	cpxm1b	carboxypeptidase X (M14 family), member 1b(cpxm1b)	Danio rerio		GO:0006508~proteolysis,		GO:0004181~metallocarboxypeptidase activity,GO:0008270~zinc ion binding,	IPR000421:Coagulation factor 5/8 C-terminal type domain,IPR000834:Peptidase M14, carboxypeptidase A,IPR008969:Carboxypeptidase-like, regulatory domain,IPR008979:Galactose-binding domain-like,IPR014766:Carboxypeptidase, regulatory domain,			SM00231:FA58C,SM00631:Zn_pept,	Complete proteome,Reference proteome,Signal,
elp1	ikbkap	751.692	783.05	358.307	294.657	546.926	-1.2304	0.183676	-6.69876	2.10188e-11	3.06236e-10		ikbkap	elp1
arhgef37	arhgef37	249.226	249.816	352.268	354.928	301.56	0.502887	0.221819	2.26711	0.0233835	0.0551071		arhgef37	arhgef37	Rho guanine nucleotide exchange factor (GEF) 37(arhgef37)	Danio rerio		GO:0035023~regulation of Rho protein signal transduction,	GO:0005737~cytoplasm,	GO:0005089~Rho guanyl-nucleotide exchange factor activity,	IPR000219:Dbl homology (DH) domain,IPR001452:Src homology-3 domain,IPR004148:BAR domain,IPR027267:Arfaptin homology (AH) domain/BAR domain,			SM00325:RhoGEF,SM00326:SH3,	Coiled coil,Complete proteome,Proteomics identification,Reference proteome,
ppargc1b	LOC109628111	125.728	125.639	422.721	477.702	287.947	1.83998	0.23005	7.99817	1.26278e-15	3.14649e-14		LOC109628111	ppargc1b	peroxisome proliferator-activated receptor gamma, coactivator 1 beta(ppargc1b)	Danio rerio				GO:0000166~nucleotide binding,GO:0003676~nucleic acid binding,	IPR000504:RNA recognition motif domain,IPR012677:Nucleotide-binding, alpha-beta plait,	dre04931:Insulin resistance,			Coiled coil,Complete proteome,Receptor,Reference proteome,		https://www.genome.jp/kegg-bin/show_pathway?dre04931
pde6a	pde6a	0	0.973943	0	0	0.243486	-0.31511	4.88816	-0.0644639	0.948601	#N/A		pde6a	pde6a	phosphodiesterase 6A, cGMP-specific, rod, alpha(pde6a)	Danio rerio		GO:0007165~signal transduction,		GO:0004112~cyclic-nucleotide phosphodiesterase activity,GO:0004114~3',5'-cyclic-nucleotide phosphodiesterase activity,GO:0004115~3',5'-cyclic-AMP phosphodiesterase activity,GO:0004117~calmodulin-dependent cyclic-nucleotide phosphodiesterase activity,GO:0004118~cGMP-stimulated cyclic-nucleotide phosphodiesterase activity,GO:0004119~cGMP-inhibited cyclic-nucleotide phosphodiesterase activity,GO:000…	IPR002073:3'5'-cyclic nucleotide phosphodiesterase, catalytic domain,IPR003018:GAF domain,IPR003607:HD/PDEase domain,IPR023088:3'5'-cyclic nucleotide phosphodiesterase,IPR023174:3'5'-cyclic nucleotide phosphodiesterase, conserved site,	dre00230:Purine metabolism,dre04744:Phototransduction,		SM00065:GAF,SM00471:HDc,	Coiled coil,Complete proteome,Hydrolase,Metal-binding,Proteomics identification,Reference proteome,		https://www.genome.jp/kegg-bin/show_pathway?dre00230
slc26a2	slc26a2	311.644	274.652	255.646	229.922	267.966	-0.271137	0.243238	-1.1147	0.26498	0.396841		slc26a2	slc26a2	solute carrier family 26 (anion exchanger), member 2(slc26a2)	Danio rerio		GO:0001503~ossification,GO:0006810~transport,GO:0006811~ion transport,GO:0007605~sensory perception of sound,GO:0008272~sulfate transport,GO:0015701~bicarbonate transport,GO:0032474~otolith morphogenesis,GO:0036269~swimming behavior,GO:0042391~regulation of membrane potential,GO:0048884~neuromast development,GO:0051453~regulation of intracellular pH,GO:0055085~transmembrane transport,GO:0060117~a…	GO:0005887~integral component of plasma membrane,GO:0016020~membrane,GO:0016021~integral component of membrane,	GO:0005254~chloride channel activity,GO:0008271~secondary active sulfate transmembrane transporter activity,GO:0015106~bicarbonate transmembrane transporter activity,GO:0015116~sulfate transmembrane transporter activity,GO:0015301~anion:anion antiporter activity,GO:0019531~oxalate transmembrane transporter activity,	IPR001902:Sulphate anion transporter,IPR002645:STAS domain,IPR011547:Sulphate transporter,IPR018045:Sulphate anion transporter, conserved site,				Complete proteome,Membrane,Phosphoprotein,Reference proteome,Transmembrane,Transmembrane helix,Transport,
htr4	htr4	11.1461	13.6352	74.4795	75.8965	43.7893	2.60257	0.581471	4.47583	7.61145e-06	4.36712e-05		htr4	htr4	5-hydroxytryptamine receptor 4(htr4)	Danio rerio		GO:0007165~signal transduction,GO:0007186~G-protein coupled receptor signaling pathway,GO:0007210~serotonin receptor signaling pathway,GO:0007214~gamma-aminobutyric acid signaling pathway,GO:0007268~chemical synaptic transmission,GO:0032098~regulation of appetite,	GO:0005887~integral component of plasma membrane,GO:0016020~membrane,GO:0016021~integral component of membrane,	GO:0004871~signal transducer activity,GO:0004930~G-protein coupled receptor activity,GO:0004993~G-protein coupled serotonin receptor activity,	IPR000276:G protein-coupled receptor, rhodopsin-like,IPR001520:5-Hydroxytryptamine 4 receptor,IPR017452:GPCR, rhodopsin-like, 7TM,	dre04020:Calcium signaling pathway,dre04080:Neuroactive ligand-receptor interaction,		SM01381:SM01381,	Complete proteome,G-protein coupled receptor,Membrane,Receptor,Reference proteome,Transducer,Transmembrane,Transmembrane helix,		https://www.genome.jp/kegg-bin/show_pathway?dre04020
lman2	lman2	1144.93	1125.39	1598.29	1683.12	1387.93	0.531012	0.114389	4.64216	3.44793e-06	2.10894e-05		lman2	lman2	lectin, mannose-binding 2(lman2)	Danio rerio		GO:0006888~ER to Golgi vesicle-mediated transport,GO:0007029~endoplasmic reticulum organization,GO:0007030~Golgi organization,	GO:0000139~Golgi membrane,GO:0005789~endoplasmic reticulum membrane,GO:0005793~endoplasmic reticulum-Golgi intermediate compartment,GO:0016020~membrane,GO:0016021~integral component of membrane,GO:0030134~ER to Golgi transport vesicle,	GO:0005537~mannose binding,	IPR005052:Legume-like lectin,IPR013320:Concanavalin A-like lectin/glucanase, subgroup,	dre04141:Protein processing in endoplasmic reticulum,			Complete proteome,Membrane,Proteomics identification,Reference proteome,Signal,Transmembrane,Transmembrane helix,		https://www.genome.jp/kegg-bin/show_pathway?dre04141
fat2	fat2	63.7556	89.1157	165.063	167.419	121.338	1.12196	0.357703	3.13657	0.00170935	0.00568044		fat2	fat2	FAT atypical cadherin 2(fat2)	Danio rerio		GO:0007155~cell adhesion,GO:0007156~homophilic cell adhesion via plasma membrane adhesion molecules,	GO:0005886~plasma membrane,GO:0016020~membrane,GO:0016021~integral component of membrane,	GO:0005509~calcium ion binding,	IPR000742:Epidermal growth factor-like domain,IPR001791:Laminin G domain,IPR002126:Cadherin,IPR013032:EGF-like, conserved site,IPR013320:Concanavalin A-like lectin/glucanase, subgroup,IPR015919:Cadherin-like,IPR020894:Cadherin conserved site,			SM00112:CA,SM00181:EGF,SM00282:LamG,	Calcium,Complete proteome,Disulfide bond,Membrane,Reference proteome,Repeat,Signal,Transmembrane,Transmembrane helix,
mtnr1al	LOC109624919	0	3.4088	4.02592	0	1.85868	0.259627	3.10124	0.0837173	0.933281	0.959996		LOC109624919	mtnr1al	melatonin receptor type 1A like(mtnr1al)	Danio rerio		GO:0007165~signal transduction,GO:0007166~cell surface receptor signaling pathway,GO:0007186~G-protein coupled receptor signaling pathway,GO:0048511~rhythmic process,	GO:0005886~plasma membrane,GO:0005887~integral component of plasma membrane,GO:0016020~membrane,GO:0016021~integral component of membrane,	GO:0004871~signal transducer activity,GO:0004930~G-protein coupled receptor activity,GO:0008502~melatonin receptor activity,	IPR000025:Melatonin receptor family,IPR000276:G protein-coupled receptor, rhodopsin-like,IPR017452:GPCR, rhodopsin-like, 7TM,			SM01381:SM01381,	Biological rhythms,Cell membrane,Complete proteome,G-protein coupled receptor,Membrane,Receptor,Reference proteome,Transducer,Transmembrane,Transmembrane helix,	chain:Melatonin receptor type 1A-like,topological domain:Cytoplasmic,topological domain:Extracellular,transmembrane region,
slc36a1	LOC109627568	504.249	523.494	497.201	337.07	465.503	-0.297703	0.209476	-1.42118	0.155263	0.260908		LOC109627568	slc36a1	solute carrier family 36 (proton/amino acid symporter), member 1(slc36a1)	Danio rerio		GO:0015816~glycine transport,	GO:0016020~membrane,GO:0016021~integral component of membrane,	GO:0005280~hydrogen:amino acid symporter activity,GO:0015078~hydrogen ion transmembrane transporter activity,GO:0015180~L-alanine transmembrane transporter activity,GO:0015187~glycine transmembrane transporter activity,GO:0015193~L-proline transmembrane transporter activity,	IPR013057:Amino acid transporter, transmembrane,				Complete proteome,Membrane,Reference proteome,Transmembrane,Transmembrane helix,
atox1	atox1	1560.9	1465.78	1320.5	1529.09	1469.07	-0.088152	0.120516	-0.731457	0.4645	0.599423		atox1	atox1	antioxidant 1 copper chaperone(atox1)	Danio rerio		GO:0006878~cellular copper ion homeostasis,GO:0006979~response to oxidative stress,GO:0015680~intracellular copper ion transport,GO:0030001~metal ion transport,	GO:0005737~cytoplasm,	GO:0016531~copper chaperone activity,GO:0046872~metal ion binding,	IPR006121:Heavy metal-associated domain, HMA,				Complete proteome,Proteomics identification,Reference proteome,
sparc	sparc	8845.08	9406.34	9780.96	10719.3	9687.91	0.167407	0.0735023	2.27758	0.0227518	0.0538159		sparc	sparc	secreted protein, acidic, cysteine-rich (osteonectin)(sparc)	Danio rerio		GO:0007165~signal transduction,GO:0030916~otic vesicle formation,GO:0032474~otolith morphogenesis,GO:0048752~semicircular canal morphogenesis,GO:0051216~cartilage development,GO:0060037~pharyngeal system development,	GO:0005578~proteinaceous extracellular matrix,GO:0005615~extracellular space,	GO:0005509~calcium ion binding,GO:0005518~collagen binding,GO:0050840~extracellular matrix binding,	IPR001999:Osteonectin-like, conserved site,IPR002350:Kazal domain,IPR003645:Follistatin-like, N-terminal,IPR011992:EF-hand-like domain,IPR015369:Follistatin/Osteonectin EGF domain,IPR018247:EF-Hand 1, calcium-binding site,IPR019577:SPARC/Testican, calcium-binding domain,			SM00274:FOLN,SM00280:KAZAL,	Complete proteome,Proteomics identification,Reference proteome,Signal,
g3bp1	g3bp1	3565.41	3679.07	1900.23	1937.59	2770.58	-0.916733	0.0915736	-10.0109	1.36523e-23	7.64408e-22		g3bp1	g3bp1	GTPase activating protein (SH3 domain) binding protein 1(g3bp1)	Danio rerio		GO:0006810~transport,	GO:0005622~intracellular,GO:0005829~cytosol,GO:0030529~intracellular ribonucleoprotein complex,	GO:0000166~nucleotide binding,GO:0003676~nucleic acid binding,GO:0003729~mRNA binding,	IPR000504:RNA recognition motif domain,IPR002075:Nuclear transport factor 2,IPR012677:Nucleotide-binding, alpha-beta plait,IPR018222:Nuclear transport factor 2, Eukaryote,			SM00360:RRM,	Complete proteome,Proteomics identification,Reference proteome,
neil3	neil3	592.971	528.364	380.449	343.767	461.388	-0.629836	0.192294	-3.27537	0.00105522	0.00374522		neil3	neil3	nei-like DNA glycosylase 3(neil3)	Danio rerio		GO:0006281~DNA repair,GO:0006284~base-excision repair,GO:0006289~nucleotide-excision repair,		GO:0003676~nucleic acid binding,GO:0003677~DNA binding,GO:0003684~damaged DNA binding,GO:0003906~DNA-(apurinic or apyrimidinic site) lyase activity,GO:0004518~nuclease activity,GO:0004519~endonuclease activity,GO:0008270~zinc ion binding,GO:0016787~hydrolase activity,GO:0016799~hydrolase activity, hydrolyzing N-glycosyl compounds,GO:0046872~metal ion binding,	IPR000214:Zinc finger, DNA glycosylase/AP lyase-type,IPR001876:Zinc finger, RanBP2-type,IPR010666:Zinc finger, GRF-type,IPR010979:Ribosomal protein S13-like, H2TH,IPR012319:DNA glycosylase/AP lyase, catalytic domain,IPR015886:DNA glycosylase/AP lyase, H2TH DNA-binding,IPR015887:DNA glycosylase/AP lyase, zinc finger domain, DNA-binding site,	dre03410:Base excision repair,		SM00547:ZnF_RBZ,SM00898:SM00898,SM01232:SM01232,	Complete proteome,Endonuclease,Hydrolase,Metal-binding,Nuclease,Reference proteome,Zinc,Zinc-finger,		https://www.genome.jp/kegg-bin/show_pathway?dre03410
aga	aga	475.715	505.476	559.602	665.211	551.501	0.318705	0.175713	1.81379	0.0697105	0.137543		aga	aga	aspartylglucosaminidase(aga)	Danio rerio				GO:0016787~hydrolase activity,	IPR000246:Peptidase T2, asparaginase 2,	dre00511:Other glycan degradation,dre04142:Lysosome,			Complete proteome,Proteomics identification,Reference proteome,Signal,		https://www.genome.jp/kegg-bin/show_pathway?dre00511
tenm3	LOC109627387	1.78337	0.486971	32.2073	4.4645	9.73555	4.0084	1.43799	2.78751	0.0053115	0.0154259		LOC109627387	tenm3	teneurin transmembrane protein 3(tenm3)	Danio rerio	Cell envelope biogenesis, outer membrane,	GO:0007155~cell adhesion,GO:0007156~homophilic cell adhesion via plasma membrane adhesion molecules,GO:0007157~heterophilic cell-cell adhesion via plasma membrane cell adhesion molecules,GO:0007165~signal transduction,GO:0010976~positive regulation of neuron projection development,GO:0030154~cell differentiation,GO:0031290~retinal ganglion cell axon guidance,GO:0070983~dendrite guidance,GO:009726…	GO:0005887~integral component of plasma membrane,GO:0016020~membrane,GO:0016021~integral component of membrane,GO:0030424~axon,GO:0042995~cell projection,GO:0043005~neuron projection,	GO:0042803~protein homodimerization activity,GO:0046982~protein heterodimerization activity,GO:0050839~cell adhesion molecule binding,	IPR000742:Epidermal growth factor-like domain,IPR006530:YD repeat,IPR008969:Carboxypeptidase-like, regulatory domain,IPR009471:Teneurin intracellular, N-terminal,IPR011042:Six-bladed beta-propeller, TolB-like,IPR013032:EGF-like, conserved site,IPR022385:Rhs repeat-associated core,			SM00181:EGF,	Cell adhesion,Cell projection,Complete proteome,Differentiation,Disulfide bond,EGF-like domain,Glycoprotein,Membrane,Reference proteome,Repeat,Transmembrane,Transmembrane helix,	chain:Teneurin-3,disulfide bond,domain:EGF-like 1,domain:EGF-like 2,domain:EGF-like 3,domain:EGF-like 4,domain:EGF-like 5,domain:EGF-like 6,domain:EGF-like 7,domain:EGF-like 8,domain:Teneurin N-terminal,glycosylation site:N-linked (GlcNAc...),repeat:NHL 1,repeat:NHL 2,repeat:NHL 3,repeat:NHL 4,repeat:NHL 5,repeat:YD 1,repeat:YD 10,repeat:YD 11,repeat:YD 12,repeat:YD 13,repeat:YD 14,repeat:YD 15,r…
elovl6	elovl6	2826.65	2784.01	2139.77	2299.22	2512.41	-0.338504	0.0946483	-3.57644	0.000348309	0.00138668		elovl6	elovl6	ELOVL fatty acid elongase 6(elovl6)	Danio rerio		GO:0006629~lipid metabolic process,GO:0006631~fatty acid metabolic process,GO:0006633~fatty acid biosynthetic process,GO:0006636~unsaturated fatty acid biosynthetic process,GO:0019367~fatty acid elongation, saturated fatty acid,GO:0030148~sphingolipid biosynthetic process,GO:0034625~fatty acid elongation, monounsaturated fatty acid,GO:0034626~fatty acid elongation, polyunsaturated fatty acid,GO:0…	GO:0005783~endoplasmic reticulum,GO:0005789~endoplasmic reticulum membrane,GO:0016020~membrane,GO:0016021~integral component of membrane,GO:0030176~integral component of endoplasmic reticulum membrane,	GO:0009922~fatty acid elongase activity,GO:0016740~transferase activity,GO:0102336~3-oxo-arachidoyl-CoA synthase activity,GO:0102337~3-oxo-cerotoyl-CoA synthase activity,GO:0102338~3-oxo-lignoceronyl-CoA synthase activity,	IPR002076:GNS1/SUR4 membrane protein,	dre00062:Fatty acid elongation,dre01040:Biosynthesis of unsaturated fatty acids,dre01212:Fatty acid metabolism,			Complete proteome,Endoplasmic reticulum,Fatty acid biosynthesis,Fatty acid metabolism,Glycoprotein,Lipid biosynthesis,Lipid metabolism,Membrane,Reference proteome,Transferase,Transmembrane,Transmembrane helix,	chain:Elongation of very long chain fatty acids protein 6,transmembrane region,	https://www.genome.jp/kegg-bin/show_pathway?dre00062
pitx2	pitx2	39.68	29.7052	4.02592	15.6258	22.2592	-1.83955	0.915606	-2.00911	0.0445255	0.0947945		pitx2	pitx2	paired-like homeodomain 2(pitx2)	Danio rerio		GO:0006355~regulation of transcription, DNA-templated,GO:0007275~multicellular organism development,GO:0021501~prechordal plate formation,GO:0021538~epithalamus development,GO:0021986~habenula development,GO:0035462~determination of left/right asymmetry in diencephalon,GO:0042476~odontogenesis,GO:0043010~camera-type eye development,GO:0043114~regulation of vascular permeability,GO:0048382~mesendo…	GO:0005634~nucleus,	GO:0003677~DNA binding,GO:0003700~transcription factor activity, sequence-specific DNA binding,GO:0043565~sequence-specific DNA binding,	IPR001356:Homeodomain,IPR003654:OAR domain,IPR009057:Homeodomain-like,IPR016233:Homeobox protein Pitx/unc30,IPR017970:Homeobox, conserved site,	dre04350:TGF-beta signaling pathway,	PIRSF000563:homeobox protein, Pitx/Unc30 types,	SM00389:HOX,	Alternative splicing,Complete proteome,Developmental protein,DNA-binding,Homeobox,Nucleus,Reference proteome,	chain:Pituitary homeobox 2,DNA-binding region:Homeobox,sequence conflict,short sequence motif:Nuclear localization signal,short sequence motif:OAR,splice variant,	https://www.genome.jp/kegg-bin/show_pathway?dre04350
zgc	LOC109626024	361.133	404.673	257.659	310.283	333.437	-0.432925	0.223956	-1.93308	0.053226	0.109955		LOC109626024	zgc
gar1	gar1	3121.79	3315.79	3246.9	3334.98	3254.87	0.0318986	0.0870816	0.366307	0.714136	0.811461		gar1	gar1	GAR1 homolog, ribonucleoprotein(gar1)	Danio rerio		GO:0000454~snoRNA guided rRNA pseudouridine synthesis,GO:0001522~pseudouridine synthesis,GO:0006364~rRNA processing,GO:0042254~ribosome biogenesis,GO:0060216~definitive hemopoiesis,	GO:0005634~nucleus,GO:0030529~intracellular ribonucleoprotein complex,GO:0031429~box H/ACA snoRNP complex,	GO:0003723~RNA binding,GO:0034513~box H/ACA snoRNA binding,	IPR007504:H/ACA ribonucleoprotein complex, subunit Gar1/Naf1,IPR009000:Translation elongation/initiation factor/Ribosomal, beta-barrel,IPR021154:H/ACA ribonucleoprotein complex, subunit Gar1, eukaryote,	dre03008:Ribosome biogenesis in eukaryotes,			Complete proteome,Nucleus,Proteomics identification,Reference proteome,Repeat,Ribonucleoprotein,Ribosome biogenesis,RNA-binding,rRNA processing,	chain:H/ACA ribonucleoprotein complex subunit 1,region of interest:RGG-box 1,region of interest:RGG-box 2,	https://www.genome.jp/kegg-bin/show_pathway?dre03008
adh5	LOC109626035	1227.85	1342.09	861.546	790.217	1055.43	-0.636756	0.134808	-4.72342	2.31913e-06	1.46599e-05		LOC109626035	adh5	alcohol dehydrogenase 5(adh5)	Danio rerio	Amino acid transport and metabolism / General function prediction only,	GO:0006069~ethanol oxidation,GO:0055114~oxidation-reduction process,		GO:0008270~zinc ion binding,GO:0016491~oxidoreductase activity,GO:0046872~metal ion binding,GO:0051903~S-(hydroxymethyl)glutathione dehydrogenase activity,	IPR002085:Alcohol dehydrogenase superfamily, zinc-type,IPR002328:Alcohol dehydrogenase, zinc-type, conserved site,IPR011032:GroES-like,IPR013149:Alcohol dehydrogenase, C-terminal,IPR013154:Alcohol dehydrogenase GroES-like,IPR014183:Alcohol dehydrogenase class III/S-(hydroxymethyl)glutathione dehydrogenase,IPR016040:NAD(P)-binding domain,IPR020843:Polyketide synthase, enoylreductase,	dre00010:Glycolysis / Gluconeogenesis,dre00071:Fatty acid degradation,dre00350:Tyrosine metabolism,dre00830:Retinol metabolism,dre00980:Metabolism of xenobiotics by cytochrome P450,dre00982:Drug metabolism - cytochrome P450,dre01100:Metabolic pathways,dre01130:Biosynthesis of antibiotics,dre01200:Carbon metabolism,dre01220:Degradation of aromatic compounds,		SM00829:SM00829,	Complete proteome,Metal-binding,NAD,Oxidoreductase,Proteomics identification,Reference proteome,Zinc,		https://www.genome.jp/kegg-bin/show_pathway?dre00010
eif4ea	LOC109626046	13.8211	9.25245	0	4.4645	6.88452	-2.40955	1.71122	-1.40809	0.159105	0.266202		LOC109626046	eif4ea	eukaryotic translation initiation factor 4ea(eif4ea)	Danio rerio		GO:0006412~translation,GO:0006413~translational initiation,GO:0006417~regulation of translation,	GO:0005634~nucleus,GO:0005737~cytoplasm,GO:0005845~mRNA cap binding complex,GO:0016281~eukaryotic translation initiation factor 4F complex,	GO:0000340~RNA 7-methylguanosine cap binding,GO:0003723~RNA binding,GO:0003743~translation initiation factor activity,GO:0005515~protein binding,	IPR001040:Translation Initiation factor eIF- 4e,IPR019770:Eukaryotic translation initiation factor 4E (eIF-4E), conserved site,IPR023398:Translation Initiation factor eIF- 4e-like domain,	dre03013:RNA transport,dre04150:mTOR signaling pathway,dre04910:Insulin signaling pathway,			Complete proteome,Cytoplasm,Initiation factor,Nucleus,Protein biosynthesis,Proteomics identification,Reference proteome,RNA-binding,Translation regulation,	chain:Eukaryotic translation initiation factor 4E-1A,	https://www.genome.jp/kegg-bin/show_pathway?dre03013
lingo2a	LOC109627236	122.607	90.0897	92.5961	142.864	112.039	0.142418	0.388909	0.366199	0.714216	0.811461		LOC109627236	lingo2a	leucine rich repeat and Ig domain containing 2a(lingo2a)	Danio rerio		GO:0007409~axonogenesis,GO:0021628~olfactory nerve formation,GO:0071699~olfactory placode morphogenesis,	GO:0016020~membrane,GO:0016021~integral component of membrane,		IPR000372:Leucine-rich repeat-containing N-terminal,IPR001611:Leucine-rich repeat,IPR003591:Leucine-rich repeat, typical subtype,IPR003598:Immunoglobulin subtype 2,IPR003599:Immunoglobulin subtype,IPR007110:Immunoglobulin-like domain,IPR013098:Immunoglobulin I-set,IPR013783:Immunoglobulin-like fold,			SM00013:LRRNT,SM00369:LRR_TYP,SM00408:IGc2,SM00409:IG,	Complete proteome,Disulfide bond,Leucine-rich repeat,Membrane,Reference proteome,Repeat,Signal,Transmembrane,Transmembrane helix,
cxcl14	cxcl14	9.80855	5.84366	4.02592	0	4.91953	-1.92608	1.91938	-1.00349	0.315626	0.451823		cxcl14	cxcl14	chemokine (C-X-C motif) ligand 14(cxcl14)	Danio rerio		GO:0006955~immune response,GO:0007267~cell-cell signaling,GO:0060326~cell chemotaxis,	GO:0005576~extracellular region,GO:0016020~membrane,GO:0016021~integral component of membrane,	GO:0008009~chemokine activity,	IPR001811:Chemokine interleukin-8-like domain,	dre04060:Cytokine-cytokine receptor interaction,			Complete proteome,Membrane,Reference proteome,Signal,Transmembrane,Transmembrane helix,		https://www.genome.jp/kegg-bin/show_pathway?dre04060
fam13b	fam13b	340.624	346.237	567.654	607.172	465.422	0.773874	0.181906	4.25424	2.09756e-05	0.000109492		fam13b	fam13b	family with sequence similarity 13, member B(fam13b)	Danio rerio		GO:0007165~signal transduction,			IPR000198:Rho GTPase-activating protein domain,IPR008936:Rho GTPase activation protein,			SM00324:RhoGAP,	Coiled coil,Complete proteome,Reference proteome,
klhl3	klhl3	222.476	240.564	233.503	178.58	218.781	-0.165462	0.271629	-0.609146	0.542428	0.669853		klhl3	klhl3	kelch-like family member 3(klhl3)	Danio rerio		GO:0016567~protein ubiquitination,GO:0042787~protein ubiquitination involved in ubiquitin-dependent protein catabolic process,GO:0050801~ion homeostasis,GO:0070294~renal sodium ion absorption,GO:0070936~protein K48-linked ubiquitination,GO:0072156~distal tubule morphogenesis,	GO:0005829~cytosol,GO:0005856~cytoskeleton,GO:0031463~Cul3-RING ubiquitin ligase complex,		IPR000210:BTB/POZ-like,IPR006652:Kelch repeat type 1,IPR011043:Galactose oxidase/kelch, beta-propeller,IPR011333:BTB/POZ fold,IPR011705:BTB/Kelch-associated,IPR015916:Galactose oxidase, beta-propeller,IPR017096:Kelch-like protein, gigaxonin,		PIRSF037037:kelch-like protein, gigaxonin type,	SM00225:BTB,SM00612:Kelch,SM00875:SM00875,	Actin-binding,Complete proteome,Cytoplasm,Cytoskeleton,Kelch repeat,Reference proteome,Repeat,Ubl conjugation pathway,
CR812847.4	LOC109627758	5310.88	5334.28	3432.09	3571.6	4412.22	-0.604283	0.0789404	-7.65492	1.93429e-14	4.15807e-13		LOC109627758	CR812847.4
CR812847.4	LOC109625227	18391	18772.7	18720.5	20556.8	19110.3	0.0796329	0.0664535	1.19832	0.230791	0.356762		LOC109625227	CR812847.4
maea	maea	513.611	572.191	718.626	671.908	619.084	0.357667	0.164414	2.17541	0.0295992	0.0671984		maea	maea	macrophage erythroblast attacher(maea)	Danio rerio		GO:0007049~cell cycle,GO:0042787~protein ubiquitination involved in ubiquitin-dependent protein catabolic process,GO:0043066~negative regulation of apoptotic process,GO:0043161~proteasome-mediated ubiquitin-dependent protein catabolic process,GO:0043249~erythrocyte maturation,GO:0051301~cell division,	GO:0005634~nucleus,GO:0005737~cytoplasm,GO:0005856~cytoskeleton,GO:0005886~plasma membrane,GO:0016020~membrane,GO:0016363~nuclear matrix,GO:0034657~GID complex,	GO:0003779~actin binding,GO:0004842~ubiquitin-protein transferase activity,	IPR006594:LisH dimerisation motif,IPR006595:CTLH, C-terminal LisH motif,IPR013144:CRA domain,IPR024964:CTLH/CRA C-terminal to LisH motif domain,			SM00667:LisH,SM00668:CTLH,SM00757:CRA,	Actin-binding,Cell cycle,Cell division,Cell membrane,Complete proteome,Cytoplasm,Cytoskeleton,Erythrocyte maturation,Membrane,Nucleus,Reference proteome,	chain:Macrophage erythroblast attacher,domain:CTLH,domain:LisH,
zgc	ctbp1	1475.3	1483.31	1759.33	1801.43	1629.84	0.267096	0.106998	2.49629	0.0125501	0.0324597		ctbp1	zgc
spon2b	spon2	0.891686	0	62.4017	53.574	29.2169	6.97235	1.23811	5.63146	1.78692e-08	1.6547e-07		spon2	spon2b	spondin 2b, extracellular matrix protein(spon2b)	Danio rerio			GO:0005578~proteinaceous extracellular matrix,		IPR000884:Thrombospondin, type 1 repeat,IPR009465:Spondin, N-terminal,			SM00209:TSP1,	Complete proteome,Reference proteome,Signal,
si	LOC109624828	0	0	0	2.23225	0.558063	3.68199	4.98855	0.738088	0.460461	#N/A		LOC109624828	si
rnf212	rnf212	0.891686	0	0	0	0.222922	-0.199393	4.89669	-0.0407199	0.967519	#N/A		rnf212	rnf212	ring finger protein 212(rnf212)	Danio rerio		GO:0007129~synapsis,GO:0016925~protein sumoylation,	GO:0000795~synaptonemal complex,	GO:0008270~zinc ion binding,GO:0019789~SUMO transferase activity,	IPR001841:Zinc finger, RING-type,				Coiled coil,Complete proteome,Reference proteome,
fgfrl1a	fgfrl1	1651.85	1621.61	1201.74	1060.32	1383.88	-0.532087	0.120484	-4.41626	1.00424e-05	5.6376e-05		fgfrl1	fgfrl1a	fibroblast growth factor receptor-like 1a(fgfrl1a)	Danio rerio		GO:0001755~neural crest cell migration,GO:0021592~fourth ventricle development,GO:0021670~lateral ventricle development,GO:0021678~third ventricle development,GO:0048565~digestive tract development,GO:0048592~eye morphogenesis,GO:0048794~swim bladder development,GO:0051216~cartilage development,	GO:0016020~membrane,GO:0016021~integral component of membrane,	GO:0005515~protein binding,	IPR003598:Immunoglobulin subtype 2,IPR003599:Immunoglobulin subtype,IPR007110:Immunoglobulin-like domain,IPR013098:Immunoglobulin I-set,IPR013783:Immunoglobulin-like fold,			SM00408:IGc2,SM00409:IG,	Complete proteome,Membrane,Receptor,Reference proteome,Signal,Transmembrane,Transmembrane helix,	chain:FGF receptor-like protein 1a,signal peptide,
slit3	LOC109626347	712.012	616.019	1189.66	1078.18	898.966	0.772329	0.145327	5.31442	1.06998e-07	8.72151e-07		LOC109626347	slit3	slit homolog 3 (Drosophila)(slit3)	Danio rerio	Function unknown,	GO:0021952~central nervous system projection neuron axonogenesis,GO:0030517~negative regulation of axon extension,GO:0035385~Roundabout signaling pathway,GO:0048846~axon extension involved in axon guidance,	GO:0005576~extracellular region,GO:0005578~proteinaceous extracellular matrix,GO:0005615~extracellular space,	GO:0005509~calcium ion binding,GO:0008201~heparin binding,GO:0048495~Roundabout binding,	IPR000152:EGF-type aspartate/asparagine hydroxylation site,IPR000372:Leucine-rich repeat-containing N-terminal,IPR000483:Cysteine-rich flanking region, C-terminal,IPR000742:Epidermal growth factor-like domain,IPR001611:Leucine-rich repeat,IPR001791:Laminin G domain,IPR001881:EGF-like calcium-binding,IPR003591:Leucine-rich repeat, typical subtype,IPR006207:Cystine knot, C-terminal,IPR009030:Insuli…			SM00013:LRRNT,SM00041:CT,SM00082:LRRCT,SM00179:EGF_CA,SM00181:EGF,SM00282:LamG,SM00369:LRR_TYP,	Complete proteome,Disulfide bond,EGF-like domain,Leucine-rich repeat,Proteomics identification,Reference proteome,Repeat,Secreted,Signal,
nitr3a	LOC109633529	98.9772	108.595	102.661	140.632	112.716	0.226468	0.368284	0.614929	0.538601	0.666667		LOC109633529	nitr3a	novel immune-type receptor 3a(nitr3a)	Danio rerio			GO:0016020~membrane,GO:0016021~integral component of membrane,		IPR003599:Immunoglobulin subtype,IPR007110:Immunoglobulin-like domain,IPR013106:Immunoglobulin V-set,IPR013783:Immunoglobulin-like fold,			SM00406:IGv,SM00409:IG,	Complete proteome,Membrane,Receptor,Reference proteome,Signal,Transmembrane,Transmembrane helix,
nitr3a	LOC109626367	7.57933	3.4088	4.02592	11.1613	6.54383	0.456178	1.47955	0.308323	0.757837	0.843447		LOC109626367	nitr3a	novel immune-type receptor 3a(nitr3a)	Danio rerio			GO:0016020~membrane,GO:0016021~integral component of membrane,		IPR003599:Immunoglobulin subtype,IPR007110:Immunoglobulin-like domain,IPR013106:Immunoglobulin V-set,IPR013783:Immunoglobulin-like fold,			SM00406:IGv,SM00409:IG,	Complete proteome,Membrane,Receptor,Reference proteome,Signal,Transmembrane,Transmembrane helix,
itga6a	LOC109633604	126.174	170.44	112.726	191.974	150.328	0.0352047	0.353483	0.0995937	0.920667	0.952617		LOC109633604	itga6a	integrin, alpha 6a(itga6a)	Danio rerio		GO:0007155~cell adhesion,GO:0007229~integrin-mediated signaling pathway,GO:0007519~skeletal muscle tissue development,	GO:0008305~integrin complex,GO:0016020~membrane,GO:0016021~integral component of membrane,		IPR000413:Integrin alpha chain,IPR013517:FG-GAP repeat,IPR013519:Integrin alpha beta-propellor,IPR013649:Integrin alpha-2,IPR018184:Integrin alpha chain, C-terminal cytoplasmic region, conserved site,	dre04510:Focal adhesion,dre04512:ECM-receptor interaction,dre04514:Cell adhesion molecules (CAMs),dre04810:Regulation of actin cytoskeleton,		SM00191:Int_alpha,	Cell adhesion,Complete proteome,Integrin,Membrane,Proteomics identification,Receptor,Reference proteome,Repeat,Signal,Transmembrane,Transmembrane helix,		https://www.genome.jp/kegg-bin/show_pathway?dre04510
gpc6a	LOC109628683	23.1838	43.8274	52.3369	17.858	34.3015	0.0761564	0.723424	0.105272	0.91616	0.950097		LOC109628683	gpc6a	glypican 6a(gpc6a)	Danio rerio			GO:0005578~proteinaceous extracellular matrix,GO:0005886~plasma membrane,GO:0016020~membrane,GO:0031225~anchored component of membrane,	GO:0043395~heparan sulfate proteoglycan binding,	IPR001863:Glypican,IPR019803:Glypican, conserved site,				Complete proteome,Glycoprotein,GPI-anchor,Heparan sulfate,Lipoprotein,Membrane,Proteoglycan,Reference proteome,Signal,
stag1b	LOC109626259	995.568	1106.89	873.624	1044.69	1005.19	-0.133439	0.143079	-0.932624	0.351014	0.489175		LOC109626259	stag1b	stromal antigen 1b(stag1b)	Danio rerio	Cell division and chromosome partitioning,				IPR013721:STAG,IPR016024:Armadillo-type fold,IPR020839:Stromalin conservative domain,	dre04110:Cell cycle,			Complete proteome,Reference proteome,		https://www.genome.jp/kegg-bin/show_pathway?dre04110
and3	LOC109633697	1.78337	6.33063	0	4.4645	3.14463	-0.884768	2.28135	-0.387827	0.698144	0.799842		LOC109633697	and3	actinodin3(and3)	Danio rerio									Complete proteome,Reference proteome,Signal,
psmd7	cops6	1821.72	1750.17	1423.16	1609.45	1651.13	-0.23714	0.113111	-2.09652	0.0360358	0.0793421		cops6	psmd7	proteasome 26S subunit, non-ATPase 7(psmd7)	Danio rerio		GO:0021551~central nervous system morphogenesis,GO:0043161~proteasome-mediated ubiquitin-dependent protein catabolic process,	GO:0000502~proteasome complex,GO:0005838~proteasome regulatory particle,		IPR000555:JAB1/Mov34/MPN/PAD-1,IPR024969:Rpn11/EIF3F C-terminal domain,	dre03050:Proteasome,		SM00232:JAB_MPN,	Complete proteome,Proteasome,Proteomics identification,Reference proteome,		https://www.genome.jp/kegg-bin/show_pathway?dre03050
skp2	fbxl12	186.362	194.302	96.622	100.451	144.434	-0.950215	0.329485	-2.88394	0.00392737	0.0118451		fbxl12	skp2	S-phase kinase-associated protein 2, E3 ubiquitin protein ligase(skp2)	Danio rerio					IPR001810:F-box domain, cyclin-like,IPR006553:Leucine-rich repeat, cysteine-containing subtype,	dre04068:FoxO signaling pathway,dre04110:Cell cycle,dre04120:Ubiquitin mediated proteolysis,dre05168:Herpes simplex infection,		SM00256:FBOX,SM00367:LRR_CC,	Complete proteome,Reference proteome,		https://www.genome.jp/kegg-bin/show_pathway?dre04068
aurkb	LOC109632179	2102.6	2544.91	2258.54	2252.34	2289.6	-0.0428189	0.112105	-0.381954	0.702495	0.803708		LOC109632179	aurkb	aurora kinase B(aurkb)	Danio rerio		GO:0000122~negative regulation of transcription from RNA polymerase II promoter,GO:0000226~microtubule cytoskeleton organization,GO:0000281~mitotic cytokinesis,GO:0002903~negative regulation of B cell apoptotic process,GO:0006468~protein phosphorylation,GO:0007049~cell cycle,GO:0007052~mitotic spindle organization,GO:0007059~chromosome segregation,GO:0007067~mitotic nuclear division,GO:0007275~mu…	GO:0000780~condensed nuclear chromosome, centromeric region,GO:0005634~nucleus,GO:0005694~chromosome,GO:0005876~spindle microtubule,GO:0030496~midbody,GO:0031616~spindle pole centrosome,GO:0032133~chromosome passenger complex,GO:0051233~spindle midzone,	GO:0000166~nucleotide binding,GO:0004672~protein kinase activity,GO:0004674~protein serine/threonine kinase activity,GO:0004712~protein serine/threonine/tyrosine kinase activity,GO:0005524~ATP binding,GO:0016301~kinase activity,GO:0016740~transferase activity,GO:0035174~histone serine kinase activity,GO:0046872~metal ion binding,	IPR000719:Protein kinase, catalytic domain,IPR008271:Serine/threonine-protein kinase, active site,IPR011009:Protein kinase-like domain,IPR017441:Protein kinase, ATP binding site,			SM00220:S_TKc,	ATP-binding,Chromosome,Chromosome partition,Complete proteome,Developmental protein,Kinase,Magnesium,Metal-binding,Nucleotide-binding,Nucleus,Proteomics identification,Reference proteome,Serine/threonine-protein kinase,Transferase,	active site:Proton acceptor,binding site:ATP,chain:Serine/threonine-protein kinase 12,domain:Protein kinase,nucleotide phosphate-binding region:ATP,sequence conflict,
bod1l1	bod1l1	341.962	372.533	380.449	292.425	346.842	-0.0840834	0.222392	-0.378086	0.705367	0.805578		bod1l1	bod1l1	biorientation of chromosomes in cell division 1-like 1(bod1l1)	Danio rerio					IPR026955:Biorientation of chromosomes in cell division protein 1-like,				Coiled coil,Complete proteome,Proteomics identification,Reference proteome,
nkx3.2	nkx3-2	50.8261	58.4366	116.752	111.613	84.4067	1.06439	0.411362	2.58749	0.00966791	0.0259134		nkx3-2	nkx3.2	NK3 homeobox 2(nkx3.2)	Danio rerio		GO:0006355~regulation of transcription, DNA-templated,GO:0048703~embryonic viscerocranium morphogenesis,	GO:0005634~nucleus,	GO:0003677~DNA binding,GO:0043565~sequence-specific DNA binding,	IPR001356:Homeodomain,IPR009057:Homeodomain-like,IPR017970:Homeobox, conserved site,IPR020479:Homeodomain, metazoa,			SM00389:HOX,	Complete proteome,DNA-binding,Homeobox,Nucleus,Reference proteome,
rab11a	rab28	98.0855	75.9675	94.609	62.503	82.7913	-0.14431	0.439876	-0.328069	0.742859	0.832793		rab28	rab11a	RAB11a, member RAS oncogene family(rab11a)	Danio rerio		GO:0001525~angiogenesis,GO:0001944~vasculature development,GO:0006887~exocytosis,GO:0007264~small GTPase mediated signal transduction,GO:0032402~melanosome transport,GO:0070121~Kupffer's vesicle development,	GO:0055037~recycling endosome,	GO:0005525~GTP binding,	IPR001806:Small GTPase superfamily,IPR005225:Small GTP-binding protein domain,IPR027417:P-loop containing nucleoside triphosphate hydrolase,	dre04144:Endocytosis,			Complete proteome,Proteomics identification,Reference proteome,		https://www.genome.jp/kegg-bin/show_pathway?dre04144
hs3st1l2	hs3st1	40.1259	37.9838	66.4276	44.645	47.2956	0.511225	0.555639	0.920068	0.357537	0.495826		hs3st1	hs3st1l2	heparan sulfate (glucosamine) 3-O-sulfotransferase 1-like 2(hs3st1l2)	Danio rerio		GO:0060271~cilium morphogenesis,		GO:0001517~N-acetylglucosamine 6-O-sulfotransferase activity,GO:0001537~N-acetylgalactosamine 4-O-sulfotransferase activity,GO:0004394~heparan sulfate 2-O-sulfotransferase activity,GO:0008146~sulfotransferase activity,GO:0016232~HNK-1 sulfotransferase activity,GO:0016740~transferase activity,GO:0017095~heparan sulfate 6-O-sulfotransferase activity,GO:0018721~trans-9R,10R-dihydrodiolphenanthrene s…	IPR000863:Sulfotransferase domain,IPR027417:P-loop containing nucleoside triphosphate hydrolase,				Complete proteome,Reference proteome,Signal,Transferase,
CABZ01088229.1	clnk	28.0881	16.0701	4.02592	17.858	16.5105	-1.02931	1.02691	-1.00233	0.316183	0.452486		clnk	CABZ01088229.1
fezf1	LOC109626813	132.415	137.326	177.14	111.613	139.624	0.102289	0.344588	0.296844	0.766585	0.85026		LOC109626813	fezf1	FEZ family zinc finger 1(fezf1)	Danio rerio	Transcription / Cell division and chromosome partitioning,	GO:0006351~transcription, DNA-templated,GO:0006355~regulation of transcription, DNA-templated,GO:0007275~multicellular organism development,GO:0007399~nervous system development,GO:0007411~axon guidance,GO:0030154~cell differentiation,GO:0045892~negative regulation of transcription, DNA-templated,	GO:0005634~nucleus,	GO:0001227~transcriptional repressor activity, RNA polymerase II transcription regulatory region sequence-specific binding,GO:0003676~nucleic acid binding,GO:0003677~DNA binding,GO:0046872~metal ion binding,	IPR007087:Zinc finger, C2H2,IPR013087:Zinc finger C2H2-type/integrase DNA-binding domain,IPR015880:Zinc finger, C2H2-like,			SM00355:ZnF_C2H2,	Complete proteome,Developmental protein,Differentiation,DNA-binding,Metal-binding,Neurogenesis,Nucleus,Reference proteome,Repeat,Repressor,Transcription,Transcription regulation,Zinc,Zinc-finger,	chain:Fez family zinc finger protein 1,short sequence motif:Engrailed homology 1 repressor,zinc finger region:C2H2-type 1,zinc finger region:C2H2-type 2,zinc finger region:C2H2-type 3,zinc finger region:C2H2-type 4,zinc finger region:C2H2-type 5,zinc finger region:C2H2-type 6,
fezf1	LOC109626798	1.78337	1.94789	10.0648	0	3.44901	1.4456	2.13004	0.678673	0.497345	0.629613		LOC109626798	fezf1	FEZ family zinc finger 1(fezf1)	Danio rerio	Transcription / Cell division and chromosome partitioning,	GO:0006351~transcription, DNA-templated,GO:0006355~regulation of transcription, DNA-templated,GO:0007275~multicellular organism development,GO:0007399~nervous system development,GO:0007411~axon guidance,GO:0030154~cell differentiation,GO:0045892~negative regulation of transcription, DNA-templated,	GO:0005634~nucleus,	GO:0001227~transcriptional repressor activity, RNA polymerase II transcription regulatory region sequence-specific binding,GO:0003676~nucleic acid binding,GO:0003677~DNA binding,GO:0046872~metal ion binding,	IPR007087:Zinc finger, C2H2,IPR013087:Zinc finger C2H2-type/integrase DNA-binding domain,IPR015880:Zinc finger, C2H2-like,			SM00355:ZnF_C2H2,	Complete proteome,Developmental protein,Differentiation,DNA-binding,Metal-binding,Neurogenesis,Nucleus,Reference proteome,Repeat,Repressor,Transcription,Transcription regulation,Zinc,Zinc-finger,	chain:Fez family zinc finger protein 1,short sequence motif:Engrailed homology 1 repressor,zinc finger region:C2H2-type 1,zinc finger region:C2H2-type 2,zinc finger region:C2H2-type 3,zinc finger region:C2H2-type 4,zinc finger region:C2H2-type 5,zinc finger region:C2H2-type 6,
gsr	gsr	1205.56	1187.72	670.315	810.307	968.476	-0.694634	0.143175	-4.85163	1.22451e-06	8.20358e-06		gsr	gsr	glutathione reductase(gsr)	Danio rerio		GO:0006749~glutathione metabolic process,GO:0045454~cell redox homeostasis,GO:0055114~oxidation-reduction process,	GO:0005623~cell,	GO:0004362~glutathione-disulfide reductase activity,GO:0016491~oxidoreductase activity,GO:0016668~oxidoreductase activity, acting on a sulfur group of donors, NAD(P) as acceptor,GO:0050660~flavin adenine dinucleotide binding,GO:0050661~NADP binding,	IPR004099:Pyridine nucleotide-disulphide oxidoreductase, dimerisation,IPR006322:Glutathione reductase, eukaryote/bacterial,IPR012999:Pyridine nucleotide-disulphide oxidoreductase, class I, active site,IPR016156:FAD/NAD-linked reductase, dimerisation,IPR023753:Pyridine nucleotide-disulphide oxidoreductase, FAD/NAD(P)-binding domain,	dre00480:Glutathione metabolism,			Complete proteome,FAD,Flavoprotein,Oxidoreductase,Proteomics identification,Redox-active center,Reference proteome,		https://www.genome.jp/kegg-bin/show_pathway?dre00480
slc30a9	slc30a9	934.487	835.643	811.222	734.411	828.941	-0.194989	0.148829	-1.31016	0.190143	0.30637		slc30a9	slc30a9	solute carrier family 30 (zinc transporter), member 9(slc30a9)	Danio rerio		GO:0006351~transcription, DNA-templated,GO:0006355~regulation of transcription, DNA-templated,GO:0006810~transport,GO:0006811~ion transport,GO:0006812~cation transport,GO:0006829~zinc II ion transport,GO:0055085~transmembrane transport,	GO:0005634~nucleus,GO:0016020~membrane,GO:0016021~integral component of membrane,	GO:0005385~zinc ion transmembrane transporter activity,GO:0008324~cation transmembrane transporter activity,	IPR002524:Cation efflux protein,IPR009061:DNA binding domain, putative,IPR022656:XPA C- terminal,IPR027469:Cation efflux protein transmembrane domain,				Complete proteome,Ion transport,Membrane,Nucleus,Proteomics identification,Reference proteome,Transcription,Transcription regulation,Transmembrane,Transmembrane helix,Transport,Zinc,Zinc transport,	chain:Zinc transporter 9,transmembrane region,
GRXCR1	grxcr1	4.90428	5.84366	8.05183	2.23225	5.258	-0.0513871	1.63998	-0.031334	0.975003	0.985182		grxcr1	GRXCR1	glutaredoxin, cysteine rich 1(grxcr1)	Danio rerio									Complete proteome,Reference proteome,
atp8a2	atp8a1	192.604	211.833	563.628	508.953	369.255	1.40817	0.205535	6.85123	7.32174e-12	1.14375e-10		atp8a1	atp8a2	ATPase, aminophospholipid transporter, class I, type 8A, member 2(atp8a2)	Danio rerio		GO:0015914~phospholipid transport,GO:0048194~Golgi vesicle budding,GO:0048666~neuron development,	GO:0000139~Golgi membrane,GO:0005802~trans-Golgi network,GO:0005886~plasma membrane,GO:0016020~membrane,GO:0016021~integral component of membrane,	GO:0000166~nucleotide binding,GO:0000287~magnesium ion binding,GO:0004012~phospholipid-translocating ATPase activity,GO:0005524~ATP binding,GO:0016787~hydrolase activity,GO:0046872~metal ion binding,	IPR001757:Cation-transporting P-type ATPase,IPR006539:Phospholipid-transporting P-type ATPase, subfamily IV,IPR008250:P-type ATPase, A domain,IPR018303:P-type ATPase, phosphorylation site,IPR023214:HAD-like domain,IPR023299:P-type ATPase, cytoplasmic domain N,				ATP-binding,Complete proteome,Hydrolase,Magnesium,Membrane,Nucleotide-binding,Reference proteome,Transmembrane,Transmembrane helix,
shisa3	shisa3	1415.11	1254.93	1362.77	1359.44	1348.06	0.0277379	0.121847	0.227644	0.819923	0.885904		shisa3	shisa3	shisa family member 3(shisa3)	Danio rerio			GO:0016020~membrane,GO:0016021~integral component of membrane,		IPR026910:Shisa family,				Complete proteome,Membrane,Reference proteome,Signal,Transmembrane,Transmembrane helix,
BEND4	bend4	2.67506	2.92183	14.0907	8.929	7.15415	2.04398	1.38613	1.4746	0.140321	0.240949		bend4	BEND4
CABZ01048053.1	LOC109627682	0.891686	1.46091	44.2851	35.716	20.5884	5.09795	1.03094	4.94494	7.61689e-07	5.30446e-06		LOC109627682	CABZ01048053.1
sfxn5b	LOC109627689	40.5717	67.202	24.1555	31.2515	40.7952	-0.962224	0.636537	-1.51165	0.130622	0.227258		LOC109627689	sfxn5b	sideroflexin 5b(sfxn5b)	Danio rerio		GO:0006811~ion transport,GO:0055085~transmembrane transport,	GO:0005739~mitochondrion,GO:0016020~membrane,GO:0016021~integral component of membrane,GO:0031966~mitochondrial membrane,	GO:0015075~ion transmembrane transporter activity,	IPR004686:Tricarboxylate/iron carrier,				Complete proteome,Membrane,Mitochondrion,Proteomics identification,Reference proteome,Transmembrane,Transmembrane helix,
smyd5	smyd5	595.647	654.976	336.164	366.089	488.219	-0.83341	0.18735	-4.44841	8.65069e-06	4.92088e-05		smyd5	smyd5	SMYD family member 5(smyd5)	Danio rerio					IPR001214:SET domain,			SM00317:SET,	Complete proteome,Proteomics identification,Reference proteome,
gfra4b	LOC109624159	0	1.94789	0	0	0.486971	-1.31775	4.83664	-0.272452	0.785275	#N/A		LOC109624159	gfra4b
slc4a11	LOC109628482	836.848	727.535	1127.26	1073.71	941.338	0.492589	0.14083	3.49777	0.000469168	0.00181277		LOC109628482	slc4a11	solute carrier family 4, sodium borate transporter, member 11(slc4a11)	Danio rerio		GO:0006810~transport,GO:0006820~anion transport,GO:0035445~borate transmembrane transport,GO:0035725~sodium ion transmembrane transport,GO:0051453~regulation of intracellular pH,	GO:0005887~integral component of plasma membrane,GO:0016020~membrane,GO:0016021~integral component of membrane,	GO:0005215~transporter activity,GO:0005452~inorganic anion exchanger activity,GO:0008509~anion transmembrane transporter activity,	IPR002178:Phosphotransferase system, phosphoenolpyruvate-dependent sugar EIIA 2,IPR003020:Bicarbonate transporter, eukaryotic,IPR011531:Bicarbonate transporter, C-terminal,IPR016152:Phosphotransferase/anion transporter,				Complete proteome,Membrane,Reference proteome,Transmembrane,Transmembrane helix,
btr25	LOC109624300	47.7052	38.9577	16.1037	8.929	27.9239	-1.78244	0.789847	-2.25669	0.0240273	0.0563485		LOC109624300	btr25	bloodthirsty-related gene family, member 25(btr25)	Danio rerio	General function prediction only,		GO:0005622~intracellular,	GO:0008270~zinc ion binding,GO:0046872~metal ion binding,	IPR000315:Zinc finger, B-box,IPR001841:Zinc finger, RING-type,IPR001870:B30.2/SPRY domain,IPR003877:SPla/RYanodine receptor SPRY,IPR003879:Butyrophylin-like,IPR006574:SPRY-associated,IPR013083:Zinc finger, RING/FYVE/PHD-type,IPR013320:Concanavalin A-like lectin/glucanase, subgroup,IPR017907:Zinc finger, RING-type, conserved site,IPR027370:RING-type zinc-finger, LisH dimerisation motif,			SM00184:RING,SM00336:BBOX,SM00449:SPRY,SM00589:PRY,	Coiled coil,Complete proteome,Metal-binding,Reference proteome,Zinc,Zinc-finger,
enox2	enox2	253.685	293.157	362.333	381.715	322.722	0.444202	0.220439	2.01507	0.0438969	0.0936426		enox2	enox2	ecto-NOX disulfide-thiol exchanger 2(enox2)	Danio rerio				GO:0000166~nucleotide binding,GO:0003676~nucleic acid binding,	IPR000504:RNA recognition motif domain,IPR012677:Nucleotide-binding, alpha-beta plait,			SM00360:RRM,	Coiled coil,Complete proteome,Reference proteome,
si	abcc5	330.37	353.054	370.384	446.45	375.065	0.255827	0.208188	1.22882	0.219137	0.342876		abcc5	si
med12	med12	1351.8	1341.61	1052.78	948.707	1173.72	-0.427412	0.126341	-3.38299	0.000717	0.00265426		med12	med12	mediator complex subunit 12(med12)	Danio rerio		GO:0001822~kidney development,GO:0002761~regulation of myeloid leukocyte differentiation,GO:0006351~transcription, DNA-templated,GO:0006355~regulation of transcription, DNA-templated,GO:0006357~regulation of transcription from RNA polymerase II promoter,GO:0007275~multicellular organism development,GO:0007492~endoderm development,GO:0007507~heart development,GO:0014032~neural crest cell developme…	GO:0005634~nucleus,GO:0016592~mediator complex,	GO:0001104~RNA polymerase II transcription cofactor activity,GO:0001105~RNA polymerase II transcription coactivator activity,GO:0003700~transcription factor activity, sequence-specific DNA binding,GO:0008013~beta-catenin binding,	IPR019035:Mediator complex, subunit Med12,IPR021989:Mediator complex, subunit Med12, catenin-binding,IPR021990:Mediator complex, subunit Med12, LCEWAV-domain,			SM01281:SM01281,	Activator,Coiled coil,Complete proteome,Developmental protein,Nucleus,Proteomics identification,Reference proteome,Repressor,Transcription,Transcription regulation,	chain:Mediator of RNA polymerase II transcription subunit 12,compositionally biased region:Gln-rich,
mars2	mars2	207.763	180.666	32.2073	51.3418	117.995	-2.22547	0.409717	-5.43172	5.58127e-08	4.75347e-07		mars2	mars2	methionyl-tRNA synthetase 2, mitochondrial(mars2)	Danio rerio		GO:0006412~translation,GO:0006418~tRNA aminoacylation for protein translation,GO:0006431~methionyl-tRNA aminoacylation,	GO:0005737~cytoplasm,GO:0005739~mitochondrion,GO:0005829~cytosol,	GO:0000166~nucleotide binding,GO:0004812~aminoacyl-tRNA ligase activity,GO:0004825~methionine-tRNA ligase activity,GO:0005524~ATP binding,GO:0016874~ligase activity,	IPR009080:Aminoacyl-tRNA synthetase, class 1a, anticodon-binding,IPR014729:Rossmann-like alpha/beta/alpha sandwich fold,IPR014758:Methionyl-tRNA synthetase,IPR015413:Methionyl/Leucyl tRNA synthetase,	dre00450:Selenocompound metabolism,dre00970:Aminoacyl-tRNA biosynthesis,			Aminoacyl-tRNA synthetase,ATP-binding,Complete proteome,Ligase,Nucleotide-binding,Protein biosynthesis,Proteomics identification,Reference proteome,		https://www.genome.jp/kegg-bin/show_pathway?dre00450
zgc	LOC109628053	473.485	479.18	281.814	321.444	388.981	-0.660657	0.20504	-3.22209	0.0012726	0.00441014		LOC109628053	zgc
timm8a	timm8a	721.374	767.954	235.516	283.496	502.085	-1.52333	0.193374	-7.87764	3.33613e-15	7.91345e-14		timm8a	timm8a	translocase of inner mitochondrial membrane 8 homolog A (yeast)(timm8a)	Danio rerio		GO:0006810~transport,GO:0015031~protein transport,	GO:0005739~mitochondrion,GO:0005743~mitochondrial inner membrane,GO:0016020~membrane,	GO:0046872~metal ion binding,	IPR004217:Tim10/DDP family zinc finger,				Chaperone,Complete proteome,Disulfide bond,Membrane,Metal-binding,Mitochondrion,Mitochondrion inner membrane,Protein transport,Reference proteome,Translocation,Transport,Zinc,	chain:Mitochondrial import inner membrane translocase subunit Tim8 A,disulfide bond,short sequence motif:Twin CX3C motif,
btk	btk	0	0.973943	6.03888	8.929	3.98546	3.96459	2.11885	1.87111	0.0613299	0.1233		btk	btk	Bruton agammaglobulinemia tyrosine kinase(btk)	Danio rerio		GO:0006468~protein phosphorylation,GO:0007169~transmembrane receptor protein tyrosine kinase signaling pathway,GO:0009952~anterior/posterior pattern specification,GO:0016310~phosphorylation,GO:0030154~cell differentiation,GO:0030178~negative regulation of Wnt signaling pathway,GO:0035556~intracellular signal transduction,GO:0038083~peptidyl-tyrosine autophosphorylation,GO:0042127~regulation of ce…	GO:0005622~intracellular,GO:0031234~extrinsic component of cytoplasmic side of plasma membrane,	GO:0000166~nucleotide binding,GO:0004672~protein kinase activity,GO:0004713~protein tyrosine kinase activity,GO:0004715~non-membrane spanning protein tyrosine kinase activity,GO:0005102~receptor binding,GO:0005524~ATP binding,GO:0016301~kinase activity,GO:0016740~transferase activity,	IPR000719:Protein kinase, catalytic domain,IPR000980:SH2 domain,IPR001245:Serine-threonine/tyrosine-protein kinase catalytic domain,IPR001452:Src homology-3 domain,IPR001562:Zinc finger, Btk motif,IPR001849:Pleckstrin homology domain,IPR008266:Tyrosine-protein kinase, active site,IPR011009:Protein kinase-like domain,IPR011993:Pleckstrin homology-like domain,IPR017441:Protein kinase, ATP binding s…			SM00107:BTK,SM00219:TyrKc,SM00233:PH,SM00252:SH2,SM00326:SH3,	ATP-binding,Complete proteome,Kinase,Nucleotide-binding,Reference proteome,SH3 domain,Transferase,Tyrosine-protein kinase,
rpl36a	LOC109627058	32412.4	36462	41952.1	45354.9	39045.3	0.342093	0.071181	4.80596	1.54009e-06	1.00965e-05		LOC109627058	rpl36a	ribosomal protein L36A(rpl36a)	Danio rerio		GO:0006412~translation,GO:0043009~chordate embryonic development,GO:0051726~regulation of cell cycle,	GO:0005622~intracellular,GO:0005737~cytoplasm,GO:0005840~ribosome,GO:0022625~cytosolic large ribosomal subunit,GO:0030529~intracellular ribonucleoprotein complex,	GO:0003735~structural constituent of ribosome,	IPR000552:Ribosomal protein L44e,IPR011332:Ribosomal protein, zinc-binding domain,	dre03010:Ribosome,			Complete proteome,Cytoplasm,Reference proteome,Ribonucleoprotein,Ribosomal protein,	chain:60S ribosomal protein L36a,	https://www.genome.jp/kegg-bin/show_pathway?dre03010
gla	gla	173.433	194.302	70.4535	111.613	137.45	-1.01955	0.356412	-2.86059	0.0042285	0.0126311		gla	gla	galactosidase, alpha(gla)	Danio rerio		GO:0005975~carbohydrate metabolic process,GO:0008152~metabolic process,		GO:0003824~catalytic activity,GO:0004553~hydrolase activity, hydrolyzing O-glycosyl compounds,GO:0016787~hydrolase activity,GO:0016798~hydrolase activity, acting on glycosyl bonds,	IPR000111:Glycoside hydrolase, clan GH-D,IPR002241:Glycoside hydrolase, family 27,IPR013780:Glycosyl hydrolase, family 13, all-beta,IPR013785:Aldolase-type TIM barrel,IPR017853:Glycoside hydrolase, superfamily,	dre00052:Galactose metabolism,dre00561:Glycerolipid metabolism,dre00600:Sphingolipid metabolism,dre00603:Glycosphingolipid biosynthesis - globo series,dre04142:Lysosome,			Complete proteome,Disulfide bond,Glycosidase,Hydrolase,Reference proteome,Signal,		https://www.genome.jp/kegg-bin/show_pathway?dre00052
glra4a	LOC109629295	0	0	4.02592	0	1.00648	4.56258	4.37111	1.0438	0.296577	#N/A		LOC109629295	glra4a	glycine receptor, alpha 4a(glra4a)	Danio rerio		GO:0006810~transport,GO:0006811~ion transport,GO:0006821~chloride transport,GO:0007218~neuropeptide signaling pathway,GO:0007417~central nervous system development,GO:0043200~response to amino acid,GO:0045664~regulation of neuron differentiation,GO:0060012~synaptic transmission, glycinergic,	GO:0005886~plasma membrane,GO:0005887~integral component of plasma membrane,GO:0016020~membrane,GO:0016021~integral component of membrane,GO:0030054~cell junction,GO:0045202~synapse,GO:0045211~postsynaptic membrane,	GO:0005230~extracellular ligand-gated ion channel activity,GO:0016594~glycine binding,GO:0016934~extracellular-glycine-gated chloride channel activity,GO:0022824~transmitter-gated ion channel activity,	IPR006028:Gamma-aminobutyric acid A receptor,IPR006029:Neurotransmitter-gated ion-channel transmembrane domain,IPR006201:Neurotransmitter-gated ion-channel,IPR006202:Neurotransmitter-gated ion-channel ligand-binding,IPR008127:Glycine receptor alpha,IPR008129:Glycine receptor alpha2,IPR018000:Neurotransmitter-gated ion-channel, conserved site,				Cell junction,Cell membrane,Complete proteome,Disulfide bond,Ion channel,Ion transport,Membrane,Receptor,Reference proteome,Synapse,Transmembrane,Transmembrane helix,Transport,
diaph2	diaph2	477.944	453.857	1006.48	863.881	700.54	1.0061	0.157348	6.39413	1.61461e-10	2.05409e-09		diaph2	diaph2	diaphanous-related formin 2(diaph2)	Danio rerio		GO:0007015~actin filament organization,GO:0007292~female gamete generation,GO:0016043~cellular component organization,GO:0030036~actin cytoskeleton organization,GO:0030041~actin filament polymerization,GO:0040001~establishment of mitotic spindle localization,GO:0042074~cell migration involved in gastrulation,GO:0051056~regulation of small GTPase mediated signal transduction,GO:0055113~epiboly inv…	GO:0005623~cell,	GO:0003779~actin binding,GO:0017048~Rho GTPase binding,	IPR010465:DRF autoregulatory,IPR010472:Diaphanous FH3,IPR010473:Diaphanous GTPase-binding,IPR014767:Diaphanous autoregulatory,IPR014768:GTPase-binding/formin homology 3,IPR015425:Actin-binding FH2,IPR016024:Armadillo-type fold,	dre04810:Regulation of actin cytoskeleton,		SM00498:FH2,SM01139:SM01139,SM01140:SM01140,	Coiled coil,Complete proteome,Proteomics identification,Reference proteome,		https://www.genome.jp/kegg-bin/show_pathway?dre04810
pcdh19	pcdh19	0	0.973943	0	4.4645	1.35961	2.19484	3.51953	0.623616	0.53288	#N/A		pcdh19	pcdh19	protocadherin 19(pcdh19)	Danio rerio		GO:0001841~neural tube formation,GO:0007155~cell adhesion,GO:0007156~homophilic cell adhesion via plasma membrane adhesion molecules,GO:0007420~brain development,GO:0007601~visual perception,GO:0048854~brain morphogenesis,	GO:0005886~plasma membrane,GO:0016020~membrane,GO:0016021~integral component of membrane,	GO:0005509~calcium ion binding,	IPR002126:Cadherin,IPR013164:Cadherin, N-terminal,IPR015919:Cadherin-like,IPR020894:Cadherin conserved site,			SM00112:CA,	Calcium,Complete proteome,Membrane,Proteomics identification,Reference proteome,Repeat,Signal,Transmembrane,Transmembrane helix,
tnmd	tnmd	0	0	4.02592	4.4645	2.1226	5.62966	2.97993	1.88919	0.0588664	0.11925		tnmd	tnmd	tenomodulin(tnmd)	Danio rerio			GO:0016020~membrane,GO:0016021~integral component of membrane,		IPR007084:BRICHOS domain,			SM01039:SM01039,	Complete proteome,Membrane,Reference proteome,Transmembrane,Transmembrane helix,
elf1	LOC109628011	668.765	616.019	710.574	654.05	662.352	0.0875221	0.159417	0.549012	0.582997	0.705336		LOC109628011	elf1
ube2a	ube2a	866.273	856.583	392.527	493.327	652.178	-0.962194	0.171042	-5.62549	1.84984e-08	1.70968e-07		ube2a	ube2a	ubiquitin-conjugating enzyme E2A (RAD6 homolog)(ube2a)	Danio rerio		GO:0000209~protein polyubiquitination,GO:0006281~DNA repair,GO:0016574~histone ubiquitination,GO:0043161~proteasome-mediated ubiquitin-dependent protein catabolic process,	GO:0000790~nuclear chromatin,GO:0005737~cytoplasm,GO:0033503~HULC complex,	GO:0000166~nucleotide binding,GO:0005524~ATP binding,GO:0031625~ubiquitin protein ligase binding,GO:0061630~ubiquitin protein ligase activity,	IPR000608:Ubiquitin-conjugating enzyme, E2,IPR016135:Ubiquitin-conjugating enzyme/RWD-like,IPR023313:Ubiquitin-conjugating enzyme, active site,	dre04120:Ubiquitin mediated proteolysis,			ATP-binding,Complete proteome,Nucleotide-binding,Reference proteome,Ubl conjugation pathway,		https://www.genome.jp/kegg-bin/show_pathway?dre04120
nkrf	nkrf	569.342	603.357	479.084	493.327	536.278	-0.270371	0.173653	-1.55696	0.11948	0.211477		nkrf	nkrf	NFKB repressing factor(nkrf)	Danio rerio		GO:0006355~regulation of transcription, DNA-templated,GO:0007165~signal transduction,	GO:0005654~nucleoplasm,GO:0005730~nucleolus,	GO:0003676~nucleic acid binding,	IPR000467:G-patch domain,IPR001374:Single-stranded nucleic acid binding R3H,IPR014720:Double-stranded RNA-binding-like domain,IPR021859:Protein of unknown function DUF3469,			SM00358:DSRM,SM00393:R3H,SM00443:G_patch,	Coiled coil,Complete proteome,Proteomics identification,Reference proteome,
pttg1	LOC109626412	972.83	1112.73	762.911	872.81	930.32	-0.351441	0.146664	-2.39624	0.0165643	0.0410558		LOC109626412	pttg1	pituitary tumor-transforming 1(pttg1)	Danio rerio		GO:0006355~regulation of transcription, DNA-templated,GO:0045143~homologous chromosome segregation,	GO:0005634~nucleus,	GO:0030414~peptidase inhibitor activity,	IPR018008:Securin sister-chromatid separation inhibitor, metazoan,	dre04110:Cell cycle,dre04114:Oocyte meiosis,			Complete proteome,Reference proteome,		https://www.genome.jp/kegg-bin/show_pathway?dre04110
sowahd	sowahd	70.8891	59.4105	42.2721	26.787	49.8397	-0.910604	0.566225	-1.6082	0.107791	0.19478		sowahd	sowahd	sosondowah ankyrin repeat domain family d(sowahd)	Danio rerio					IPR002110:Ankyrin repeat,IPR020683:Ankyrin repeat-containing domain,			SM00248:ANK,	Complete proteome,Reference proteome,
rpl39	rpl39	30470.7	31105.8	35840.7	42327.9	34936.3	0.344093	0.0757044	4.54523	5.48765e-06	3.23271e-05		rpl39	rpl39	ribosomal protein L39(rpl39)	Danio rerio		GO:0006412~translation,	GO:0005622~intracellular,GO:0005840~ribosome,GO:0022625~cytosolic large ribosomal subunit,	GO:0003723~RNA binding,GO:0003735~structural constituent of ribosome,	IPR000077:Ribosomal protein L39e,IPR020083:Ribosomal protein L39e, conserved site,IPR023626:Ribosomal protein L39e domain,	dre03010:Ribosome,			Complete proteome,Proteomics identification,Reference proteome,		https://www.genome.jp/kegg-bin/show_pathway?dre03010
ndufa1	ndufa1	3300.58	3576.8	3252.94	3518.03	3412.09	-0.0228431	0.090195	-0.253264	0.800065	0.873272		ndufa1	ndufa1	NADH dehydrogenase (ubiquinone) 1 alpha subcomplex, 1(ndufa1)	Danio rerio					IPR017384:NADH dehydrogenase [ubiquinone] (complex I), alpha subcomplex subunit 1,	dre00190:Oxidative phosphorylation,dre01100:Metabolic pathways,			Complete proteome,Proteomics identification,Reference proteome,Signal,		https://www.genome.jp/kegg-bin/show_pathway?dre00190
nkap	nkap	1300.52	1394.2	762.911	812.539	1067.54	-0.774924	0.13272	-5.83879	5.258e-09	5.32463e-08		nkap	nkap	NFKB activating protein(nkap)	Danio rerio					IPR009269:Protein of unknown function DUF926,				Coiled coil,Complete proteome,Reference proteome,
atp1b4	atp1b4	1.33753	0	0	0	0.334382	-0.782475	4.85977	-0.161011	0.872085	#N/A		atp1b4	atp1b4	ATPase, Na+/K+ transporting, beta 4 polypeptide(atp1b4)	Danio rerio		GO:0006810~transport,GO:0006811~ion transport,GO:0006813~potassium ion transport,GO:0006814~sodium ion transport,	GO:0005890~sodium:potassium-exchanging ATPase complex,GO:0016020~membrane,GO:0016021~integral component of membrane,		IPR000402:Sodium/potassium-transporting ATPase subunit beta,	dre04260:Cardiac muscle contraction,dre04261:Adrenergic signaling in cardiomyocytes,			Complete proteome,Ion transport,Membrane,Proteomics identification,Reference proteome,Transmembrane,Transmembrane helix,Transport,		https://www.genome.jp/kegg-bin/show_pathway?dre04260
lamp2	lamp2	4311.75	4258.08	7518.4	6578.44	5666.67	0.718462	0.0827427	8.68309	3.85164e-18	1.26382e-16		lamp2	lamp2	lysosomal-associated membrane protein 2(lamp2)	Danio rerio			GO:0016020~membrane,GO:0016021~integral component of membrane,		IPR002000:Lysosome-associated membrane glycoprotein,				Complete proteome,Membrane,Proteomics identification,Reference proteome,Signal,Transmembrane,Transmembrane helix,
cul4b	cul4b	682.14	734.353	605.9	611.637	658.508	-0.218304	0.158926	-1.37362	0.16956	0.279494		cul4b	cul4b	cullin 4B(cul4b)	Danio rerio		GO:0006511~ubiquitin-dependent protein catabolic process,GO:0006974~cellular response to DNA damage stimulus,GO:0042787~protein ubiquitination involved in ubiquitin-dependent protein catabolic process,	GO:0031461~cullin-RING ubiquitin ligase complex,GO:0031465~Cul4B-RING E3 ubiquitin ligase complex,GO:0080008~Cul4-RING E3 ubiquitin ligase complex,	GO:0031625~ubiquitin protein ligase binding,GO:0061630~ubiquitin protein ligase activity,	IPR001373:Cullin, N-terminal,IPR011991:Winged helix-turn-helix DNA-binding domain,IPR016157:Cullin, conserved site,IPR016158:Cullin homology,IPR016159:Cullin repeat-like-containing domain,IPR019559:Cullin protein, neddylation domain,	dre03420:Nucleotide excision repair,dre04120:Ubiquitin mediated proteolysis,		SM00182:CULLIN,SM00884:SM00884,	Complete proteome,Proteomics identification,Reference proteome,		https://www.genome.jp/kegg-bin/show_pathway?dre03420
mcts1	mcts1	1668.79	1731.18	1109.14	1118.36	1406.87	-0.610124	0.115926	-5.26303	1.41701e-07	1.13296e-06		mcts1	mcts1	malignant T cell amplified sequence 1(mcts1)	Danio rerio	Translation, ribosomal structure and biogenesis,	GO:0001731~formation of translation preinitiation complex,GO:0002188~translation reinitiation,GO:0006351~transcription, DNA-templated,GO:0006355~regulation of transcription, DNA-templated,GO:0007049~cell cycle,GO:0040008~regulation of growth,	GO:0005737~cytoplasm,GO:0022627~cytosolic small ribosomal subunit,	GO:0003723~RNA binding,	IPR002478:Pseudouridine synthase/archaeosine transglycosylase,IPR004521:Uncharacterised domain CHP00451,IPR015947:PUA-like domain,IPR016437:Translation-associated RNA-binding, predicted,		PIRSF005067:translation machinery-associated RNA binding protein,	SM00359:PUA,	Cell cycle,Complete proteome,Cytoplasm,Growth regulation,Proteomics identification,Reference proteome,Transcription,Transcription regulation,	chain:Malignant T cell amplified sequence 1,domain:PUA,
c1galt1c1	c1galt1c1	425.78	395.421	380.449	482.166	420.954	0.0688266	0.202541	0.339815	0.733996	0.826246		c1galt1c1	c1galt1c1	C1GALT1-specific chaperone 1(c1galt1c1)	Danio rerio		GO:0016267~O-glycan processing, core 1,		GO:0016263~glycoprotein-N-acetylgalactosamine 3-beta-galactosyltransferase activity,	IPR026731:C1GALT1-specific chaperone 1,	dre00512:Mucin type O-Glycan biosynthesis,dre01100:Metabolic pathways,			Complete proteome,Reference proteome,Signal,		https://www.genome.jp/kegg-bin/show_pathway?dre00512
clic2	LOC109634004	3.1209	5.35668	4.02592	4.4645	4.242	0.00245351	1.78341	0.00137574	0.998902	0.999162		LOC109634004	clic2	chloride intracellular channel 2(clic2)	Danio rerio		GO:0006749~glutathione metabolic process,GO:0006810~transport,GO:0006811~ion transport,GO:0006821~chloride transport,GO:0034765~regulation of ion transmembrane transport,GO:0060315~negative regulation of ryanodine-sensitive calcium-release channel activity,GO:1902476~chloride transmembrane transport,	GO:0005634~nucleus,GO:0005737~cytoplasm,GO:0034707~chloride channel complex,	GO:0004364~glutathione transferase activity,GO:0005244~voltage-gated ion channel activity,GO:0005254~chloride channel activity,	IPR002946:Intracellular chloride channel,IPR004045:Glutathione S-transferase, N-terminal,IPR010987:Glutathione S-transferase, C-terminal-like,IPR012336:Thioredoxin-like fold,				Chloride,Chloride channel,Complete proteome,Cytoplasm,Ion channel,Ion transport,Proteomics identification,Reference proteome,Transport,Voltage-gated channel,
si	LOC109624389	0.445843	0	0	0	0.111461	0.761335	4.99426	0.152442	0.878838	#N/A		LOC109624389	si
ocrl	ocrl	720.037	799.12	469.019	513.418	625.398	-0.629606	0.167839	-3.75124	0.000175959	0.000752473		ocrl	ocrl	oculocerebrorenal syndrome of Lowe(ocrl)	Danio rerio		GO:0001755~neural crest cell migration,GO:0003341~cilium movement,GO:0006897~endocytosis,GO:0007165~signal transduction,GO:0007420~brain development,GO:0032402~melanosome transport,GO:0043009~chordate embryonic development,GO:0043473~pigmentation,GO:0044782~cilium organization,GO:0046856~phosphatidylinositol dephosphorylation,GO:0048701~embryonic cranial skeleton morphogenesis,GO:0048884~neuromas…	GO:0005623~cell,	GO:0004439~phosphatidylinositol-4,5-bisphosphate 5-phosphatase activity,GO:0016787~hydrolase activity,	IPR000198:Rho GTPase-activating protein domain,IPR000300:Inositol polyphosphate-related phosphatase,IPR005135:Endonuclease/exonuclease/phosphatase,IPR008936:Rho GTPase activation protein,	dre00562:Inositol phosphate metabolism,dre01100:Metabolic pathways,dre04070:Phosphatidylinositol signaling system,		SM00128:IPPc,SM00324:RhoGAP,	Complete proteome,Hydrolase,Proteomics identification,Reference proteome,		https://www.genome.jp/kegg-bin/show_pathway?dre00562
vimr2	LOC109634076	10.7002	10.2264	10.0648	0	7.74786	-1.03219	1.51154	-0.682874	0.494687	0.6271		LOC109634076	vimr2
apln	apln	1422.69	1064.52	1324.53	1339.35	1287.77	0.0985884	0.146591	0.67254	0.50124	0.633697		apln	apln	apelin(apln)	Danio rerio		GO:0001666~response to hypoxia,GO:0001945~lymph vessel development,GO:0007165~signal transduction,GO:0007507~heart development,GO:0008078~mesodermal cell migration,GO:0023052~signaling,GO:0035479~angioblast cell migration from lateral mesoderm to midline,GO:0042074~cell migration involved in gastrulation,GO:0090134~cell migration involved in mesendoderm migration,	GO:0005615~extracellular space,	GO:0001664~G-protein coupled receptor binding,GO:0005179~hormone activity,GO:0031704~apelin receptor binding,	IPR026155:Apelin,				Complete proteome,Reference proteome,Signal,
xpnpep2	xpnpep2	1.33753	4.86971	8.05183	8.929	5.79702	1.45597	1.56066	0.932919	0.350862	0.489033		xpnpep2	xpnpep2	X-prolyl aminopeptidase (aminopeptidase P) 2, membrane-bound(xpnpep2)	Danio rerio			GO:0016020~membrane,GO:0016021~integral component of membrane,	GO:0016787~hydrolase activity,GO:0046872~metal ion binding,GO:0070006~metalloaminopeptidase activity,	IPR000587:Creatinase,IPR000994:Peptidase M24, structural domain,				Complete proteome,Hydrolase,Manganese,Membrane,Metal-binding,Reference proteome,Transmembrane,Transmembrane helix,
sash3	sash3	0	0	0	4.4645	1.11613	4.6938	4.19422	1.11911	0.263093	#N/A		sash3	sash3	SAM and SH3 domain containing 3(sash3)	Danio rerio					IPR001452:Src homology-3 domain,IPR011511:Variant SH3,IPR013761:Sterile alpha motif/pointed domain,IPR021090:SAM/SH3 domain-containing,			SM00326:SH3,	Complete proteome,Reference proteome,
zdhhc9	zdhhc9	222.476	208.424	225.451	111.613	191.991	-0.348946	0.330075	-1.05717	0.290433	0.424368		zdhhc9	zdhhc9	zinc finger, DHHC-type containing 9(zdhhc9)	Danio rerio	General function prediction only,		GO:0016020~membrane,GO:0016021~integral component of membrane,	GO:0008270~zinc ion binding,GO:0016740~transferase activity,GO:0016746~transferase activity, transferring acyl groups,GO:0019706~protein-cysteine S-palmitoyltransferase activity,	IPR001594:Zinc finger, DHHC-type, palmitoyltransferase,				Acyltransferase,Complete proteome,Membrane,Reference proteome,Transferase,Transmembrane,Transmembrane helix,
trmt12	trmt12	53.5012	80.3503	20.1296	13.3935	41.8436	-1.98994	0.667246	-2.98232	0.00286068	0.00895783		trmt12	trmt12	tRNA methyltransferase 12 homolog (S. cerevisiae)(trmt12)	Danio rerio	General function prediction only,	GO:0006887~exocytosis,GO:0008033~tRNA processing,	GO:0016020~membrane,	GO:0016740~transferase activity,GO:0017137~Rab GTPase binding,	IPR000008:C2 calcium-dependent membrane targeting,IPR001565:Synaptotagmin,			SM00239:C2,	Complete proteome,Reference proteome,Repeat,S-adenosyl-L-methionine,Transferase,tRNA processing,	chain:tRNA wybutosine-synthesizing protein 2 homolog,
sytl4	sytl4	27.1964	16.0701	2.01296	13.3935	14.6682	-1.51166	1.11953	-1.35026	0.176933	0.289197		sytl4	sytl4	synaptotagmin-like 4(sytl4)	Danio rerio		GO:0006886~intracellular protein transport,GO:0006887~exocytosis,GO:0006906~vesicle fusion,GO:0017158~regulation of calcium ion-dependent exocytosis,GO:0048791~calcium ion-regulated exocytosis of neurotransmitter,	GO:0005622~intracellular,GO:0005886~plasma membrane,GO:0070382~exocytic vesicle,GO:0098793~presynapse,	GO:0005509~calcium ion binding,GO:0005544~calcium-dependent phospholipid binding,GO:0017137~Rab GTPase binding,GO:0019905~syntaxin binding,GO:0030276~clathrin binding,	IPR000008:C2 calcium-dependent membrane targeting,IPR010911:Rab-binding domain,IPR011011:Zinc finger, FYVE/PHD-type,IPR013083:Zinc finger, RING/FYVE/PHD-type,			SM00239:C2,	Complete proteome,Reference proteome,
srpx2	srpx2	324.574	222.059	281.814	359.392	296.96	0.227842	0.260742	0.873819	0.382217	0.521121		srpx2	srpx2	sushi-repeat containing protein, X-linked 2(srpx2)	Danio rerio		GO:0001525~angiogenesis,GO:0016337~single organismal cell-cell adhesion,GO:0048870~cell motility,			IPR000436:Sushi/SCR/CCP,IPR003410:Hyalin,IPR025232:Domain of unknown function DUF4174,			SM00032:CCP,	Complete proteome,Disulfide bond,Reference proteome,Signal,
tspan7	tspan6	3034.85	2768.92	4543.25	4748	3773.75	0.678545	0.0866393	7.83184	4.80783e-15	1.11705e-13		tspan6	tspan7	tetraspanin 7(tspan7)	Danio rerio		GO:0007166~cell surface receptor signaling pathway,	GO:0005887~integral component of plasma membrane,GO:0016020~membrane,GO:0016021~integral component of membrane,		IPR000301:Tetraspanin,IPR008952:Tetraspanin, EC2 domain,IPR018499:Tetraspanin/Peripherin,IPR018503:Tetraspanin, conserved site,		PIRSF002419:tetraspanin,		Complete proteome,Membrane,Reference proteome,Transmembrane,Transmembrane helix,
mid1ip1l	LOC109628440	2477.55	2521.05	1344.66	1538.02	1970.32	-0.795274	0.108019	-7.36234	1.80708e-13	3.51577e-12		LOC109628440	mid1ip1l	MID1 interacting protein 1, like(mid1ip1l)	Danio rerio			GO:0005634~nucleus,GO:0005737~cytoplasm,GO:0005856~cytoskeleton,GO:0005874~microtubule,		IPR009786:Spot 14 family,				Complete proteome,Cytoplasm,Cytoskeleton,Microtubule,Nucleus,Reference proteome,	chain:Mid1-interacting protein 1-like,
bcorl1	bcorl1	213.113	240.564	104.674	178.58	184.233	-0.684674	0.318966	-2.14654	0.0318298	0.0715037		bcorl1	bcorl1	BCL6 corepressor-like 1(bcorl1)	Danio rerio					IPR002110:Ankyrin repeat,IPR020683:Ankyrin repeat-containing domain,			SM00248:ANK,	ANK repeat,Complete proteome,Reference proteome,
cstf2	cstf2	1677.71	1786.21	1256.09	1321.49	1510.37	-0.42674	0.114219	-3.73615	0.000186857	0.000793152		cstf2	cstf2	cleavage stimulation factor, 3' pre-RNA, subunit 2(cstf2)	Danio rerio		GO:0006378~mRNA polyadenylation,GO:0031124~mRNA 3'-end processing,GO:0098789~pre-mRNA cleavage required for polyadenylation,	GO:0005847~mRNA cleavage and polyadenylation specificity factor complex,	GO:0000166~nucleotide binding,GO:0003676~nucleic acid binding,GO:0003723~RNA binding,GO:0003729~mRNA binding,	IPR000504:RNA recognition motif domain,IPR012677:Nucleotide-binding, alpha-beta plait,IPR025742:Cleavage stimulation factor subunit 2, hinge domain,IPR026896:Transcription termination and cleavage factor C-terminal domain,	dre03015:mRNA surveillance pathway,		SM00360:RRM,	Complete proteome,Proteomics identification,Reference proteome,		https://www.genome.jp/kegg-bin/show_pathway?dre03015
xkrx	xkrx	41.4634	24.3486	28.1814	13.3935	26.8467	-0.65561	0.781418	-0.839	0.401469	0.539616		xkrx	xkrx	XK, Kell blood group complex subunit-related, X-linked(xkrx)	Danio rerio			GO:0016020~membrane,GO:0016021~integral component of membrane,		IPR018629:Transport protein XK,				Complete proteome,Membrane,Reference proteome,Transmembrane,Transmembrane helix,
arl13a	arl13a	79.3601	58.9235	40.2592	35.716	53.5647	-0.863073	0.542354	-1.59135	0.111531	0.200148		arl13a	arl13a	ADP-ribosylation factor-like 13A(arl13a)	Danio rerio		GO:0007264~small GTPase mediated signal transduction,	GO:0005622~intracellular,	GO:0000166~nucleotide binding,GO:0005525~GTP binding,	IPR006689:Small GTPase superfamily, ARF/SAR type,IPR024156:Small GTPase superfamily, ARF type,IPR027417:P-loop containing nucleoside triphosphate hydrolase,				Complete proteome,GTP-binding,Nucleotide-binding,Reference proteome,
tmem35	tmem35a	483.294	432.431	257.659	276.799	362.546	-0.777864	0.2141	-3.63317	0.000279958	0.00113977		tmem35a	tmem35	transmembrane protein 35(tmem35)	Danio rerio			GO:0005777~peroxisome,GO:0005778~peroxisomal membrane,GO:0016020~membrane,GO:0016021~integral component of membrane,GO:0016023~cytoplasmic, membrane-bounded vesicle,GO:0031410~cytoplasmic vesicle,						Complete proteome,Cytoplasmic vesicle,Membrane,Peroxisome,Reference proteome,Transmembrane,Transmembrane helix,	chain:Transmembrane protein 35,transmembrane region,
cenpi	cenpi	720.037	698.317	376.423	493.327	572.026	-0.708284	0.182926	-3.87197	0.000107961	0.000483365		cenpi	cenpi	centromere protein I(cenpi)	Danio rerio		GO:0034508~centromere complex assembly,	GO:0000776~kinetochore,		IPR012485:Centromere protein Cenp-I,				Complete proteome,Proteomics identification,Reference proteome,
taf7	taf7l	1015.63	984.656	851.481	877.275	932.261	-0.210809	0.135592	-1.55473	0.12001	0.212222		taf7l	taf7	TAF7 RNA polymerase II, TATA box binding protein (TBP)-associated factor(taf7)	Danio rerio		GO:0006357~regulation of transcription from RNA polymerase II promoter,GO:0006367~transcription initiation from RNA polymerase II promoter,GO:0051123~RNA polymerase II transcriptional preinitiation complex assembly,	GO:0005669~transcription factor TFIID complex,	GO:0003713~transcription coactivator activity,GO:0008134~transcription factor binding,GO:0035035~histone acetyltransferase binding,GO:0044212~transcription regulatory region DNA binding,	IPR006751:TAFII55 protein, conserved region,	dre03022:Basal transcription factors,		SM01370:SM01370,	Coiled coil,Complete proteome,Reference proteome,		https://www.genome.jp/kegg-bin/show_pathway?dre03022
slc9a6a	slc9a6	386.992	456.779	344.216	274.567	365.638	-0.444957	0.221036	-2.01305	0.044109	0.0940428		slc9a6	slc9a6a	solute carrier family 9, subfamily A (NHE6, cation proton antiporter 6), member 6a(slc9a6a)	Danio rerio		GO:0006810~transport,GO:0006811~ion transport,GO:0006812~cation transport,GO:0006814~sodium ion transport,GO:0006885~regulation of pH,GO:0051453~regulation of intracellular pH,GO:0055085~transmembrane transport,GO:0071805~potassium ion transmembrane transport,GO:0098719~sodium ion import across plasma membrane,	GO:0005886~plasma membrane,GO:0016020~membrane,GO:0016021~integral component of membrane,GO:0055037~recycling endosome,	GO:0015297~antiporter activity,GO:0015299~solute:proton antiporter activity,GO:0015385~sodium:proton antiporter activity,GO:0015386~potassium:proton antiporter activity,	IPR002090:Na+/H+ exchanger, isoform 6 (NHE6),IPR004709:Na+/H+ exchanger,IPR006153:Cation/H+ exchanger,IPR018422:Cation/H+ exchanger, CPA1 family,				Antiport,Complete proteome,Ion transport,Membrane,Reference proteome,Signal,Sodium,Sodium transport,Transmembrane,Transmembrane helix,Transport,
fhl1a	LOC109625905	7.57933	6.8176	4.02592	17.858	9.07021	0.592987	1.28105	0.46289	0.643443	0.756355		LOC109625905	fhl1a	four and a half LIM domains 1a(fhl1a)	Danio rerio		GO:0003206~cardiac chamber morphogenesis,GO:0003208~cardiac ventricle morphogenesis,GO:0003209~cardiac atrium morphogenesis,GO:0007626~locomotory behavior,		GO:0008270~zinc ion binding,GO:0046872~metal ion binding,	IPR001781:Zinc finger, LIM-type,			SM00132:LIM,	Complete proteome,LIM domain,Metal-binding,Proteomics identification,Reference proteome,Zinc,
map7d3	LOC109625847	484.632	407.108	770.963	801.378	616.02	0.817503	0.168858	4.84137	1.28944e-06	8.59972e-06		LOC109625847	map7d3	MAP7 domain containing 3(map7d3)	Danio rerio		GO:0000226~microtubule cytoskeleton organization,	GO:0015630~microtubule cytoskeleton,	GO:0005198~structural molecule activity,	IPR008604:E-MAP-115,				Coiled coil,Complete proteome,Proteomics identification,Reference proteome,
tmtops3a	LOC109634302	0	0	6.03888	15.6258	5.41616	6.97711	2.20129	3.16955	0.00152676	0.00515368		LOC109634302	tmtops3a	teleost multiple tissue opsin 3a(tmtops3a)	Danio rerio		GO:0007165~signal transduction,GO:0007186~G-protein coupled receptor signaling pathway,GO:0007601~visual perception,GO:0007602~phototransduction,GO:0018298~protein-chromophore linkage,GO:0050896~response to stimulus,GO:0071482~cellular response to light stimulus,	GO:0005887~integral component of plasma membrane,GO:0016020~membrane,GO:0016021~integral component of membrane,	GO:0004871~signal transducer activity,GO:0004930~G-protein coupled receptor activity,GO:0008020~G-protein coupled photoreceptor activity,GO:0009881~photoreceptor activity,	IPR000276:G protein-coupled receptor, rhodopsin-like,IPR002962:Peropsin,IPR017452:GPCR, rhodopsin-like, 7TM,IPR027430:Visual pigments (opsins) retinal binding site,				Chromophore,Complete proteome,G-protein coupled receptor,Membrane,Photoreceptor protein,Receptor,Reference proteome,Sensory transduction,Transducer,Transmembrane,Transmembrane helix,
arhgef6	arhgef6	802.964	881.418	1078.95	912.991	919.079	0.243338	0.145227	1.67557	0.093823	0.174214		arhgef6	arhgef6	Rac/Cdc42 guanine nucleotide exchange factor (GEF) 6(arhgef6)	Danio rerio		GO:0035023~regulation of Rho protein signal transduction,		GO:0005089~Rho guanyl-nucleotide exchange factor activity,	IPR000219:Dbl homology (DH) domain,IPR001452:Src homology-3 domain,IPR001715:Calponin homology domain,IPR001849:Pleckstrin homology domain,IPR011993:Pleckstrin homology-like domain,	dre04810:Regulation of actin cytoskeleton,		SM00033:CH,SM00233:PH,SM00325:RhoGEF,SM00326:SH3,	Coiled coil,Complete proteome,Reference proteome,		https://www.genome.jp/kegg-bin/show_pathway?dre04810
ZFIN;Acc	rbmx	2763.34	2941.31	2437.69	2759.06	2725.35	-0.13521	0.0982174	-1.37664	0.168625	0.278239		rbmx	ZFIN;Acc
tm9sf5	LOC109625043	3348.73	3210.6	4035.98	4154.22	3687.38	0.320128	0.0826514	3.87323	0.000107403	0.000480976		LOC109625043	tm9sf5
gpr101	gpr101	0	0	4.02592	0	1.00648	4.56258	4.37111	1.0438	0.296577	#N/A		gpr101	gpr101	G protein-coupled receptor 101(gpr101)	Danio rerio		GO:0007165~signal transduction,GO:0007186~G-protein coupled receptor signaling pathway,GO:0007267~cell-cell signaling,GO:0071880~adenylate cyclase-activating adrenergic receptor signaling pathway,	GO:0005887~integral component of plasma membrane,GO:0016020~membrane,GO:0016021~integral component of membrane,	GO:0004871~signal transducer activity,GO:0004930~G-protein coupled receptor activity,GO:0004935~adrenergic receptor activity,	IPR000276:G protein-coupled receptor, rhodopsin-like,IPR017452:GPCR, rhodopsin-like, 7TM,				Complete proteome,G-protein coupled receptor,Membrane,Receptor,Reference proteome,Transducer,Transmembrane,Transmembrane helix,
crym	LOC109626545	1.78337	0	8.05183	0	2.4588	2.17632	2.73606	0.795421	0.426369	0.56291		LOC109626545	crym	crystallin, mu(crym)	Danio rerio		GO:0042403~thyroid hormone metabolic process,	GO:0005737~cytoplasm,	GO:0016639~oxidoreductase activity, acting on the CH-NH2 group of donors, NAD or NADP as acceptor,GO:0070324~thyroid hormone binding,	IPR003462:Ornithine cyclodeaminase/mu-crystallin,IPR016040:NAD(P)-binding domain,IPR023401:Ornithine cyclodeaminase, N-terminal,		PIRSF001439:ornithine cyclodeaminase,		Complete proteome,Reference proteome,
zic3	zic3	188.592	186.023	233.503	122.774	182.723	-0.0675607	0.327986	-0.205987	0.836801	0.898655		zic3	zic3	zic family member 3 heterotaxy 1 (odd-paired homolog, Drosophila)(zic3)	Danio rerio	Transcription / Cell division and chromosome partitioning,	GO:0007368~determination of left/right symmetry,GO:0009948~anterior/posterior axis specification,GO:0009952~anterior/posterior pattern specification,		GO:0003676~nucleic acid binding,GO:0046872~metal ion binding,	IPR007087:Zinc finger, C2H2,IPR013087:Zinc finger C2H2-type/integrase DNA-binding domain,IPR015880:Zinc finger, C2H2-like,			SM00355:ZnF_C2H2,	Complete proteome,Reference proteome,
zic6	LOC109626526	1.78337	5.35668	16.1037	22.3225	11.3916	2.43237	1.15721	2.10193	0.0355592	0.0785119		LOC109626526	zic6	zic family member 6(zic6)	Danio rerio	Transcription / Cell division and chromosome partitioning,	GO:0021510~spinal cord development,		GO:0003676~nucleic acid binding,GO:0046872~metal ion binding,	IPR007087:Zinc finger, C2H2,IPR013087:Zinc finger C2H2-type/integrase DNA-binding domain,IPR015880:Zinc finger, C2H2-like,			SM00355:ZnF_C2H2,	Complete proteome,Reference proteome,
fgf13a	fgf13	16.0504	10.7134	8.05183	8.929	10.9361	-0.65847	1.15882	-0.568223	0.569883	0.694629		fgf13	fgf13a	fibroblast growth factor 13a(fgf13a)	Danio rerio			GO:0005576~extracellular region,	GO:0005102~receptor binding,GO:0008083~growth factor activity,	IPR002209:Heparin-binding growth factor/Fibroblast growth factor,IPR008996:Cytokine, IL-1-like,	dre04010:MAPK signaling pathway,dre04810:Regulation of actin cytoskeleton,		SM00442:FGF,	Complete proteome,Reference proteome,		https://www.genome.jp/kegg-bin/show_pathway?dre04010
mcf2a	LOC109634376	36.5591	32.1401	199.283	265.638	133.405	2.75598	0.348938	7.89819	2.8298e-15	6.75401e-14		LOC109634376	mcf2a	MCF.2 cell line derived transforming sequence a(mcf2a)	Danio rerio		GO:0035023~regulation of Rho protein signal transduction,GO:0035556~intracellular signal transduction,	GO:0005622~intracellular,	GO:0005085~guanyl-nucleotide exchange factor activity,GO:0005089~Rho guanyl-nucleotide exchange factor activity,	IPR000219:Dbl homology (DH) domain,IPR001251:CRAL-TRIO domain,IPR001331:Guanine-nucleotide dissociation stimulator, CDC24, conserved site,IPR001452:Src homology-3 domain,IPR001849:Pleckstrin homology domain,IPR011993:Pleckstrin homology-like domain,			SM00233:PH,SM00325:RhoGEF,SM00516:SEC14,	Complete proteome,Reference proteome,
atp11c	atp11c	1056.2	1024.1	1704.98	1515.7	1325.24	0.63128	0.120475	5.23992	1.60649e-07	1.27023e-06		atp11c	atp11c	ATPase, Class VI, type 11C(atp11c)	Danio rerio		GO:0015914~phospholipid transport,GO:0045332~phospholipid translocation,	GO:0005886~plasma membrane,GO:0016020~membrane,GO:0016021~integral component of membrane,GO:0055037~recycling endosome,	GO:0000166~nucleotide binding,GO:0000287~magnesium ion binding,GO:0004012~phospholipid-translocating ATPase activity,GO:0005524~ATP binding,GO:0016787~hydrolase activity,GO:0046872~metal ion binding,	IPR001757:Cation-transporting P-type ATPase,IPR006539:Phospholipid-transporting P-type ATPase, subfamily IV,IPR008250:P-type ATPase, A domain,IPR018303:P-type ATPase, phosphorylation site,IPR023214:HAD-like domain,IPR023299:P-type ATPase, cytoplasmic domain N,				ATP-binding,Complete proteome,Hydrolase,Magnesium,Membrane,Nucleotide-binding,Reference proteome,Transmembrane,Transmembrane helix,
sox3	LOC109627091	5.35012	4.38274	0	0	2.43322	-3.64184	2.75507	-1.32187	0.186211	0.301445		LOC109627091	sox3	SRY (sex determining region Y)-box 3(sox3)	Danio rerio		GO:0006351~transcription, DNA-templated,GO:0006355~regulation of transcription, DNA-templated,GO:0007275~multicellular organism development,GO:0007417~central nervous system development,GO:0007422~peripheral nervous system development,GO:0007530~sex determination,GO:0030182~neuron differentiation,GO:0043049~otic placode formation,GO:0048666~neuron development,GO:0051091~positive regulation of seq…	GO:0005634~nucleus,	GO:0003677~DNA binding,GO:0003700~transcription factor activity, sequence-specific DNA binding,	IPR009071:High mobility group (HMG) box domain,IPR022097:Transcription factor SOX,			SM00398:HMG,	Activator,Complete proteome,Developmental protein,DNA-binding,Nucleus,Phosphoprotein,Reference proteome,Transcription,Transcription regulation,	chain:Transcription factor SOX-3,DNA-binding region:HMG box,modified residue,sequence conflict,
inppl1b	LOC109625236	397.692	408.082	861.546	877.275	636.149	1.10962	0.157242	7.05674	1.70458e-12	2.87746e-11		LOC109625236	inppl1b	inositol polyphosphate phosphatase-like 1b(inppl1b)	Danio rerio		GO:0002376~immune system process,GO:0007155~cell adhesion,GO:0046856~phosphatidylinositol dephosphorylation,	GO:0005737~cytoplasm,GO:0005829~cytosol,GO:0005856~cytoskeleton,GO:0016020~membrane,GO:0030027~lamellipodium,GO:0030175~filopodium,GO:0042995~cell projection,	GO:0003779~actin binding,GO:0016787~hydrolase activity,GO:0017124~SH3 domain binding,	IPR000300:Inositol polyphosphate-related phosphatase,IPR000980:SH2 domain,IPR001660:Sterile alpha motif domain,IPR005135:Endonuclease/exonuclease/phosphatase,IPR013761:Sterile alpha motif/pointed domain,			SM00128:IPPc,SM00252:SH2,	Actin-binding,Cell adhesion,Cell projection,Complete proteome,Cytoplasm,Cytoskeleton,Hydrolase,Immunity,Membrane,Phosphoprotein,Reference proteome,SH2 domain,SH3-binding,	chain:Phosphatidylinositol-3,4,5-trisphosphate 5-phosphatase 2B,compositionally biased region:Pro-rich,domain:SAM,domain:SH2,modified residue,short sequence motif:NPXY motif,
arr3a	arr3	37.4508	33.601	211.361	147.329	107.435	2.33739	0.384889	6.07289	1.25626e-09	1.41585e-08		arr3	arr3a	arrestin 3a, retinal (X-arrestin)(arr3a)	Danio rerio		GO:0007165~signal transduction,GO:0007601~visual perception,			IPR000698:Arrestin,IPR011021:Arrestin-like, N-terminal,IPR011022:Arrestin C-terminal-like domain,IPR014752:Arrestin, C-terminal,IPR014753:Arrestin, N-terminal,IPR014756:Immunoglobulin E-set,IPR017864:Arrestin, conserved site,	dre04010:MAPK signaling pathway,dre04144:Endocytosis,		SM01017:SM01017,	Complete proteome,Proteomics identification,Reference proteome,		https://www.genome.jp/kegg-bin/show_pathway?dre04010
rab41	rab41	1451.22	1400.53	1193.68	1245.6	1322.76	-0.225826	0.118033	-1.91325	0.0557167	0.114178		rab41	rab41	RAB41, member RAS oncogene family(rab41)	Danio rerio		GO:0006890~retrograde vesicle-mediated transport, Golgi to ER,GO:0006891~intra-Golgi vesicle-mediated transport,GO:0007264~small GTPase mediated signal transduction,GO:0042147~retrograde transport, endosome to Golgi,	GO:0005622~intracellular,GO:0005794~Golgi apparatus,GO:0005829~cytosol,	GO:0005525~GTP binding,	IPR001806:Small GTPase superfamily,IPR005225:Small GTP-binding protein domain,IPR027417:P-loop containing nucleoside triphosphate hydrolase,				Complete proteome,Proteomics identification,Reference proteome,
stard14	LOC109627999	0.891686	1.94789	2.01296	8.929	3.44538	1.94086	2.01173	0.964772	0.334659	0.472502		LOC109627999	stard14	START domain containing 14(stard14)	Danio rerio		GO:0015914~phospholipid transport,	GO:0005829~cytosol,GO:0005902~microvillus,GO:0016020~membrane,GO:0046581~intercellular canaliculus,	GO:0005215~transporter activity,GO:0008289~lipid binding,	IPR002913:START domain,IPR023393:START-like domain,			SM00234:START,	Complete proteome,Reference proteome,
pdzd11	pdzd11	144.007	168.492	110.713	125.006	137.055	-0.407789	0.335621	-1.21503	0.224355	0.348865		pdzd11	pdzd11	PDZ domain containing 11(pdzd11)	Danio rerio		GO:0006887~exocytosis,GO:0007269~neurotransmitter secretion,GO:0045199~maintenance of epithelial cell apical/basal polarity,GO:1903361~protein localization to basolateral plasma membrane,	GO:0005737~cytoplasm,GO:0005829~cytosol,GO:0005911~cell-cell junction,GO:0016323~basolateral plasma membrane,GO:0045202~synapse,GO:0098793~presynapse,	GO:0008022~protein C-terminus binding,	IPR001478:PDZ domain,			SM00228:PDZ,	Complete proteome,Cytoplasm,Reference proteome,	chain:PDZ domain-containing protein 11,domain:PDZ,
gdpd2	gdpd2	0	1.94789	0	0	0.486971	-1.31775	4.83664	-0.272452	0.785275	#N/A		gdpd2	gdpd2	glycerophosphodiester phosphodiesterase domain containing 2(gdpd2)	Danio rerio		GO:0006629~lipid metabolic process,	GO:0016020~membrane,GO:0016021~integral component of membrane,	GO:0008081~phosphoric diester hydrolase activity,GO:0008889~glycerophosphodiester phosphodiesterase activity,	IPR004129:Glycerophosphoryl diester phosphodiesterase,IPR017946:PLC-like phosphodiesterase, TIM beta/alpha-barrel domain,				Complete proteome,Membrane,Reference proteome,Transmembrane,Transmembrane helix,
dlg3	dlg3	4080.36	4197.69	4362.08	4564.95	4301.27	0.108675	0.0794659	1.36757	0.171447	0.281922		dlg3	dlg3	discs, large homolog 3 (Drosophila)(dlg3)	Danio rerio		GO:0007268~chemical synaptic transmission,GO:0007399~nervous system development,GO:0043113~receptor clustering,GO:0045197~establishment or maintenance of epithelial cell apical/basal polarity,GO:0097120~receptor localization to synapse,	GO:0008328~ionotropic glutamate receptor complex,GO:0014069~postsynaptic density,GO:0016323~basolateral plasma membrane,GO:0045211~postsynaptic membrane,	GO:0004385~guanylate kinase activity,GO:0035255~ionotropic glutamate receptor binding,	IPR001452:Src homology-3 domain,IPR001478:PDZ domain,IPR008144:Guanylate kinase,IPR008145:Guanylate kinase/L-type calcium channel,IPR016313:Membrane-associated guanylate kinase (MAGUK) scaffold protein,IPR019583:PDZ-associated domain of NMDA receptors,IPR019590:Membrane-associated guanylate kinase (MAGUK), PEST domain, N-terminal,IPR020590:Guanylate kinase, conserved site,IPR027417:P-loop contain…		PIRSF001741:membrane-associated guanylate kinase (MAGUK) scaffold protein,	SM00072:GuKc,SM00228:PDZ,SM00326:SH3,SM01277:SM01277,	Complete proteome,Proteomics identification,Reference proteome,SH3 domain,
tex11	tex11	3.56675	1.46091	8.05183	0	3.26987	0.692843	2.18177	0.31756	0.750819	0.838252		tex11	tex11	testis expressed 11(tex11)	Danio rerio		GO:0051321~meiotic cell cycle,			IPR011990:Tetratricopeptide-like helical,IPR013940:Meiosis specific protein SPO22,				Complete proteome,Reference proteome,
kdrl	LOC109624935	12.9295	3.4088	26.1685	53.574	24.0202	2.27756	0.870093	2.6176	0.00885496	0.0240062		LOC109624935	kdrl	kinase insert domain receptor like(kdrl)	Danio rerio		GO:0001525~angiogenesis,GO:0001568~blood vessel development,GO:0002040~sprouting angiogenesis,GO:0006468~protein phosphorylation,GO:0007169~transmembrane receptor protein tyrosine kinase signaling pathway,GO:0007275~multicellular organism development,GO:0016310~phosphorylation,GO:0018108~peptidyl-tyrosine phosphorylation,GO:0030154~cell differentiation,GO:0030878~thyroid gland development,GO:0035…	GO:0005886~plasma membrane,GO:0016020~membrane,GO:0016021~integral component of membrane,	GO:0000166~nucleotide binding,GO:0004672~protein kinase activity,GO:0004713~protein tyrosine kinase activity,GO:0004714~transmembrane receptor protein tyrosine kinase activity,GO:0005515~protein binding,GO:0005524~ATP binding,GO:0016301~kinase activity,GO:0016740~transferase activity,	IPR000719:Protein kinase, catalytic domain,IPR001245:Serine-threonine/tyrosine-protein kinase catalytic domain,IPR001824:Tyrosine-protein kinase, receptor class III, conserved site,IPR003598:Immunoglobulin subtype 2,IPR003599:Immunoglobulin subtype,IPR007110:Immunoglobulin-like domain,IPR008266:Tyrosine-protein kinase, active site,IPR011009:Protein kinase-like domain,IPR013098:Immunoglobulin I-se…	dre04060:Cytokine-cytokine receptor interaction,dre04144:Endocytosis,dre04510:Focal adhesion,		SM00219:TyrKc,SM00408:IGc2,SM00409:IG,	Angiogenesis,ATP-binding,Cell membrane,Complete proteome,Developmental protein,Differentiation,Disulfide bond,Glycoprotein,Immunoglobulin domain,Kinase,Membrane,Nucleotide-binding,Phosphoprotein,Receptor,Reference proteome,Repeat,Signal,Transferase,Transmembrane,Transmembrane helix,Tyrosine-protein kinase,	active site:Proton acceptor,binding site:ATP,chain:Vascular endothelial growth factor receptor kdr-like,disulfide bond,domain:Ig-like C2-type 1,domain:Ig-like C2-type 2,domain:Ig-like C2-type 3,domain:Ig-like C2-type 4,domain:Ig-like C2-type 5,domain:Ig-like C2-type 6,domain:Ig-like C2-type 7,domain:Protein kinase,glycosylation site:N-linked (GlcNAc...),modified residue,mutagenesis site,nucleotid…	https://www.genome.jp/kegg-bin/show_pathway?dre04060
chic1	LOC109628039	144.007	131.482	60.3888	58.0385	98.4792	-1.21759	0.403661	-3.01637	0.00255819	0.00812153		LOC109628039	chic1	cysteine-rich hydrophobic domain 1(chic1)	Danio rerio		GO:0006810~transport,	GO:0005622~intracellular,GO:0016020~membrane,GO:0016021~integral component of membrane,		IPR019383:Golgin subfamily A member 7/ERF4,				Complete proteome,Membrane,Reference proteome,Transmembrane,Transmembrane helix,
lnx2b	LOC109626925	66.8765	60.8714	32.2073	20.0903	45.0114	-1.28206	0.603251	-2.12525	0.0335654	0.0747317		LOC109626925	lnx2b	ligand of numb-protein X 2b(lnx2b)	Danio rerio		GO:0016567~protein ubiquitination,GO:0031017~exocrine pancreas development,GO:0070534~protein K63-linked ubiquitination,GO:0070936~protein K48-linked ubiquitination,		GO:0004842~ubiquitin-protein transferase activity,GO:0005515~protein binding,GO:0008270~zinc ion binding,GO:0046872~metal ion binding,	IPR001478:PDZ domain,IPR001841:Zinc finger, RING-type,IPR013083:Zinc finger, RING/FYVE/PHD-type,IPR017907:Zinc finger, RING-type, conserved site,IPR027370:RING-type zinc-finger, LisH dimerisation motif,			SM00184:RING,SM00228:PDZ,	Complete proteome,Metal-binding,Reference proteome,Zinc,Zinc-finger,
dlgap1b	LOC109626955	8.91686	5.84366	4.02592	13.3935	8.04499	0.227605	1.34512	0.169207	0.865634	0.916995		LOC109626955	dlgap1b	discs, large (Drosophila) homolog-associated protein 1b(dlgap1b)	Danio rerio		GO:0007268~chemical synaptic transmission,GO:0023052~signaling,	GO:0045202~synapse,		IPR005026:Guanylate-kinase-associated protein,				Complete proteome,Proteomics identification,Reference proteome,
slc25a43	slc25a43	443.168	373.02	326.099	287.96	357.562	-0.409596	0.218381	-1.8756	0.0607097	0.122353		slc25a43	slc25a43	solute carrier family 25, member 43(slc25a43)	Danio rerio		GO:0006412~translation,GO:0006810~transport,GO:0055085~transmembrane transport,	GO:0005739~mitochondrion,GO:0005743~mitochondrial inner membrane,GO:0016020~membrane,GO:0016021~integral component of membrane,	GO:0003735~structural constituent of ribosome,	IPR002067:Mitochondrial carrier protein,IPR018108:Mitochondrial substrate/solute carrier,IPR023395:Mitochondrial carrier domain,				Complete proteome,Membrane,Mitochondrion,Mitochondrion inner membrane,Reference proteome,Repeat,Transmembrane,Transmembrane helix,Transport,	chain:Solute carrier family 25 member 43,repeat:Solcar 1,repeat:Solcar 2,repeat:Solcar 3,transmembrane region,
slc25a5	LOC109628159	1.78337	2.43486	12.0778	13.3935	7.42237	2.59574	1.38019	1.88071	0.0600116	0.1212		LOC109628159	slc25a5	solute carrier family 25 (mitochondrial carrier; adenine nucleotide translocator), member 5(slc25a5)	Danio rerio		GO:0006412~translation,GO:0006810~transport,GO:0055085~transmembrane transport,	GO:0005743~mitochondrial inner membrane,GO:0016020~membrane,GO:0016021~integral component of membrane,	GO:0003735~structural constituent of ribosome,GO:0005215~transporter activity,	IPR002067:Mitochondrial carrier protein,IPR002113:Adenine nucleotide translocator 1,IPR018108:Mitochondrial substrate/solute carrier,IPR023395:Mitochondrial carrier domain,	dre04020:Calcium signaling pathway,			Complete proteome,Membrane,Proteomics identification,Reference proteome,Repeat,Transmembrane,Transmembrane helix,Transport,		https://www.genome.jp/kegg-bin/show_pathway?dre04020
si	LOC109626361	390.559	398.83	239.542	330.373	339.826	-0.473084	0.228983	-2.06603	0.038826	0.0844909		LOC109626361	si
mrpl11	mrpl11	1419.56	1522.27	1165.5	1167.47	1318.7	-0.334449	0.119618	-2.79598	0.00517422	0.0150795		mrpl11	mrpl11	mitochondrial ribosomal protein L11(mrpl11)	Danio rerio		GO:0000027~ribosomal large subunit assembly,GO:0006412~translation,	GO:0005762~mitochondrial large ribosomal subunit,GO:0005840~ribosome,GO:0030529~intracellular ribonucleoprotein complex,	GO:0003735~structural constituent of ribosome,GO:0019843~rRNA binding,	IPR000911:Ribosomal protein L11,IPR006519:Ribosomal protein L11, bacterial-type,IPR020783:Ribosomal protein L11, C-terminal,IPR020784:Ribosomal protein L11, N-terminal,IPR020785:Ribosomal protein L11, conserved site,	dre03010:Ribosome,		SM00649:RL11,	Complete proteome,Proteomics identification,Reference proteome,Ribonucleoprotein,Ribosomal protein,		https://www.genome.jp/kegg-bin/show_pathway?dre03010
tmem265	LOC109627855	0	0.973943	18.1166	11.1613	7.56296	4.94724	1.7046	2.90229	0.00370448	0.0112542		LOC109627855	tmem265	transmembrane protein 265(tmem265)	Danio rerio			GO:0016020~membrane,GO:0016021~integral component of membrane,						Complete proteome,Membrane,Reference proteome,Transmembrane,Transmembrane helix,
fosl1a	fosl1	604.563	673.968	1099.08	1075.94	863.388	0.766969	0.141954	5.40296	6.55508e-08	5.52307e-07		fosl1	fosl1a	FOS-like antigen 1a(fosl1a)	Danio rerio		GO:0006355~regulation of transcription, DNA-templated,GO:0006357~regulation of transcription from RNA polymerase II promoter,	GO:0005634~nucleus,	GO:0000978~RNA polymerase II core promoter proximal region sequence-specific DNA binding,GO:0000982~transcription factor activity, RNA polymerase II core promoter proximal region sequence-specific binding,GO:0003677~DNA binding,GO:0003700~transcription factor activity, sequence-specific DNA binding,GO:0043565~sequence-specific DNA binding,	IPR000837:Fos transforming protein,IPR004827:Basic-leucine zipper domain,	dre04310:Wnt signaling pathway,		SM00338:BRLZ,	Coiled coil,Complete proteome,DNA-binding,Reference proteome,		https://www.genome.jp/kegg-bin/show_pathway?dre04310
yif1a	yif1a	884.107	905.767	986.35	906.294	920.629	0.081309	0.137036	0.593341	0.552953	0.679453		yif1a	yif1a	Yip1 interacting factor homolog A (S. cerevisiae)(yif1a)	Danio rerio		GO:0006810~transport,GO:0006888~ER to Golgi vesicle-mediated transport,GO:0015031~protein transport,GO:0016192~vesicle-mediated transport,	GO:0005783~endoplasmic reticulum,GO:0005789~endoplasmic reticulum membrane,GO:0005793~endoplasmic reticulum-Golgi intermediate compartment,GO:0005794~Golgi apparatus,GO:0016020~membrane,GO:0016021~integral component of membrane,GO:0030134~ER to Golgi transport vesicle,GO:0030173~integral component of Golgi membrane,		IPR005578:Hrf1,				Complete proteome,Endoplasmic reticulum,ER-Golgi transport,Golgi apparatus,Membrane,Protein transport,Reference proteome,Transmembrane,Transmembrane helix,Transport,	chain:Protein YIF1A,topological domain:Cytoplasmic,topological domain:Extracellular,transmembrane region,
si	LOC109627700	7.13349	9.73943	64.4147	6.69675	21.9961	2.08451	0.967693	2.1541	0.0312322	0.0703911		LOC109627700	si
atl3	LOC109627799	685.261	610.662	609.926	558.063	615.978	-0.149367	0.167446	-0.892033	0.372375	0.510958		LOC109627799	atl3	atlastin 3(atl3)	Danio rerio			GO:0016020~membrane,GO:0016021~integral component of membrane,	GO:0000166~nucleotide binding,GO:0003924~GTPase activity,GO:0005525~GTP binding,	IPR003191:Guanylate-binding protein, C-terminal,IPR015894:Guanylate-binding protein, N-terminal,IPR027417:P-loop containing nucleoside triphosphate hydrolase,				Complete proteome,GTP-binding,Membrane,Nucleotide-binding,Proteomics identification,Reference proteome,Transmembrane,Transmembrane helix,
cfl1	LOC109626519	10542.9	10476.7	11083.3	11393.4	10874.1	0.0966025	0.064174	1.50532	0.132241	0.229489		LOC109626519	cfl1	cofilin 1(cfl1)	Danio rerio		GO:0007015~actin filament organization,GO:0030030~cell projection organization,GO:0030042~actin filament depolymerization,GO:0042384~cilium assembly,GO:0055113~epiboly involved in gastrulation with mouth forming second,GO:0060271~cilium morphogenesis,GO:0061371~determination of heart left/right asymmetry,GO:0070586~cell-cell adhesion involved in gastrulation,	GO:0005622~intracellular,GO:0015629~actin cytoskeleton,	GO:0003779~actin binding,	IPR002108:Actin-binding, cofilin/tropomyosin type,IPR017904:ADF/Cofilin/Destrin,	dre04810:Regulation of actin cytoskeleton,		SM00102:ADF,	Actin-binding,Complete proteome,Proteomics identification,Reference proteome,		https://www.genome.jp/kegg-bin/show_pathway?dre04810
prss23	LOC109626511	25.8589	29.2183	44.2851	33.4838	33.2115	0.500601	0.654155	0.765264	0.444114	0.580253		LOC109626511	prss23	protease, serine, 23(prss23)	Danio rerio		GO:0003160~endocardium morphogenesis,GO:0003171~atrioventricular valve development,GO:0006508~proteolysis,GO:0008593~regulation of Notch signaling pathway,		GO:0004252~serine-type endopeptidase activity,GO:0008233~peptidase activity,GO:0008236~serine-type peptidase activity,GO:0016787~hydrolase activity,
ubl3b	LOC109628604	603.672	606.766	303.957	366.089	470.121	-0.855325	0.192229	-4.4495	8.60709e-06	4.89897e-05		LOC109628604	ubl3b	ubiquitin-like 3b(ubl3b)	Danio rerio					IPR000626:Ubiquitin,IPR017000:Membrane-anchored ubiquitin-fold protein, HCG-1,		PIRSF032572:membrane-anchored ubiquitin-fold protein, HCG-1 type,		Complete proteome,Reference proteome,
foxo4	LOC109628045	630.422	578.522	1052.78	1129.52	847.81	0.851378	0.142607	5.97009	2.37117e-09	2.54293e-08		LOC109628045	foxo4	forkhead box O4(foxo4)	Danio rerio		GO:0006351~transcription, DNA-templated,GO:0006355~regulation of transcription, DNA-templated,	GO:0005634~nucleus,	GO:0000981~RNA polymerase II transcription factor activity, sequence-specific DNA binding,GO:0003677~DNA binding,GO:0003700~transcription factor activity, sequence-specific DNA binding,GO:0043565~sequence-specific DNA binding,	IPR001766:Transcription factor, fork head,IPR011991:Winged helix-turn-helix DNA-binding domain,	dre04068:FoxO signaling pathway,		SM00339:FH,	Complete proteome,DNA-binding,Nucleus,Proteomics identification,Reference proteome,Transcription,		https://www.genome.jp/kegg-bin/show_pathway?dre04068
si	LOC109628952	115.473	108.595	96.622	111.613	108.076	-0.10735	0.369954	-0.290172	0.771685	0.853876		LOC109628952	si
zgc	alg13	456.098	535.181	424.734	566.992	495.751	-0.00127981	0.199584	-0.00641238	0.994884	0.996332		alg13	zgc
rap2c	LOC109625519	1455.68	1414.65	1624.46	1258.99	1438.44	0.00808465	0.132367	0.0610775	0.951297	0.970659		LOC109625519	rap2c	RAP2C, member of RAS oncogene family(rap2c)	Danio rerio		GO:0007165~signal transduction,GO:0007264~small GTPase mediated signal transduction,	GO:0005622~intracellular,GO:0016020~membrane,	GO:0000166~nucleotide binding,GO:0005525~GTP binding,	IPR001806:Small GTPase superfamily,IPR005225:Small GTP-binding protein domain,IPR020849:Small GTPase superfamily, Ras type,IPR027417:P-loop containing nucleoside triphosphate hydrolase,				Complete proteome,GTP-binding,Nucleotide-binding,Reference proteome,
mbnl3	LOC109625485	79.3601	82.2982	154.998	84.8255	100.37	0.573559	0.409366	1.40109	0.161187	0.269078		LOC109625485	mbnl3	muscleblind-like splicing regulator 3(mbnl3)	Danio rerio				GO:0046872~metal ion binding,	IPR000571:Zinc finger, CCCH-type,			SM00356:ZnF_C3H1,	Complete proteome,Metal-binding,Reference proteome,
si	col23a1	84.7102	76.4545	102.661	127.238	97.766	0.510301	0.387459	1.31705	0.187823	0.303444		col23a1	si
clk4a	LOC109625913	1024.55	1213.05	728.691	734.411	925.174	-0.612748	0.147554	-4.15271	3.28565e-05	0.000164633		LOC109625913	clk4a	CDC-like kinase 4a(clk4a)	Danio rerio		GO:0006468~protein phosphorylation,GO:0016310~phosphorylation,		GO:0000166~nucleotide binding,GO:0004672~protein kinase activity,GO:0004674~protein serine/threonine kinase activity,GO:0005524~ATP binding,GO:0016301~kinase activity,GO:0016740~transferase activity,	IPR000719:Protein kinase, catalytic domain,IPR008271:Serine/threonine-protein kinase, active site,IPR011009:Protein kinase-like domain,IPR017441:Protein kinase, ATP binding site,			SM00220:S_TKc,	ATP-binding,Complete proteome,Kinase,Nucleotide-binding,Reference proteome,Serine/threonine-protein kinase,Transferase,
tmem126a	LOC109625926	620.168	635.011	370.384	334.838	490.1	-0.830518	0.184948	-4.49055	7.10399e-06	4.09548e-05		LOC109625926	tmem126a	transmembrane protein 126A(tmem126a)	Danio rerio			GO:0016020~membrane,GO:0016021~integral component of membrane,		IPR009801:Protein of unknown function DUF1370, TMEM126,				Complete proteome,Membrane,Proteomics identification,Reference proteome,Transmembrane,Transmembrane helix,
rasgef1ba	rasgef1c	29.8715	21.4267	42.2721	58.0385	37.9022	0.963877	0.620848	1.55252	0.120539	0.212883		rasgef1c	rasgef1ba	RasGEF domain family, member 1Ba(rasgef1ba)	Danio rerio		GO:0007264~small GTPase mediated signal transduction,GO:0043547~positive regulation of GTPase activity,	GO:0005622~intracellular,	GO:0005085~guanyl-nucleotide exchange factor activity,GO:0005088~Ras guanyl-nucleotide exchange factor activity,	IPR000651:Ras-like guanine nucleotide exchange factor, N-terminal,IPR001895:Guanine-nucleotide dissociation stimulator CDC25,IPR019804:Ras guanine-nucleotide exchange factor, conserved site,IPR023578:Ras guanine nucleotide exchange factor, domain,			SM00147:RasGEF,SM00229:RasGEFN,	Alternative splicing,Complete proteome,Guanine-nucleotide releasing factor,Reference proteome,	chain:Ras-GEF domain-containing family member 1B-A,domain:N-terminal Ras-GEF,domain:Ras-GEF,sequence conflict,splice variant,
si	LOC109628677	22.2922	23.3746	18.1166	24.5548	22.0845	-0.100955	0.805554	-0.125324	0.900267	0.93994		LOC109628677	si
si	LOC109626559	3.56675	3.4088	0	0	1.74389	-3.16111	3.11673	-1.01424	0.310469	0.446231		LOC109626559	si
mapk9	LOC109626552	327.695	309.227	615.965	479.934	433.205	0.784529	0.200027	3.92211	8.77778e-05	0.000401875		LOC109626552	mapk9	mitogen-activated protein kinase 9(mapk9)	Danio rerio		GO:0006468~protein phosphorylation,GO:0016310~phosphorylation,GO:0060027~convergent extension involved in gastrulation,	GO:0005622~intracellular,	GO:0000166~nucleotide binding,GO:0004672~protein kinase activity,GO:0004674~protein serine/threonine kinase activity,GO:0004707~MAP kinase activity,GO:0005524~ATP binding,GO:0016301~kinase activity,GO:0016740~transferase activity,	IPR000719:Protein kinase, catalytic domain,IPR003527:Mitogen-activated protein (MAP) kinase, conserved site,IPR008271:Serine/threonine-protein kinase, active site,IPR008351:Mitogen-activated protein (MAP) kinase, JNK,IPR011009:Protein kinase-like domain,	dre04010:MAPK signaling pathway,dre04012:ErbB signaling pathway,dre04068:FoxO signaling pathway,dre04141:Protein processing in endoplasmic reticulum,dre04310:Wnt signaling pathway,dre04510:Focal adhesion,dre04620:Toll-like receptor signaling pathway,dre04621:NOD-like receptor signaling pathway,dre04622:RIG-I-like receptor signaling pathway,dre04910:Insulin signaling pathway,dre04912:GnRH signalin…		SM00220:S_TKc,	ATP-binding,Complete proteome,Kinase,Nucleotide-binding,Proteomics identification,Reference proteome,Serine/threonine-protein kinase,Transferase,		https://www.genome.jp/kegg-bin/show_pathway?dre04010
gfpt2	gfpt2	93.1812	90.0897	30.1944	73.6643	71.7824	-0.828564	0.505011	-1.64069	0.100863	0.184354		gfpt2	gfpt2	glutamine-fructose-6-phosphate transaminase 2(gfpt2)	Danio rerio		GO:0005975~carbohydrate metabolic process,GO:0006002~fructose 6-phosphate metabolic process,GO:0006047~UDP-N-acetylglucosamine metabolic process,GO:1901137~carbohydrate derivative biosynthetic process,		GO:0004360~glutamine-fructose-6-phosphate transaminase (isomerizing) activity,GO:0030246~carbohydrate binding,	IPR001347:Sugar isomerase (SIS),IPR005855:Glucosamine-fructose-6-phosphate aminotransferase, isomerising,IPR017932:Glutamine amidotransferase type 2 domain,	dre00250:Alanine, aspartate and glutamate metabolism,dre00520:Amino sugar and nucleotide sugar metabolism,dre01100:Metabolic pathways,dre01130:Biosynthesis of antibiotics,dre04931:Insulin resistance,			Complete proteome,Proteomics identification,Reference proteome,		https://www.genome.jp/kegg-bin/show_pathway?dre00250
zgc	LOC109628268	1317.47	1282.68	1312.45	1377.3	1322.47	0.048433	0.11732	0.412827	0.679734	0.784963		LOC109628268	zgc
cxcl11.7	LOC109624870	7.57933	1.94789	16.1037	20.0903	11.4303	1.91844	1.16265	1.65006	0.0989311	0.18165		LOC109624870	cxcl11.7	chemokine (C-X-C motif) ligand 11, duplicate 7(cxcl11.7)	Danio rerio		GO:0002690~positive regulation of leukocyte chemotaxis,GO:0006935~chemotaxis,GO:0006954~inflammatory response,GO:0006955~immune response,GO:0007186~G-protein coupled receptor signaling pathway,GO:0010818~T cell chemotaxis,GO:0032496~response to lipopolysaccharide,GO:0042127~regulation of cell proliferation,GO:0070098~chemokine-mediated signaling pathway,	GO:0005576~extracellular region,GO:0005615~extracellular space,	GO:0005125~cytokine activity,GO:0008009~chemokine activity,GO:0048248~CXCR3 chemokine receptor binding,	IPR001089:CXC chemokine,IPR001811:Chemokine interleukin-8-like domain,IPR018048:CXC chemokine, conserved site,IPR027221:CXC chemokine 11,			SM00199:SCY,	Chemotaxis,Complete proteome,Cytokine,Disulfide bond,Reference proteome,Secreted,Signal,
si	LOC109624664	4.45843	5.35668	8.05183	11.1613	7.25705	0.966877	1.36063	0.71061	0.477326	0.611166		LOC109624664	si
adamts2	LOC109634664	26.7506	25.3225	64.4147	49.1095	41.3993	1.12634	0.585253	1.92453	0.0542879	0.111833		LOC109634664	adamts2	ADAM metallopeptidase with thrombospondin type 1 motif, 2(adamts2)	Danio rerio		GO:0006508~proteolysis,	GO:0005578~proteinaceous extracellular matrix,GO:0031012~extracellular matrix,	GO:0004222~metalloendopeptidase activity,GO:0008233~peptidase activity,GO:0008237~metallopeptidase activity,GO:0008270~zinc ion binding,	IPR000884:Thrombospondin, type 1 repeat,IPR001590:Peptidase M12B, ADAM/reprolysin,IPR002870:Peptidase M12B, propeptide,IPR010294:ADAM-TS Spacer 1,IPR010909:PLAC,IPR013273:Peptidase M12B, ADAM-TS,IPR013275:Peptidase M12B, ADAM-TS2,IPR024079:Metallopeptidase, catalytic domain,			SM00209:TSP1,	Complete proteome,Disulfide bond,Reference proteome,
cnot6a	LOC109626425	941.175	903.819	1052.78	928.616	956.597	0.103829	0.137598	0.754584	0.450499	0.586288		LOC109626425	cnot6a	CCR4-NOT transcription complex, subunit 6a(cnot6a)	Danio rerio	Function unknown,				IPR001611:Leucine-rich repeat,IPR003591:Leucine-rich repeat, typical subtype,IPR005135:Endonuclease/exonuclease/phosphatase,	dre03018:RNA degradation,		SM00369:LRR_TYP,	Complete proteome,Proteomics identification,Reference proteome,		https://www.genome.jp/kegg-bin/show_pathway?dre03018
si	simc1	214.896	243.973	96.622	118.309	168.45	-1.09664	0.313947	-3.49308	0.000477487	0.00183974		simc1	si
slc34a1a	LOC109624245	0	0.973943	0	0	0.243486	-0.31511	4.88816	-0.0644639	0.948601	#N/A		LOC109624245	slc34a1a	solute carrier family 34 (type II sodium/phosphate cotransporter), member 1a(slc34a1a)	Danio rerio		GO:0030643~cellular phosphate ion homeostasis,GO:0044341~sodium-dependent phosphate transport,	GO:0005737~cytoplasm,GO:0005886~plasma membrane,GO:0005903~brush border,GO:0016020~membrane,GO:0016021~integral component of membrane,GO:0016324~apical plasma membrane,GO:0031982~vesicle,	GO:0005315~inorganic phosphate transmembrane transporter activity,GO:0005436~sodium:phosphate symporter activity,GO:0015321~sodium-dependent phosphate transmembrane transporter activity,	IPR003841:Sodium-dependent phosphate transport protein,				Complete proteome,Membrane,Reference proteome,Signal,Transmembrane,Transmembrane helix,
RYR2	LOC109624799	0	0.973943	0	0	0.243486	-0.31511	4.88816	-0.0644639	0.948601	#N/A		LOC109624799	RYR2
rgs14a	LOC109627412	0.891686	0.486971	4.02592	0	1.35114	1.55842	3.21572	0.484625	0.627943	#N/A		LOC109627412	rgs14a	regulator of G-protein signaling 14a(rgs14a)	Danio rerio		GO:0007051~spindle organization,GO:0007165~signal transduction,GO:0008354~germ cell migration,GO:0035556~intracellular signal transduction,GO:0051301~cell division,	GO:0005622~intracellular,GO:0005737~cytoplasm,GO:0005886~plasma membrane,	GO:0001965~G-protein alpha-subunit binding,GO:0005057~receptor signaling protein activity,GO:0005092~GDP-dissociation inhibitor activity,GO:0005096~GTPase activator activity,GO:0008017~microtubule binding,GO:0030695~GTPase regulator activity,	IPR003109:GoLoco motif,IPR003116:Raf-like Ras-binding,IPR016137:Regulator of G protein signalling superfamily,IPR024066:Regulator of G-protein signaling, domain 1,			SM00315:RGS,SM00390:GoLoco,SM00455:RBD,	Complete proteome,Reference proteome,
gucy1b1	LOC109624180	2.67506	3.89577	0	4.4645	2.75883	-0.580304	2.36204	-0.24568	0.80593	0.877106		LOC109624180	gucy1b1
myoz3a	LOC109625731	9.36271	7.79154	6.03888	2.23225	6.35634	-1.04008	1.54325	-0.673956	0.500339	0.632808		LOC109625731	myoz3a	myozenin 3a(myoz3a)	Danio rerio		GO:0030239~myofibril assembly,	GO:0015629~actin cytoskeleton,GO:0030018~Z disc,	GO:0003779~actin binding,GO:0031433~telethonin binding,GO:0051373~FATZ binding,	IPR008438:Calcineurin-binding,				Complete proteome,Reference proteome,
rbm22	rbm22	1967.51	2029.7	1316.47	1462.12	1693.95	-0.525498	0.111041	-4.73249	2.21784e-06	1.40611e-05		rbm22	rbm22	RNA binding motif protein 22(rbm22)	Danio rerio		GO:0000387~spliceosomal snRNP assembly,GO:0006397~mRNA processing,GO:0007275~multicellular organism development,GO:0008380~RNA splicing,GO:0033120~positive regulation of RNA splicing,GO:0043009~chordate embryonic development,GO:0045292~mRNA cis splicing, via spliceosome,	GO:0000974~Prp19 complex,GO:0005634~nucleus,GO:0005681~spliceosomal complex,GO:0005737~cytoplasm,GO:0071006~U2-type catalytic step 1 spliceosome,GO:0071007~U2-type catalytic step 2 spliceosome,	GO:0000166~nucleotide binding,GO:0003676~nucleic acid binding,GO:0003723~RNA binding,GO:0017070~U6 snRNA binding,GO:0036002~pre-mRNA binding,GO:0046872~metal ion binding,	IPR000504:RNA recognition motif domain,IPR000571:Zinc finger, CCCH-type,IPR012677:Nucleotide-binding, alpha-beta plait,	dre03040:Spliceosome,		SM00356:ZnF_C3H1,SM00360:RRM,	Complete proteome,Cytoplasm,Developmental protein,Metal-binding,mRNA processing,mRNA splicing,Nucleus,Reference proteome,RNA-binding,Spliceosome,Zinc,Zinc-finger,	chain:Pre-mRNA-splicing factor RBM22,compositionally biased region:Pro-rich,domain:RRM,zinc finger region:C3H1-type,	https://www.genome.jp/kegg-bin/show_pathway?dre03040
si	ndst1	1084.74	1094.22	730.704	870.578	945.061	-0.445989	0.142555	-3.12854	0.00175674	0.00581186		ndst1	si
cd74a	cd74	10.7002	3.4088	8.05183	26.787	12.237	1.29315	1.15264	1.1219	0.261907	0.393156		cd74	cd74a	CD74 molecule, major histocompatibility complex, class II invariant chain a(cd74a)	Danio rerio		GO:0002286~T cell activation involved in immune response,GO:0002468~dendritic cell antigen processing and presentation,GO:0006886~intracellular protein transport,GO:0006955~immune response,GO:0019882~antigen processing and presentation,GO:0048839~inner ear development,GO:0048884~neuromast development,	GO:0005622~intracellular,GO:0009986~cell surface,GO:0016020~membrane,GO:0016021~integral component of membrane,	GO:0042289~MHC class II protein binding,	IPR000716:Thyroglobulin type-1,IPR015386:MHC class II-associated invariant chain/CLIP, MHC II-interacting,IPR022339:MHC class II-associated invariant chain,	dre05168:Herpes simplex infection,	PIRSF001992:HLA class II histocompatibility antigen, gamma subunit,	SM00211:TY,	Complete proteome,Disulfide bond,Membrane,Reference proteome,Transmembrane,Transmembrane helix,		https://www.genome.jp/kegg-bin/show_pathway?dre05168
si	LOC109626327	10.2544	4.38274	56.3628	37.9483	27.2371	2.68471	0.775299	3.4628	0.00053458	0.0020369		LOC109626327	si
slc35a4	slc35a4	292.473	292.67	191.231	120.542	224.229	-0.903261	0.28669	-3.15066	0.00162902	0.00544923		slc35a4	slc35a4	solute carrier family 35, member A4(slc35a4)	Danio rerio		GO:0006810~transport,GO:0008643~carbohydrate transport,	GO:0000139~Golgi membrane,GO:0005794~Golgi apparatus,GO:0016020~membrane,GO:0016021~integral component of membrane,	GO:0005351~sugar:proton symporter activity,	IPR007271:Nucleotide-sugar transporter,		PIRSF005799:nucleotide-sugar transporter,		Complete proteome,Golgi apparatus,Membrane,Reference proteome,Sugar transport,Transmembrane,Transmembrane helix,Transport,	chain:Probable UDP-sugar transporter protein SLC35A4,transmembrane region,
hmgxb3	hmgxb3	197.063	216.702	148.959	212.064	193.697	-0.199866	0.293486	-0.681005	0.495868	0.628061		hmgxb3	hmgxb3	HMG box domain containing 3(hmgxb3)	Danio rerio					IPR009071:High mobility group (HMG) box domain,			SM00398:HMG,	Complete proteome,Reference proteome,
csf1ra	csf1r	53.947	56.0017	62.4017	75.8965	62.0617	0.329225	0.481068	0.684362	0.493746	0.626197		csf1r	csf1ra	colony stimulating factor 1 receptor, a(csf1ra)	Danio rerio		GO:0002376~immune system process,GO:0006468~protein phosphorylation,GO:0006954~inflammatory response,GO:0007169~transmembrane receptor protein tyrosine kinase signaling pathway,GO:0010759~positive regulation of macrophage chemotaxis,GO:0014004~microglia differentiation,GO:0016310~phosphorylation,GO:0019221~cytokine-mediated signaling pathway,GO:0030318~melanocyte differentiation,GO:0036035~osteoc…	GO:0005886~plasma membrane,GO:0016020~membrane,GO:0016021~integral component of membrane,	GO:0000166~nucleotide binding,GO:0004672~protein kinase activity,GO:0004713~protein tyrosine kinase activity,GO:0004714~transmembrane receptor protein tyrosine kinase activity,GO:0005524~ATP binding,GO:0016301~kinase activity,GO:0016740~transferase activity,GO:0019955~cytokine binding,	IPR000719:Protein kinase, catalytic domain,IPR001245:Serine-threonine/tyrosine-protein kinase catalytic domain,IPR001824:Tyrosine-protein kinase, receptor class III, conserved site,IPR003598:Immunoglobulin subtype 2,IPR003599:Immunoglobulin subtype,IPR007110:Immunoglobulin-like domain,IPR008266:Tyrosine-protein kinase, active site,IPR011009:Protein kinase-like domain,IPR013783:Immunoglobulin-like…	dre04060:Cytokine-cytokine receptor interaction,dre04144:Endocytosis,	PIRSF000615:tyrosine-protein kinase, CSF-1/PDGF receptor type,PIRSF500947:macrophage colony-stimulating factor 1 receptor [Parent=PIRSF000615],	SM00219:TyrKc,SM00408:IGc2,SM00409:IG,	ATP-binding,Cell membrane,Complete proteome,Disulfide bond,Glycoprotein,Immunity,Immunoglobulin domain,Inflammatory response,Innate immunity,Kinase,Membrane,Nucleotide-binding,Phosphoprotein,Receptor,Reference proteome,Repeat,Signal,Transferase,Transmembrane,Transmembrane helix,Tyrosine-protein kinase,Ubl conjugation,	active site:Proton acceptor,binding site:ATP,chain:Macrophage colony-stimulating factor 1 receptor,compositionally biased region:Poly-Leu,disulfide bond,domain:Ig-like C2-type 1,domain:Ig-like C2-type 2,domain:Ig-like C2-type 3,domain:Ig-like C2-type 4,domain:Ig-like C2-type 5,domain:Protein kinase,glycosylation site:N-linked (GlcNAc...),modified residue,nucleotide phosphate-binding region:ATP,si…	https://www.genome.jp/kegg-bin/show_pathway?dre04060
pdgfrb	pdgfrb	515.841	459.701	493.175	600.475	517.298	0.163058	0.185124	0.880802	0.378425	0.517012		pdgfrb	pdgfrb	platelet-derived growth factor receptor, beta polypeptide(pdgfrb)	Danio rerio		GO:0001525~angiogenesis,GO:0006468~protein phosphorylation,GO:0007169~transmembrane receptor protein tyrosine kinase signaling pathway,GO:0016310~phosphorylation,GO:0048008~platelet-derived growth factor receptor signaling pathway,GO:0048514~blood vessel morphogenesis,GO:0048702~embryonic neurocranium morphogenesis,GO:0061300~cerebellum vasculature development,	GO:0016020~membrane,GO:0016021~integral component of membrane,	GO:0000166~nucleotide binding,GO:0004672~protein kinase activity,GO:0004713~protein tyrosine kinase activity,GO:0004714~transmembrane receptor protein tyrosine kinase activity,GO:0005019~platelet-derived growth factor beta-receptor activity,GO:0005524~ATP binding,GO:0016301~kinase activity,GO:0016740~transferase activity,	IPR000719:Protein kinase, catalytic domain,IPR001245:Serine-threonine/tyrosine-protein kinase catalytic domain,IPR001824:Tyrosine-protein kinase, receptor class III, conserved site,IPR003598:Immunoglobulin subtype 2,IPR003599:Immunoglobulin subtype,IPR007110:Immunoglobulin-like domain,IPR008266:Tyrosine-protein kinase, active site,IPR011009:Protein kinase-like domain,IPR013098:Immunoglobulin I-se…	dre04010:MAPK signaling pathway,dre04020:Calcium signaling pathway,dre04060:Cytokine-cytokine receptor interaction,dre04510:Focal adhesion,dre04540:Gap junction,dre04810:Regulation of actin cytoskeleton,	PIRSF000615:tyrosine-protein kinase, CSF-1/PDGF receptor type,	SM00219:TyrKc,SM00408:IGc2,SM00409:IG,	ATP-binding,Disulfide bond,Immunoglobulin domain,Kinase,Membrane,Nucleotide-binding,Receptor,Repeat,Transferase,Transmembrane,Transmembrane helix,Tyrosine-protein kinase,		https://www.genome.jp/kegg-bin/show_pathway?dre04010
cdx1b	cdx1	0	0.973943	0	0	0.243486	-0.31511	4.88816	-0.0644639	0.948601	#N/A		cdx1	cdx1b	caudal type homeobox 1 b(cdx1b)	Danio rerio		GO:0001706~endoderm formation,GO:0001889~liver development,GO:0006355~regulation of transcription, DNA-templated,GO:0006357~regulation of transcription from RNA polymerase II promoter,GO:0007275~multicellular organism development,GO:0009887~organ morphogenesis,GO:0009948~anterior/posterior axis specification,GO:0030855~epithelial cell differentiation,GO:0031016~pancreas development,GO:0045893~pos…	GO:0005634~nucleus,	GO:0000977~RNA polymerase II regulatory region sequence-specific DNA binding,GO:0003677~DNA binding,GO:0003700~transcription factor activity, sequence-specific DNA binding,GO:0043565~sequence-specific DNA binding,	IPR000047:Helix-turn-helix motif,IPR001356:Homeodomain,IPR006820:Caudal-like activation domain,IPR009057:Homeodomain-like,IPR017970:Homeobox, conserved site,IPR020479:Homeodomain, metazoa,			SM00389:HOX,	Complete proteome,DNA-binding,Homeobox,Nucleus,Reference proteome,
hmcn2	LOC109631751	0	0.973943	0	0	0.243486	-0.31511	4.88816	-0.0644639	0.948601	#N/A		LOC109631751	hmcn2	hemicentin 2(hmcn2)	Danio rerio		GO:0030198~extracellular matrix organization,GO:0035122~embryonic medial fin morphogenesis,GO:0043589~skin morphogenesis,GO:0090497~mesenchymal cell migration,		GO:0005509~calcium ion binding,	IPR000152:EGF-type aspartate/asparagine hydroxylation site,IPR000742:Epidermal growth factor-like domain,IPR000884:Thrombospondin, type 1 repeat,IPR001881:EGF-like calcium-binding,IPR002035:von Willebrand factor, type A,IPR003598:Immunoglobulin subtype 2,IPR003599:Immunoglobulin subtype,IPR006605:G2 nidogen/fibulin G2F,IPR007110:Immunoglobulin-like domain,IPR009017:Green fluorescent protein,IPR00…			SM00179:EGF_CA,SM00181:EGF,SM00209:TSP1,SM00406:IGv,SM00408:IGc2,SM00409:IG,SM00682:G2F,	Calcium,Complete proteome,Disulfide bond,EGF-like domain,Proteomics identification,Reference proteome,Repeat,Signal,
arsia	arsi	251.456	200.632	837.391	846.023	533.875	1.89573	0.183497	10.3312	5.09428e-25	3.21708e-23		arsi	arsia	arylsulfatase family, member Ia(arsia)	Danio rerio		GO:0008152~metabolic process,		GO:0003824~catalytic activity,GO:0008484~sulfuric ester hydrolase activity,	IPR000917:Sulfatase,IPR017849:Alkaline phosphatase-like, alpha/beta/alpha,IPR017850:Alkaline-phosphatase-like, core domain,IPR024607:Sulfatase, conserved site,				Complete proteome,Reference proteome,Signal,
si	LOC109628826	1514.53	1552.95	1696.92	1506.77	1567.79	0.0635923	0.113912	0.558259	0.576667	0.699967		LOC109628826	si
tmco6	tmco6	181.012	200.632	193.244	218.761	198.412	0.109504	0.276413	0.39616	0.691987	0.795249		tmco6	tmco6	transmembrane and coiled-coil domains 6(tmco6)	Danio rerio	Intracellular trafficking and secretion,				IPR000225:Armadillo,IPR011989:Armadillo-like helical,IPR016024:Armadillo-type fold,			SM00185:ARM,	Coiled coil,Complete proteome,Reference proteome,
si	LOC109624254	357.12	314.583	394.54	296.889	340.783	0.0438765	0.227375	0.19297	0.846982	0.905011		LOC109624254	si
aldob	LOC109628360	488.198	506.937	358.307	437.521	447.741	-0.324307	0.194803	-1.66479	0.0959543	0.17736		LOC109628360	aldob	aldolase b, fructose-bisphosphate(aldob)	Danio rerio		GO:0006096~glycolytic process,	GO:0005737~cytoplasm,GO:0005815~microtubule organizing center,GO:0005856~cytoskeleton,	GO:0003824~catalytic activity,GO:0004332~fructose-bisphosphate aldolase activity,GO:0016829~lyase activity,	IPR000741:Fructose-bisphosphate aldolase, class-I,IPR013785:Aldolase-type TIM barrel,	dre00010:Glycolysis / Gluconeogenesis,dre00030:Pentose phosphate pathway,dre00051:Fructose and mannose metabolism,dre01100:Metabolic pathways,dre01130:Biosynthesis of antibiotics,dre01200:Carbon metabolism,dre01230:Biosynthesis of amino acids,			Complete proteome,Cytoplasm,Cytoskeleton,Glycolysis,Lyase,Proteomics identification,Reference proteome,Schiff base,	active site:Proton acceptor,active site:Schiff-base intermediate with dihydroxyacetone-P,binding site:Substrate,chain:Fructose-bisphosphate aldolase B,site:Necessary for preference for fructose 1,6-bisphosphate over fructose 1- phosphate,	https://www.genome.jp/kegg-bin/show_pathway?dre00010
rnf20	rnf20	740.546	833.695	394.54	412.966	595.437	-0.963459	0.173474	-5.55393	2.79323e-08	2.50235e-07		rnf20	rnf20	ring finger protein 20, E3 ubiquitin protein ligase(rnf20)	Danio rerio				GO:0008270~zinc ion binding,	IPR001841:Zinc finger, RING-type,IPR013083:Zinc finger, RING/FYVE/PHD-type,IPR017907:Zinc finger, RING-type, conserved site,			SM00184:RING,	Coiled coil,Complete proteome,Proteomics identification,Reference proteome,
si	LOC109626245	619.722	698.804	320.06	375.018	503.401	-0.925295	0.18977	-4.87588	1.08325e-06	7.30897e-06		LOC109626245	si
cntn3b	LOC109627973	2889.51	2812.26	4911.62	4734.6	3837	0.75869	0.0811092	9.35394	8.44446e-21	3.62247e-19		LOC109627973	cntn3b
CABZ01029822.1	LOC109631217	164.516	134.891	136.881	142.864	144.788	-0.0988573	0.325392	-0.30381	0.761273	0.846244		LOC109631217	CABZ01029822.1
prpf19	prpf19	4182.01	3972.71	4776.75	4721.21	4413.17	0.219978	0.0790582	2.78248	0.0053945	0.0156269		prpf19	prpf19
tcirg1b	LOC109625151	411.513	388.603	231.49	299.122	332.682	-0.595354	0.227107	-2.62146	0.0087553	0.023775		LOC109625151	tcirg1b	T-cell, immune regulator 1, ATPase, H+ transporting, lysosomal V0 subunit A3b(tcirg1b)	Danio rerio		GO:0006810~transport,GO:0006811~ion transport,GO:0007035~vacuolar acidification,GO:0015986~ATP synthesis coupled proton transport,GO:0015991~ATP hydrolysis coupled proton transport,GO:0015992~proton transport,GO:0070072~vacuolar proton-transporting V-type ATPase complex assembly,	GO:0000220~vacuolar proton-transporting V-type ATPase, V0 domain,GO:0005886~plasma membrane,GO:0016020~membrane,GO:0016021~integral component of membrane,GO:0016471~vacuolar proton-transporting V-type ATPase complex,GO:0033179~proton-transporting V-type ATPase, V0 domain,	GO:0015078~hydrogen ion transmembrane transporter activity,GO:0046961~proton-transporting ATPase activity, rotational mechanism,GO:0051117~ATPase binding,	IPR002490:ATPase, V0 complex, subunit 116kDa,IPR026028:ATPase, V0 complex, subunit 116kDa, eukaryotic,	dre00190:Oxidative phosphorylation,dre01100:Metabolic pathways,dre04142:Lysosome,dre04145:Phagosome,	PIRSF001293:V-type proton ATPase 116 kda subunit a isoform 1,		Coiled coil,Complete proteome,Hydrogen ion transport,Ion transport,Membrane,Proteomics identification,Reference proteome,Transmembrane,Transmembrane helix,Transport,		https://www.genome.jp/kegg-bin/show_pathway?dre00190
mrpl18	mrpl18	1925.6	2086.19	863.559	1158.54	1508.47	-0.99059	0.137879	-7.18447	6.74694e-13	1.21679e-11		mrpl18	mrpl18	mitochondrial ribosomal protein L18(mrpl18)	Danio rerio			GO:0005739~mitochondrion,	GO:0008097~5S rRNA binding,		dre03010:Ribosome,			Complete proteome,Proteomics identification,Reference proteome,		https://www.genome.jp/kegg-bin/show_pathway?dre03010
si	LOC109625166	197.509	219.137	436.812	370.554	306.003	0.955946	0.226716	4.21649	2.48129e-05	0.000127242		LOC109625166	si
grhpra	LOC109625181	787.805	870.705	905.831	850.488	853.707	0.0833858	0.144053	0.578854	0.562688	0.68821		LOC109625181	grhpra	glyoxylate reductase/hydroxypyruvate reductase a(grhpra)	Danio rerio	Energy production and conversion / Coenzyme metabolism / General function prediction only,	GO:0008152~metabolic process,GO:0055114~oxidation-reduction process,	GO:0005829~cytosol,	GO:0016491~oxidoreductase activity,GO:0016616~oxidoreductase activity, acting on the CH-OH group of donors, NAD or NADP as acceptor,GO:0016618~hydroxypyruvate reductase activity,GO:0030267~glyoxylate reductase (NADP) activity,GO:0051287~NAD binding,	IPR006139:D-isomer specific 2-hydroxyacid dehydrogenase, catalytic domain,IPR006140:D-isomer specific 2-hydroxyacid dehydrogenase, NAD-binding,IPR016040:NAD(P)-binding domain,	dre00260:Glycine, serine and threonine metabolism,dre00620:Pyruvate metabolism,dre00630:Glyoxylate and dicarboxylate metabolism,dre01100:Metabolic pathways,			Complete proteome,Oxidoreductase,Proteomics identification,Pyruvate,Reference proteome,		https://www.genome.jp/kegg-bin/show_pathway?dre00260
zbtb42	LOC109625160	6.2418	5.35668	0	0	2.89962	-3.89479	2.59057	-1.50345	0.132723	0.230243		LOC109625160	zbtb42	zinc finger and BTB domain containing 42(zbtb42)	Danio rerio				GO:0003676~nucleic acid binding,GO:0046872~metal ion binding,	IPR000210:BTB/POZ-like,IPR007087:Zinc finger, C2H2,IPR011333:BTB/POZ fold,IPR013087:Zinc finger C2H2-type/integrase DNA-binding domain,IPR015880:Zinc finger, C2H2-like,			SM00225:BTB,SM00355:ZnF_C2H2,	Complete proteome,Reference proteome,
tomm5	tomm5	1767.77	1723.88	1097.06	1314.8	1475.88	-0.535279	0.122826	-4.35802	1.31243e-05	7.16922e-05		tomm5	tomm5	translocase of outer mitochondrial membrane 5 homolog (yeast)(tomm5)	Danio rerio			GO:0005742~mitochondrial outer membrane translocase complex,						Complete proteome,Proteomics identification,Reference proteome,
frmpd1b	LOC109628312	303.619	326.758	281.814	223.225	283.854	-0.317359	0.240624	-1.3189	0.187201	0.302668		LOC109628312	frmpd1b	FERM and PDZ domain containing 1b(frmpd1b)	Danio rerio			GO:0005856~cytoskeleton,		IPR000299:FERM domain,IPR001478:PDZ domain,IPR011993:Pleckstrin homology-like domain,IPR019748:FERM central domain,IPR019749:Band 4.1 domain,			SM00228:PDZ,SM00295:B41,	Complete proteome,Reference proteome,
slc25a51b	slc25a51	352.662	321.888	426.747	216.528	329.456	-0.0645296	0.276227	-0.233611	0.815287	0.883098		slc25a51	slc25a51b	solute carrier family 25, member 51b(slc25a51b)	Danio rerio		GO:0006412~translation,GO:0006810~transport,	GO:0016020~membrane,GO:0016021~integral component of membrane,	GO:0003735~structural constituent of ribosome,	IPR018108:Mitochondrial substrate/solute carrier,IPR023395:Mitochondrial carrier domain,				Complete proteome,Membrane,Proteomics identification,Reference proteome,Transmembrane,Transmembrane helix,Transport,
ints10	ints10	659.402	726.561	366.358	258.941	502.816	-1.14436	0.203146	-5.63319	1.76902e-08	1.6397e-07		ints10	ints10	integrator complex subunit 10(ints10)	Danio rerio		GO:0016180~snRNA processing,	GO:0005634~nucleus,GO:0032039~integrator complex,		IPR026164:Integrator complex subunit 10,				Complete proteome,Nucleus,Proteomics identification,Reference proteome,	chain:Integrator complex subunit 10,compositionally biased region:Poly-Leu,
tlr1	LOC109626133	0	2.43486	0	0	0.608714	-1.64023	4.82629	-0.339853	0.733967	#N/A		LOC109626133	tlr1	toll-like receptor 1(tlr1)	Danio rerio		GO:0002224~toll-like receptor signaling pathway,GO:0002376~immune system process,GO:0002755~MyD88-dependent toll-like receptor signaling pathway,GO:0006954~inflammatory response,GO:0006955~immune response,GO:0007165~signal transduction,GO:0034150~toll-like receptor 6 signaling pathway,GO:0042088~T-helper 1 type immune response,GO:0042496~detection of diacyl bacterial lipopeptide,GO:0045087~innate…	GO:0005887~integral component of plasma membrane,GO:0016020~membrane,GO:0016021~integral component of membrane,	GO:0004888~transmembrane signaling receptor activity,	IPR000157:Toll/interleukin-1 receptor homology (TIR) domain,IPR000483:Cysteine-rich flanking region, C-terminal,IPR001611:Leucine-rich repeat,IPR003591:Leucine-rich repeat, typical subtype,IPR017241:Toll-like receptor,IPR027187:Toll-like receptor 6,	dre04620:Toll-like receptor signaling pathway,	PIRSF037595:toll-like receptor, 1/2/4/6/10 types [Parent=PIRSF800008],	SM00082:LRRCT,SM00255:TIR,SM00369:LRR_TYP,	Complete proteome,Disulfide bond,Immunity,Inflammatory response,Innate immunity,Leucine-rich repeat,Membrane,Receptor,Reference proteome,Repeat,Signal,Transmembrane,Transmembrane helix,		https://www.genome.jp/kegg-bin/show_pathway?dre04620
klb	klb	0.891686	0	16.1037	4.4645	5.36496	4.5049	1.94662	2.31421	0.020656	0.0495461		klb	klb	klotho beta(klb)	Danio rerio		GO:0005975~carbohydrate metabolic process,GO:1901657~glycosyl compound metabolic process,	GO:0016020~membrane,GO:0016021~integral component of membrane,	GO:0004553~hydrolase activity, hydrolyzing O-glycosyl compounds,GO:0008422~beta-glucosidase activity,	IPR001360:Glycoside hydrolase, family 1,IPR013781:Glycoside hydrolase, catalytic domain,IPR017853:Glycoside hydrolase, superfamily,				Complete proteome,Membrane,Reference proteome,Signal,Transmembrane,Transmembrane helix,
ube2kb	LOC109627862	1627.33	1666.9	1298.36	1372.83	1491.36	-0.302905	0.112968	-2.68133	0.00733301	0.0204047		LOC109627862	ube2kb	ubiquitin-conjugating enzyme E2Kb (UBC1 homolog, yeast)(ube2kb)	Danio rerio		GO:0000209~protein polyubiquitination,GO:0043161~proteasome-mediated ubiquitin-dependent protein catabolic process,	GO:0005634~nucleus,GO:0005737~cytoplasm,	GO:0000166~nucleotide binding,GO:0005524~ATP binding,GO:0031625~ubiquitin protein ligase binding,GO:0061630~ubiquitin protein ligase activity,	IPR000608:Ubiquitin-conjugating enzyme, E2,IPR009060:UBA-like,IPR015940:Ubiquitin-associated/translation elongation factor EF1B, N-terminal, eukaryote,IPR016135:Ubiquitin-conjugating enzyme/RWD-like,IPR023313:Ubiquitin-conjugating enzyme, active site,	dre04120:Ubiquitin mediated proteolysis,		SM00165:UBA,	ATP-binding,Complete proteome,Nucleotide-binding,Proteomics identification,Reference proteome,Ubl conjugation pathway,		https://www.genome.jp/kegg-bin/show_pathway?dre04120
CR388402.1	LOC109634755	54.3929	41.8795	235.516	236.619	142.102	2.29246	0.330565	6.93497	4.06294e-12	6.54316e-11		LOC109634755	CR388402.1
nsun5	LOC109624585	1.33753	0.486971	12.0778	22.3225	9.05619	4.22029	1.41442	2.98376	0.00284729	0.00892025		LOC109624585	nsun5	NOP2/Sun domain family, member 5(nsun5)	Danio rerio	Translation, ribosomal structure and biogenesis,	GO:0070475~rRNA base methylation,	GO:0005730~nucleolus,	GO:0008168~methyltransferase activity,GO:0008173~RNA methyltransferase activity,GO:0008757~S-adenosylmethionine-dependent methyltransferase activity,	IPR001678:Bacterial Fmu (Sun)/eukaryotic nucleolar NOL1/Nop2p,IPR023267:RNA (C5-cytosine) methyltransferase,				Complete proteome,Proteomics identification,Reference proteome,
BX119979.1	LOC109625892	120.824	119.308	165.063	138.4	135.898	0.33926	0.329197	1.03057	0.302743	0.438168		LOC109625892	BX119979.1
dele1	kiaa0141	715.132	728.996	287.853	343.767	518.937	-1.1953	0.186235	-6.41821	1.37888e-10	1.77058e-09		kiaa0141	dele1
bicc2	LOC109629177	0.891686	3.4088	0	26.787	7.77187	2.6357	1.64786	1.59947	0.109717	0.197578		LOC109629177	bicc2	bicaudal C homolog 2(bicc2)	Danio rerio				GO:0003676~nucleic acid binding,GO:0003723~RNA binding,	IPR001660:Sterile alpha motif domain,IPR004087:K Homology domain,IPR004088:K Homology domain, type 1,IPR013761:Sterile alpha motif/pointed domain,			SM00322:KH,SM00454:SAM,	Complete proteome,Reference proteome,
spock1	spock1	1.78337	0.973943	0	0	0.689329	-1.8227	4.56507	-0.39927	0.689694	#N/A		spock1	spock1	sparc/osteonectin, cwcv and kazal-like domains proteoglycan (testican) 1(spock1)	Danio rerio		GO:0007165~signal transduction,	GO:0005578~proteinaceous extracellular matrix,	GO:0005509~calcium ion binding,	IPR000716:Thyroglobulin type-1,IPR002350:Kazal domain,IPR011992:EF-hand-like domain,IPR019577:SPARC/Testican, calcium-binding domain,			SM00211:TY,SM00280:KAZAL,	Complete proteome,Disulfide bond,Reference proteome,
etf1b	etf1	6238.68	6390.52	4188.97	4602.9	5355.27	-0.523026	0.0794343	-6.58439	4.56747e-11	6.36111e-10		etf1	etf1b	eukaryotic translation termination factor 1b(etf1b)	Danio rerio		GO:0006415~translational termination,GO:0007420~brain development,	GO:0005737~cytoplasm,	GO:0016149~translation release factor activity, codon specific,	IPR004403:Peptide chain release factor eRF1/aRF1,IPR005140:eRF1 domain 1/Pelota-like,IPR005141:eRF1 domain 2,IPR005142:eRF1 domain 3,IPR024049:Peptide Chain Release Factor eRF1/aRF1, N-terminal,	dre03015:mRNA surveillance pathway,		SM01194:SM01194,	Complete proteome,Proteomics identification,Reference proteome,		https://www.genome.jp/kegg-bin/show_pathway?dre03015
fbxw11a	fbxw11	1321.48	1370.82	948.103	1038	1169.6	-0.439685	0.126398	-3.47858	0.000504079	0.00192809		fbxw11	fbxw11a	F-box and WD repeat domain containing 11a(fbxw11a)	Danio rerio		GO:0002040~sprouting angiogenesis,GO:0031146~SCF-dependent proteasomal ubiquitin-dependent protein catabolic process,		GO:0046983~protein dimerization activity,	IPR001680:WD40 repeat,IPR001810:F-box domain, cyclin-like,IPR015943:WD40/YVTN repeat-like-containing domain,IPR017986:WD40-repeat-containing domain,IPR019775:WD40 repeat, conserved site,IPR020472:G-protein beta WD-40 repeat,IPR021977:D domain of beta-TrCP,	dre04114:Oocyte meiosis,dre04120:Ubiquitin mediated proteolysis,dre04310:Wnt signaling pathway,dre04340:Hedgehog signaling pathway,		SM00256:FBOX,SM00320:WD40,SM01028:SM01028,	Complete proteome,Reference proteome,		https://www.genome.jp/kegg-bin/show_pathway?dre04114
pcdh2ab5	LOC109635120	0.445843	3.89577	16.1037	6.69675	6.78551	2.40713	1.54986	1.55313	0.120392	0.212691		LOC109635120	pcdh2ab5	protocadherin 2 alpha b 5(pcdh2ab5)	Danio rerio		GO:0007155~cell adhesion,GO:0007156~homophilic cell adhesion via plasma membrane adhesion molecules,	GO:0005886~plasma membrane,GO:0016020~membrane,GO:0016021~integral component of membrane,	GO:0005509~calcium ion binding,	IPR002126:Cadherin,IPR013164:Cadherin, N-terminal,IPR015919:Cadherin-like,IPR020894:Cadherin conserved site,			SM00112:CA,	Calcium,Coiled coil,Complete proteome,Membrane,Receptor,Reference proteome,Repeat,Signal,Transmembrane,Transmembrane helix,
pcdh2ab3	LOC109635189	91.3979	92.0376	207.335	183.045	143.454	1.09061	0.317575	3.43418	0.000594338	0.00224242		LOC109635189	pcdh2ab3	protocadherin 2 alpha b 3(pcdh2ab3)	Danio rerio		GO:0007155~cell adhesion,GO:0007156~homophilic cell adhesion via plasma membrane adhesion molecules,	GO:0005886~plasma membrane,GO:0016020~membrane,GO:0016021~integral component of membrane,	GO:0005509~calcium ion binding,	IPR002126:Cadherin,IPR013164:Cadherin, N-terminal,IPR015919:Cadherin-like,IPR020894:Cadherin conserved site,			SM00112:CA,	Calcium,Coiled coil,Complete proteome,Membrane,Receptor,Reference proteome,Repeat,Signal,Transmembrane,Transmembrane helix,
pcdh2ab5	LOC109635254	166.3	134.891	670.315	502.256	368.441	1.96163	0.227054	8.63952	5.64521e-18	1.81523e-16		LOC109635254	pcdh2ab5	protocadherin 2 alpha b 5(pcdh2ab5)	Danio rerio		GO:0007155~cell adhesion,GO:0007156~homophilic cell adhesion via plasma membrane adhesion molecules,	GO:0005886~plasma membrane,GO:0016020~membrane,GO:0016021~integral component of membrane,	GO:0005509~calcium ion binding,	IPR002126:Cadherin,IPR013164:Cadherin, N-terminal,IPR015919:Cadherin-like,IPR020894:Cadherin conserved site,			SM00112:CA,	Calcium,Coiled coil,Complete proteome,Membrane,Receptor,Reference proteome,Repeat,Signal,Transmembrane,Transmembrane helix,
pcdh2ab10	LOC109623961	2.22922	9.73943	4.02592	6.69675	5.67283	-0.160956	1.62246	-0.0992053	0.920975	0.952834		LOC109623961	pcdh2ab10	protocadherin 2 alpha b 10(pcdh2ab10)	Danio rerio		GO:0007155~cell adhesion,GO:0007156~homophilic cell adhesion via plasma membrane adhesion molecules,	GO:0005886~plasma membrane,GO:0016020~membrane,GO:0016021~integral component of membrane,	GO:0005509~calcium ion binding,	IPR002126:Cadherin,IPR013164:Cadherin, N-terminal,IPR015919:Cadherin-like,IPR020894:Cadherin conserved site,			SM00112:CA,	Calcium,Coiled coil,Membrane,Receptor,Repeat,Transmembrane,Transmembrane helix,
pcdh2ab9	LOC109635318	0.445843	1.94789	0	0	0.598432	-1.61651	4.82697	-0.33489	0.737708	#N/A		LOC109635318	pcdh2ab9	protocadherin 2 alpha b 9(pcdh2ab9)	Danio rerio		GO:0007155~cell adhesion,GO:0007156~homophilic cell adhesion via plasma membrane adhesion molecules,	GO:0005886~plasma membrane,GO:0016020~membrane,GO:0016021~integral component of membrane,	GO:0005509~calcium ion binding,	IPR002126:Cadherin,IPR013164:Cadherin, N-terminal,IPR015919:Cadherin-like,IPR020894:Cadherin conserved site,			SM00112:CA,	Calcium,Coiled coil,Complete proteome,Membrane,Receptor,Reference proteome,Repeat,Signal,Transmembrane,Transmembrane helix,
pcdh2ab8	LOC109623776	31.209	35.5489	96.622	87.0578	62.6094	1.46152	0.476682	3.06603	0.00216921	0.00701025		LOC109623776	pcdh2ab8	protocadherin 2 alpha b 8(pcdh2ab8)	Danio rerio		GO:0007155~cell adhesion,GO:0007156~homophilic cell adhesion via plasma membrane adhesion molecules,	GO:0005886~plasma membrane,GO:0016020~membrane,GO:0016021~integral component of membrane,	GO:0005509~calcium ion binding,	IPR002126:Cadherin,IPR013164:Cadherin, N-terminal,IPR015919:Cadherin-like,IPR020894:Cadherin conserved site,			SM00112:CA,	Calcium,Coiled coil,Complete proteome,Membrane,Receptor,Reference proteome,Repeat,Signal,Transmembrane,Transmembrane helix,
pcdh2ab9	LOC109647956	2135.14	2134.4	2576.59	2879.6	2431.43	0.353153	0.0978067	3.61072	0.00030535	0.0012317		LOC109647956	pcdh2ab9	protocadherin 2 alpha b 9(pcdh2ab9)	Danio rerio		GO:0007155~cell adhesion,GO:0007156~homophilic cell adhesion via plasma membrane adhesion molecules,	GO:0005886~plasma membrane,GO:0016020~membrane,GO:0016021~integral component of membrane,	GO:0005509~calcium ion binding,	IPR002126:Cadherin,IPR013164:Cadherin, N-terminal,IPR015919:Cadherin-like,IPR020894:Cadherin conserved site,			SM00112:CA,	Calcium,Coiled coil,Complete proteome,Membrane,Receptor,Reference proteome,Repeat,Signal,Transmembrane,Transmembrane helix,
BX005294.1	LOC109623562	2.22922	0.973943	0	13.3935	4.14917	2.04822	2.02534	1.0113	0.311875	0.447918		LOC109623562	BX005294.1
pcdh2g28	LOC109635414	0	0	14.0907	11.1613	6.31299	7.20394	2.09121	3.44487	0.000571344	0.00216414		LOC109635414	pcdh2g28	protocadherin 2 gamma 28(pcdh2g28)	Danio rerio		GO:0007155~cell adhesion,GO:0007156~homophilic cell adhesion via plasma membrane adhesion molecules,	GO:0005886~plasma membrane,GO:0016020~membrane,GO:0016021~integral component of membrane,	GO:0005509~calcium ion binding,	IPR002126:Cadherin,IPR013164:Cadherin, N-terminal,IPR015919:Cadherin-like,IPR020894:Cadherin conserved site,			SM00112:CA,	Calcium,Membrane,Repeat,Signal,Transmembrane,Transmembrane helix,
pcdh2g28	LOC109623670	0.891686	3.4088	14.0907	17.858	9.0623	2.90105	1.31384	2.20806	0.0272399	0.0626768		LOC109623670	pcdh2g28	protocadherin 2 gamma 28(pcdh2g28)	Danio rerio		GO:0007155~cell adhesion,GO:0007156~homophilic cell adhesion via plasma membrane adhesion molecules,	GO:0005886~plasma membrane,GO:0016020~membrane,GO:0016021~integral component of membrane,	GO:0005509~calcium ion binding,	IPR002126:Cadherin,IPR013164:Cadherin, N-terminal,IPR015919:Cadherin-like,IPR020894:Cadherin conserved site,			SM00112:CA,	Calcium,Membrane,Repeat,Signal,Transmembrane,Transmembrane helix,
pcdh2g28	LOC109633021	1.78337	0.973943	24.1555	15.6258	10.6346	3.84621	1.25527	3.06404	0.00218368	0.00704874		LOC109633021	pcdh2g28	protocadherin 2 gamma 28(pcdh2g28)	Danio rerio		GO:0007155~cell adhesion,GO:0007156~homophilic cell adhesion via plasma membrane adhesion molecules,	GO:0005886~plasma membrane,GO:0016020~membrane,GO:0016021~integral component of membrane,	GO:0005509~calcium ion binding,	IPR002126:Cadherin,IPR013164:Cadherin, N-terminal,IPR015919:Cadherin-like,IPR020894:Cadherin conserved site,			SM00112:CA,	Calcium,Membrane,Repeat,Signal,Transmembrane,Transmembrane helix,
pcdh2g28	LOC109633112	2.67506	3.4088	0	8.929	3.75322	0.537623	2.04906	0.262375	0.793032	0.868319		LOC109633112	pcdh2g28	protocadherin 2 gamma 28(pcdh2g28)	Danio rerio		GO:0007155~cell adhesion,GO:0007156~homophilic cell adhesion via plasma membrane adhesion molecules,	GO:0005886~plasma membrane,GO:0016020~membrane,GO:0016021~integral component of membrane,	GO:0005509~calcium ion binding,	IPR002126:Cadherin,IPR013164:Cadherin, N-terminal,IPR015919:Cadherin-like,IPR020894:Cadherin conserved site,			SM00112:CA,	Calcium,Membrane,Repeat,Signal,Transmembrane,Transmembrane helix,
pcdh2g28	LOC109635553	0	1.46091	0	0	0.365228	-0.901811	4.85385	-0.185793	0.852607	#N/A		LOC109635553	pcdh2g28	protocadherin 2 gamma 28(pcdh2g28)	Danio rerio		GO:0007155~cell adhesion,GO:0007156~homophilic cell adhesion via plasma membrane adhesion molecules,	GO:0005886~plasma membrane,GO:0016020~membrane,GO:0016021~integral component of membrane,	GO:0005509~calcium ion binding,	IPR002126:Cadherin,IPR013164:Cadherin, N-terminal,IPR015919:Cadherin-like,IPR020894:Cadherin conserved site,			SM00112:CA,	Calcium,Membrane,Repeat,Signal,Transmembrane,Transmembrane helix,
pcdh2g28	LOC109635630	0	1.94789	0	0	0.486971	-1.31775	4.83664	-0.272452	0.785275	#N/A		LOC109635630	pcdh2g28	protocadherin 2 gamma 28(pcdh2g28)	Danio rerio		GO:0007155~cell adhesion,GO:0007156~homophilic cell adhesion via plasma membrane adhesion molecules,	GO:0005886~plasma membrane,GO:0016020~membrane,GO:0016021~integral component of membrane,	GO:0005509~calcium ion binding,	IPR002126:Cadherin,IPR013164:Cadherin, N-terminal,IPR015919:Cadherin-like,IPR020894:Cadherin conserved site,			SM00112:CA,	Calcium,Membrane,Repeat,Signal,Transmembrane,Transmembrane helix,
pcdh2g28	LOC109635711	1.78337	0.973943	0	0	0.689329	-1.8227	4.56507	-0.39927	0.689694	#N/A		LOC109635711	pcdh2g28	protocadherin 2 gamma 28(pcdh2g28)	Danio rerio		GO:0007155~cell adhesion,GO:0007156~homophilic cell adhesion via plasma membrane adhesion molecules,	GO:0005886~plasma membrane,GO:0016020~membrane,GO:0016021~integral component of membrane,	GO:0005509~calcium ion binding,	IPR002126:Cadherin,IPR013164:Cadherin, N-terminal,IPR015919:Cadherin-like,IPR020894:Cadherin conserved site,			SM00112:CA,	Calcium,Membrane,Repeat,Signal,Transmembrane,Transmembrane helix,
pcdh2g28	LOC109635799	0	0	2.01296	0	0.50324	3.6067	4.99372	0.722249	0.470142	#N/A		LOC109635799	pcdh2g28	protocadherin 2 gamma 28(pcdh2g28)	Danio rerio		GO:0007155~cell adhesion,GO:0007156~homophilic cell adhesion via plasma membrane adhesion molecules,	GO:0005886~plasma membrane,GO:0016020~membrane,GO:0016021~integral component of membrane,	GO:0005509~calcium ion binding,	IPR002126:Cadherin,IPR013164:Cadherin, N-terminal,IPR015919:Cadherin-like,IPR020894:Cadherin conserved site,			SM00112:CA,	Calcium,Membrane,Repeat,Signal,Transmembrane,Transmembrane helix,
pcdh2g28	LOC109635860	2.22922	1.46091	12.0778	11.1613	6.73228	2.65216	1.45167	1.82698	0.0677032	0.134146		LOC109635860	pcdh2g28	protocadherin 2 gamma 28(pcdh2g28)	Danio rerio		GO:0007155~cell adhesion,GO:0007156~homophilic cell adhesion via plasma membrane adhesion molecules,	GO:0005886~plasma membrane,GO:0016020~membrane,GO:0016021~integral component of membrane,	GO:0005509~calcium ion binding,	IPR002126:Cadherin,IPR013164:Cadherin, N-terminal,IPR015919:Cadherin-like,IPR020894:Cadherin conserved site,			SM00112:CA,	Calcium,Membrane,Repeat,Signal,Transmembrane,Transmembrane helix,
pcdh2g28	LOC109636046	0	1.94789	4.02592	0	1.49345	1.06687	3.36532	0.31702	0.751229	#N/A		LOC109636046	pcdh2g28	protocadherin 2 gamma 28(pcdh2g28)	Danio rerio		GO:0007155~cell adhesion,GO:0007156~homophilic cell adhesion via plasma membrane adhesion molecules,	GO:0005886~plasma membrane,GO:0016020~membrane,GO:0016021~integral component of membrane,	GO:0005509~calcium ion binding,	IPR002126:Cadherin,IPR013164:Cadherin, N-terminal,IPR015919:Cadherin-like,IPR020894:Cadherin conserved site,			SM00112:CA,	Calcium,Membrane,Repeat,Signal,Transmembrane,Transmembrane helix,
pcdh2g28	LOC109636115	2.67506	0.973943	6.03888	13.3935	5.77035	2.40157	1.58831	1.51203	0.130525	0.227125		LOC109636115	pcdh2g28	protocadherin 2 gamma 28(pcdh2g28)	Danio rerio		GO:0007155~cell adhesion,GO:0007156~homophilic cell adhesion via plasma membrane adhesion molecules,	GO:0005886~plasma membrane,GO:0016020~membrane,GO:0016021~integral component of membrane,	GO:0005509~calcium ion binding,	IPR002126:Cadherin,IPR013164:Cadherin, N-terminal,IPR015919:Cadherin-like,IPR020894:Cadherin conserved site,			SM00112:CA,	Calcium,Membrane,Repeat,Signal,Transmembrane,Transmembrane helix,
pcdh1g31	LOC109636196	0	0	20.1296	17.858	9.4969	7.79249	1.89572	4.11057	3.94681e-05	0.000193878		LOC109636196	pcdh1g31	protocadherin 1 gamma 31(pcdh1g31)	Danio rerio		GO:0007155~cell adhesion,GO:0007156~homophilic cell adhesion via plasma membrane adhesion molecules,	GO:0005886~plasma membrane,GO:0016020~membrane,GO:0016021~integral component of membrane,	GO:0005509~calcium ion binding,	IPR002126:Cadherin,IPR013164:Cadherin, N-terminal,IPR015919:Cadherin-like,IPR020894:Cadherin conserved site,			SM00112:CA,	Calcium,Complete proteome,Membrane,Reference proteome,Repeat,Signal,Transmembrane,Transmembrane helix,
pcdh1g31	LOC109636284	14.267	21.9137	152.985	156.258	86.3558	3.09887	0.437136	7.08904	1.35044e-12	2.32655e-11		LOC109636284	pcdh1g31	protocadherin 1 gamma 31(pcdh1g31)	Danio rerio		GO:0007155~cell adhesion,GO:0007156~homophilic cell adhesion via plasma membrane adhesion molecules,	GO:0005886~plasma membrane,GO:0016020~membrane,GO:0016021~integral component of membrane,	GO:0005509~calcium ion binding,	IPR002126:Cadherin,IPR013164:Cadherin, N-terminal,IPR015919:Cadherin-like,IPR020894:Cadherin conserved site,			SM00112:CA,	Calcium,Complete proteome,Membrane,Reference proteome,Repeat,Signal,Transmembrane,Transmembrane helix,
pcdh1g31	LOC109636377	2.22922	4.38274	32.2073	11.1613	12.4951	2.72406	1.13053	2.40955	0.0159723	0.0397881		LOC109636377	pcdh1g31	protocadherin 1 gamma 31(pcdh1g31)	Danio rerio		GO:0007155~cell adhesion,GO:0007156~homophilic cell adhesion via plasma membrane adhesion molecules,	GO:0005886~plasma membrane,GO:0016020~membrane,GO:0016021~integral component of membrane,	GO:0005509~calcium ion binding,	IPR002126:Cadherin,IPR013164:Cadherin, N-terminal,IPR015919:Cadherin-like,IPR020894:Cadherin conserved site,			SM00112:CA,	Calcium,Complete proteome,Membrane,Reference proteome,Repeat,Signal,Transmembrane,Transmembrane helix,
pcdh1g32	LOC109648067	4270.29	4368.62	4243.32	4134.13	4254.09	-0.0441558	0.0788497	-0.559999	0.57548	0.698974		LOC109648067	pcdh1g32	protocadherin 1 gamma 32(pcdh1g32)	Danio rerio		GO:0007155~cell adhesion,GO:0007156~homophilic cell adhesion via plasma membrane adhesion molecules,	GO:0005886~plasma membrane,GO:0016020~membrane,GO:0016021~integral component of membrane,	GO:0005509~calcium ion binding,	IPR002126:Cadherin,IPR013164:Cadherin, N-terminal,IPR015919:Cadherin-like,IPR020894:Cadherin conserved site,			SM00112:CA,	Calcium,Complete proteome,Membrane,Reference proteome,Repeat,Transmembrane,Transmembrane helix,
diaph3	diaph1	629.531	726.561	887.715	957.636	800.361	0.444196	0.151087	2.93999	0.0032822	0.0101214		diaph1	diaph3	diaphanous-related formin 3(diaph3)	Danio rerio		GO:0016043~cellular component organization,GO:0030036~actin cytoskeleton organization,		GO:0003779~actin binding,GO:0017048~Rho GTPase binding,	IPR010465:DRF autoregulatory,IPR010472:Diaphanous FH3,IPR010473:Diaphanous GTPase-binding,IPR014767:Diaphanous autoregulatory,IPR014768:GTPase-binding/formin homology 3,IPR015425:Actin-binding FH2,IPR016024:Armadillo-type fold,			SM00498:FH2,SM01139:SM01139,SM01140:SM01140,	Coiled coil,Complete proteome,Proteomics identification,Reference proteome,
dock5	dock2	14.267	9.73943	20.1296	8.929	13.2662	0.281723	1.04905	0.268551	0.788276	0.865373		dock2	dock5	dedicator of cytokinesis 5(dock5)	Danio rerio		GO:0007264~small GTPase mediated signal transduction,GO:0007520~myoblast fusion,	GO:0005622~intracellular,	GO:0005085~guanyl-nucleotide exchange factor activity,	IPR001452:Src homology-3 domain,IPR010703:Dedicator of cytokinesis C-terminal,IPR016024:Armadillo-type fold,IPR026791:Dedicator of cytokinesis,IPR027007:DHR-1 domain,IPR027357:DHR-2 domain,			SM00326:SH3,	Complete proteome,Proteomics identification,Reference proteome,
FP102911.1	LOC109628671	0	1.94789	4.02592	0	1.49345	1.06687	3.36532	0.31702	0.751229	#N/A		LOC109628671	FP102911.1
hrh2a	LOC109627436	0.891686	0.973943	0	0	0.466407	-1.25829	4.83881	-0.260041	0.794832	#N/A		LOC109627436	hrh2a	histamine receptor H2a(hrh2a)	Danio rerio		GO:0007165~signal transduction,GO:0007186~G-protein coupled receptor signaling pathway,	GO:0016020~membrane,GO:0016021~integral component of membrane,	GO:0004871~signal transducer activity,GO:0004930~G-protein coupled receptor activity,GO:0004969~histamine receptor activity,GO:0004993~G-protein coupled serotonin receptor activity,	IPR000276:G protein-coupled receptor, rhodopsin-like,IPR017452:GPCR, rhodopsin-like, 7TM,	dre04020:Calcium signaling pathway,dre04080:Neuroactive ligand-receptor interaction,		SM01381:SM01381,	G-protein coupled receptor,Membrane,Receptor,Transducer,Transmembrane,Transmembrane helix,		https://www.genome.jp/kegg-bin/show_pathway?dre04020
kcnip1b	kcnip1	0.891686	0.973943	0	4.4645	1.58253	1.24322	2.98701	0.416211	0.677256	0.783038		kcnip1	kcnip1b	Kv channel interacting protein 1 b(kcnip1b)	Danio rerio	Signal transduction mechanisms / Cytoskeleton / Cell division and chromosome partitioning / General function prediction only,			GO:0005509~calcium ion binding,GO:0046872~metal ion binding,	IPR002048:EF-hand domain,IPR011992:EF-hand-like domain,IPR018247:EF-Hand 1, calcium-binding site,			SM00054:EFh,	Calcium,Complete proteome,Metal-binding,Reference proteome,Repeat,
CABZ01058107.1	LOC109628409	28.0881	26.2965	24.1555	22.3225	25.2156	-0.225936	0.754161	-0.299586	0.764493	0.848718		LOC109628409	CABZ01058107.1
wfs1b	wfs1	288.461	287.313	96.622	93.7545	191.538	-1.59618	0.29831	-5.35075	8.75897e-08	7.23441e-07		wfs1	wfs1b	Wolfram syndrome 1b (wolframin)(wfs1b)	Danio rerio		GO:0055074~calcium ion homeostasis,	GO:0005783~endoplasmic reticulum,		IPR011990:Tetratricopeptide-like helical,IPR026208:Wolframin,IPR026209:Wolframin family,	dre04141:Protein processing in endoplasmic reticulum,			Complete proteome,Reference proteome,		https://www.genome.jp/kegg-bin/show_pathway?dre04141
si	LOC109636523	0	0	2.01296	0	0.50324	3.6067	4.99372	0.722249	0.470142	#N/A		LOC109636523	si
crybb1l1	LOC109627652	5.35012	0	64.4147	73.6643	35.8573	4.68462	2.09454	2.23659	0.0253132	0.0587278		LOC109627652	crybb1l1	crystallin, beta B1, like 1(crybb1l1)	Danio rerio					IPR001064:Beta/gamma crystallin,IPR011024:Gamma-crystallin-related,			SM00247:XTALbg,	Complete proteome,Proteomics identification,Reference proteome,Repeat,
cryba1l1	LOC109627658	2.67506	0.486971	10.0648	8.929	5.53896	2.57777	1.64646	1.56565	0.117432	0.208389		LOC109627658	cryba1l1	crystallin, beta A1, like 1(cryba1l1)	Danio rerio					IPR001064:Beta/gamma crystallin,IPR011024:Gamma-crystallin-related,			SM00247:XTALbg,	Complete proteome,Proteomics identification,Reference proteome,Repeat,
GAN	btbd18	14.267	7.30457	398.566	330.373	187.628	5.0688	0.363413	13.9478	3.24634e-44	7.44379e-42		btbd18	GAN
ctnnd1	ctnnd1	1461.03	1545.65	2731.58	2408.6	2036.71	0.774441	0.106075	7.30088	2.85897e-13	5.41461e-12		ctnnd1	ctnnd1	catenin (cadherin-associated protein), delta 1(ctnnd1)	Danio rerio		GO:0008078~mesodermal cell migration,GO:0016337~single organismal cell-cell adhesion,GO:0042074~cell migration involved in gastrulation,		GO:0045296~cadherin binding,	IPR000225:Armadillo,IPR011989:Armadillo-like helical,IPR016024:Armadillo-type fold,	dre04520:Adherens junction,		SM00185:ARM,	Coiled coil,Complete proteome,Proteomics identification,Reference proteome,		https://www.genome.jp/kegg-bin/show_pathway?dre04520
smtnl1	smtnl1	76.2392	103.725	106.687	71.432	89.5207	-0.010602	0.426537	-0.0248561	0.98017	0.988743		smtnl1	smtnl1	smoothelin-like 1(smtnl1)	Danio rerio					IPR001715:Calponin homology domain,			SM00033:CH,	Complete proteome,Reference proteome,
selenoh	selenoh	152.924	166.057	72.4665	151.793	135.81	-0.514682	0.379452	-1.35638	0.174977	0.286707		selenoh	selenoh
clp1	clp1	597.43	655.463	340.19	270.102	465.796	-1.03488	0.19921	-5.1949	2.04828e-07	1.59983e-06		clp1	clp1	cleavage and polyadenylation factor I subunit 1(clp1)	Danio rerio		GO:0006378~mRNA polyadenylation,GO:0006379~mRNA cleavage,GO:0006388~tRNA splicing, via endonucleolytic cleavage and ligation,GO:0007420~brain development,GO:0021522~spinal cord motor neuron differentiation,GO:0021695~cerebellar cortex development,GO:0035087~siRNA loading onto RISC involved in RNA interference,	GO:0000214~tRNA-intron endonuclease complex,GO:0005634~nucleus,GO:0005849~mRNA cleavage factor complex,	GO:0005524~ATP binding,GO:0046404~ATP-dependent polydeoxyribonucleotide 5'-hydroxyl-kinase activity,GO:0051731~polynucleotide 5'-hydroxyl-kinase activity,GO:0051736~ATP-dependent polyribonucleotide 5'-hydroxyl-kinase activity,	IPR010655:Pre-mRNA cleavage complex II Clp1,IPR027417:P-loop containing nucleoside triphosphate hydrolase,	dre03015:mRNA surveillance pathway,			ATP-binding,Complete proteome,Kinase,mRNA processing,Neurodegeneration,Nucleotide-binding,Nucleus,Reference proteome,Transferase,tRNA processing,		https://www.genome.jp/kegg-bin/show_pathway?dre03015
zdhhc5b	zdhhc5	995.568	1001.7	1113.17	953.171	1015.9	0.0502798	0.136152	0.369293	0.71191	0.809689		zdhhc5	zdhhc5b	zinc finger, DHHC-type containing 5b(zdhhc5b)	Danio rerio	General function prediction only,	GO:0018345~protein palmitoylation,	GO:0005737~cytoplasm,GO:0005886~plasma membrane,GO:0016020~membrane,GO:0016021~integral component of membrane,	GO:0008270~zinc ion binding,GO:0016409~palmitoyltransferase activity,GO:0016740~transferase activity,GO:0016746~transferase activity, transferring acyl groups,GO:0019706~protein-cysteine S-palmitoyltransferase activity,	IPR001594:Zinc finger, DHHC-type, palmitoyltransferase,				Acyltransferase,Complete proteome,Membrane,Reference proteome,Transferase,Transmembrane,Transmembrane helix,
tmx2b	tmx2	547.05	573.652	354.281	390.644	466.407	-0.590219	0.187884	-3.1414	0.00168142	0.00560116		tmx2	tmx2b	thioredoxin-related transmembrane protein 2b(tmx2b)	Danio rerio		GO:0045454~cell redox homeostasis,	GO:0005623~cell,GO:0016020~membrane,GO:0016021~integral component of membrane,		IPR012336:Thioredoxin-like fold,IPR013766:Thioredoxin domain,				Complete proteome,Membrane,Reference proteome,Signal,Transmembrane,Transmembrane helix,	chain:Thioredoxin-related transmembrane protein 2,domain:Thioredoxin,short sequence motif:Di-lysine motif,signal peptide,topological domain:Cytoplasmic,topological domain:Extracellular,transmembrane region,
si	LOC109636609	417.309	492.328	229.477	274.567	353.42	-0.853496	0.224299	-3.80517	0.000141704	0.000616667		LOC109636609	si
med19a	med19	1032.57	1107.86	692.458	631.727	866.154	-0.691734	0.145088	-4.7677	1.86338e-06	1.20398e-05		med19	med19a	mediator complex subunit 19a(med19a)	Danio rerio		GO:0006351~transcription, DNA-templated,GO:0006355~regulation of transcription, DNA-templated,GO:0006357~regulation of transcription from RNA polymerase II promoter,GO:0045944~positive regulation of transcription from RNA polymerase II promoter,	GO:0005634~nucleus,GO:0016592~mediator complex,	GO:0001104~RNA polymerase II transcription cofactor activity,GO:0008134~transcription factor binding,	IPR019403:Mediator complex, subunit Med19, metazoa,				Activator,Complete proteome,Nucleus,Reference proteome,Transcription,Transcription regulation,	chain:Mediator of RNA polymerase II transcription subunit 19-A,compositionally biased region:Lys-rich,
slc43a1a	slc43a1	1210.91	1218.4	1525.82	1392.92	1337.01	0.265495	0.118137	2.24735	0.0246178	0.0573953		slc43a1	slc43a1a	solute carrier family 43 (amino acid system L transporter), member 1a(slc43a1a)	Danio rerio		GO:0055085~transmembrane transport,GO:0072015~glomerular visceral epithelial cell development,	GO:0005887~integral component of plasma membrane,GO:0016020~membrane,GO:0016021~integral component of membrane,	GO:0015175~neutral amino acid transmembrane transporter activity,GO:0015179~L-amino acid transmembrane transporter activity,	IPR011701:Major facilitator superfamily,IPR020846:Major facilitator superfamily domain,				Complete proteome,Membrane,Proteomics identification,Reference proteome,Transmembrane,Transmembrane helix,
clcf1	clcf1	0	6.8176	8.05183	8.929	5.94961	1.32191	1.78323	0.741302	0.45851	0.593705		clcf1	clcf1	cardiotrophin-like cytokine factor 1(clcf1)	Danio rerio		GO:0007166~cell surface receptor signaling pathway,GO:0048680~positive regulation of axon regeneration,	GO:0005576~extracellular region,	GO:0005125~cytokine activity,	IPR009079:Four-helical cytokine-like, core,IPR010681:Plethodontid receptivity factor PRF,IPR012351:Four-helical cytokine, core,	dre04060:Cytokine-cytokine receptor interaction,			Complete proteome,Reference proteome,Signal,		https://www.genome.jp/kegg-bin/show_pathway?dre04060
ssrp1b	ssrp1	2732.13	2883.84	2316.92	2437.62	2592.63	-0.240525	0.0940546	-2.55729	0.0105492	0.0279259		ssrp1	ssrp1b	structure specific recognition protein 1b(ssrp1b)	Danio rerio			GO:0005634~nucleus,	GO:0003677~DNA binding,	IPR000969:Structure-specific recognition protein,IPR009071:High mobility group (HMG) box domain,IPR011993:Pleckstrin homology-like domain,IPR013719:Domain of unknown function DUF1747,IPR024954:SSRP1 domain,			SM00398:HMG,SM01287:SM01287,	Complete proteome,Reference proteome,
p2rx3a	LOC109624317	0.891686	0.486971	0	4.4645	1.46079	1.67754	3.12311	0.537137	0.591173	#N/A		LOC109624317	p2rx3a	purinergic receptor P2X, ligand-gated ion channel, 3a(p2rx3a)	Danio rerio		GO:0006810~transport,GO:0006811~ion transport,GO:0006812~cation transport,GO:0022008~neurogenesis,GO:0033198~response to ATP,GO:0051291~protein heterooligomerization,GO:0098655~cation transmembrane transport,	GO:0005639~integral component of nuclear inner membrane,GO:0005887~integral component of plasma membrane,GO:0016020~membrane,GO:0016021~integral component of membrane,	GO:0001614~purinergic nucleotide receptor activity,GO:0004931~extracellular ATP-gated cation channel activity,GO:0005216~ion channel activity,GO:0005524~ATP binding,	IPR001429:P2X purinoreceptor,IPR003046:P2X3 purinoceptor,IPR027309:P2X purinoreceptor extracellular domain,	dre04020:Calcium signaling pathway,dre04080:Neuroactive ligand-receptor interaction,	PIRSF005713:ATP-gated ion channel P2X4 receptor,		Complete proteome,Ion channel,Ion transport,Membrane,Receptor,Reference proteome,Transmembrane,Transmembrane helix,Transport,		https://www.genome.jp/kegg-bin/show_pathway?dre04020
rad9a	LOC109628794	6.68765	6.33063	16.1037	0	7.28049	0.322158	1.5531	0.207429	0.835674	0.89796		LOC109628794	rad9a	RAD9 checkpoint clamp component A(rad9a)	Danio rerio		GO:0000075~cell cycle checkpoint,GO:0000076~DNA replication checkpoint,GO:0000077~DNA damage checkpoint,GO:0006281~DNA repair,GO:0031573~intra-S DNA damage checkpoint,GO:0071479~cellular response to ionizing radiation,GO:0090305~nucleic acid phosphodiester bond hydrolysis,	GO:0030896~checkpoint clamp complex,	GO:0008408~3'-5' exonuclease activity,	IPR007268:Rad9/Ddc1,IPR026584:Rad9,		PIRSF009303:cell cycle checkpoint protein, RAD9 type,		Complete proteome,Proteomics identification,Reference proteome,
rad9a	rad9a	324.128	327.732	140.907	187.509	245.069	-0.992511	0.264067	-3.75856	0.000170895	0.000733097		rad9a	rad9a	RAD9 checkpoint clamp component A(rad9a)	Danio rerio		GO:0000075~cell cycle checkpoint,GO:0000076~DNA replication checkpoint,GO:0000077~DNA damage checkpoint,GO:0006281~DNA repair,GO:0031573~intra-S DNA damage checkpoint,GO:0071479~cellular response to ionizing radiation,GO:0090305~nucleic acid phosphodiester bond hydrolysis,	GO:0030896~checkpoint clamp complex,	GO:0008408~3'-5' exonuclease activity,	IPR007268:Rad9/Ddc1,IPR026584:Rad9,		PIRSF009303:cell cycle checkpoint protein, RAD9 type,		Complete proteome,Proteomics identification,Reference proteome,
tbc1d10c	LOC109632527	2.67506	4.86971	16.1037	11.1613	8.70242	1.85919	1.26793	1.46631	0.142563	0.243929		LOC109632527	tbc1d10c	TBC1 domain family, member 10C(tbc1d10c)	Danio rerio					IPR000195:Rab-GTPase-TBC domain,			SM00164:TBC,	Coiled coil,Complete proteome,Reference proteome,
ndufs8b	LOC109624760	1.78337	6.33063	0	0	2.0285	-3.37793	2.9768	-1.13475	0.25648	0.387183		LOC109624760	ndufs8b	NADH dehydrogenase (ubiquinone) Fe-S protein 8b(ndufs8b)	Danio rerio		GO:0055114~oxidation-reduction process,	GO:0016020~membrane,	GO:0016651~oxidoreductase activity, acting on NAD(P)H,GO:0051539~4 iron, 4 sulfur cluster binding,	IPR010226:NADH-quinone oxidoreductase, chain I,IPR017896:4Fe-4S ferredoxin-type, iron-sulpur binding domain,IPR017900:4Fe-4S ferredoxin, iron-sulphur binding, conserved site,	dre00190:Oxidative phosphorylation,dre01100:Metabolic pathways,			Complete proteome,Reference proteome,		https://www.genome.jp/kegg-bin/show_pathway?dre00190
ran	ran	16133.3	17755.9	15336.7	17116.9	16585.7	-0.0626092	0.0750871	-0.833821	0.404382	0.542207		ran	ran	RAN, member RAS oncogene family(ran)	Danio rerio		GO:0000054~ribosomal subunit export from nucleus,GO:0003407~neural retina development,GO:0006606~protein import into nucleus,GO:0006810~transport,GO:0006886~intracellular protein transport,GO:0006913~nucleocytoplasmic transport,GO:0007165~signal transduction,GO:0007264~small GTPase mediated signal transduction,GO:0007275~multicellular organism development,GO:0015031~protein transport,GO:0060041~r…	GO:0005634~nucleus,GO:0005635~nuclear envelope,GO:0005737~cytoplasm,	GO:0000166~nucleotide binding,GO:0003924~GTPase activity,GO:0005515~protein binding,GO:0005525~GTP binding,	IPR001806:Small GTPase superfamily,IPR002041:Ran GTPase,IPR005225:Small GTP-binding protein domain,IPR027417:P-loop containing nucleoside triphosphate hydrolase,	dre03008:Ribosome biogenesis in eukaryotes,dre03013:RNA transport,			Complete proteome,Cytoplasm,Developmental protein,GTP-binding,Nucleotide-binding,Nucleus,Protein transport,Reference proteome,Transport,	chain:GTP-binding nuclear protein Ran,nucleotide phosphate-binding region:GTP,	https://www.genome.jp/kegg-bin/show_pathway?dre03008
stx3a	LOC109628609	20.5088	31.1662	24.1555	20.0903	23.9802	-0.221049	0.785404	-0.281446	0.778368	0.858559		LOC109628609	stx3a	syntaxin 3A(stx3a)	Danio rerio		GO:0006886~intracellular protein transport,GO:0006887~exocytosis,GO:0016081~synaptic vesicle docking,GO:0016192~vesicle-mediated transport,GO:0031629~synaptic vesicle fusion to presynaptic active zone membrane,GO:0048278~vesicle docking,GO:0061025~membrane fusion,	GO:0005622~intracellular,GO:0005886~plasma membrane,GO:0008021~synaptic vesicle,GO:0016020~membrane,GO:0016021~integral component of membrane,GO:0031201~SNARE complex,GO:0098793~presynapse,	GO:0000149~SNARE binding,GO:0005484~SNAP receptor activity,	IPR000727:Target SNARE coiled-coil domain,IPR006011:Syntaxin, N-terminal,IPR006012:Syntaxin/epimorphin, conserved site,IPR010989:t-SNARE,	dre04130:SNARE interactions in vesicular transport,		SM00397:t_SNARE,SM00503:SynN,	Coiled coil,Complete proteome,Membrane,Reference proteome,Transmembrane,Transmembrane helix,		https://www.genome.jp/kegg-bin/show_pathway?dre04130
kdm2ab	kdm2a	507.815	533.721	525.382	508.953	518.968	-0.00960226	0.174872	-0.0549102	0.95621	0.973856		kdm2a	kdm2ab	lysine (K)-specific demethylase 2Ab(kdm2ab)	Danio rerio			GO:0005634~nucleus,	GO:0003677~DNA binding,GO:0008270~zinc ion binding,GO:0046872~metal ion binding,	IPR001810:F-box domain, cyclin-like,IPR001965:Zinc finger, PHD-type,IPR002857:Zinc finger, CXXC-type,IPR003347:JmjC domain,IPR006553:Leucine-rich repeat, cysteine-containing subtype,IPR011011:Zinc finger, FYVE/PHD-type,IPR013083:Zinc finger, RING/FYVE/PHD-type,IPR019786:Zinc finger, PHD-type, conserved site,IPR019787:Zinc finger, PHD-finger,			SM00249:PHD,SM00367:LRR_CC,SM00558:JmjC,	Complete proteome,Metal-binding,Nucleus,Proteomics identification,Reference proteome,Zinc,Zinc-finger,
ankrd13d	ankrd13d	513.611	495.25	495.188	517.882	505.483	0.00550574	0.176745	0.0311508	0.975149	0.985244		ankrd13d	ankrd13d	ankyrin repeat domain 13 family, member D(ankrd13d)	Danio rerio					IPR002110:Ankyrin repeat,IPR003903:Ubiquitin interacting motif,IPR020683:Ankyrin repeat-containing domain,IPR021832:Ankyrin repeat domain-containing protein 13,			SM00248:ANK,SM00726:UIM,	ANK repeat,Complete proteome,Reference proteome,
stap2b	stap1	0.891686	0.486971	8.05183	4.4645	3.47375	3.18061	2.0485	1.55266	0.120505	0.212842		stap1	stap2b	signal transducing adaptor family member 2b(stap2b)	Danio rerio					IPR000980:SH2 domain,IPR001849:Pleckstrin homology domain,IPR011993:Pleckstrin homology-like domain,			SM00233:PH,SM00252:SH2,	Complete proteome,Reference proteome,SH2 domain,
zcchc7	LOC109626904	324.574	338.445	215.387	171.883	262.572	-0.773026	0.25104	-3.0793	0.00207488	0.00674843		LOC109626904	zcchc7	zinc finger, CCHC domain containing 7(zcchc7)	Danio rerio	Posttranslational modification, protein turnover, chaperones / Intracellular trafficking and secretion,			GO:0003676~nucleic acid binding,GO:0008270~zinc ion binding,	IPR001878:Zinc finger, CCHC-type,	dre03018:RNA degradation,		SM00343:ZnF_C2HC,	Complete proteome,Reference proteome,		https://www.genome.jp/kegg-bin/show_pathway?dre03018
rnf38	LOC109626892	251.01	266.86	305.97	216.528	260.092	0.0159229	0.256874	0.0619873	0.950573	0.970167		LOC109626892	rnf38	ring finger protein 38(rnf38)	Danio rerio		GO:0006355~regulation of transcription, DNA-templated,GO:0043161~proteasome-mediated ubiquitin-dependent protein catabolic process,	GO:0005654~nucleoplasm,GO:0005737~cytoplasm,	GO:0008270~zinc ion binding,GO:0061630~ubiquitin protein ligase activity,	IPR001841:Zinc finger, RING-type,IPR013083:Zinc finger, RING/FYVE/PHD-type,			SM00184:RING,	Complete proteome,Reference proteome,
chrna6	LOC109624020	34.7758	50.158	46.298	51.3418	45.6434	0.201065	0.570081	0.352695	0.724317	0.818389		LOC109624020	chrna6	cholinergic receptor, nicotinic, alpha 6(chrna6)	Danio rerio		GO:0006810~transport,GO:0006811~ion transport,GO:0007165~signal transduction,GO:0007271~synaptic transmission, cholinergic,GO:0007274~neuromuscular synaptic transmission,GO:0035094~response to nicotine,GO:0098655~cation transmembrane transport,	GO:0005886~plasma membrane,GO:0005892~acetylcholine-gated channel complex,GO:0016020~membrane,GO:0016021~integral component of membrane,GO:0030054~cell junction,GO:0045202~synapse,GO:0045211~postsynaptic membrane,	GO:0004889~acetylcholine-activated cation-selective channel activity,GO:0005216~ion channel activity,GO:0005230~extracellular ligand-gated ion channel activity,GO:0015464~acetylcholine receptor activity,GO:0042166~acetylcholine binding,	IPR002394:Nicotinic acetylcholine receptor,IPR006029:Neurotransmitter-gated ion-channel transmembrane domain,IPR006201:Neurotransmitter-gated ion-channel,IPR006202:Neurotransmitter-gated ion-channel ligand-binding,IPR018000:Neurotransmitter-gated ion-channel, conserved site,IPR027361:Nicotinic acetylcholine-gated receptor, transmembrane domain,	dre04080:Neuroactive ligand-receptor interaction,			Cell junction,Cell membrane,Complete proteome,Disulfide bond,Ion channel,Ion transport,Ligand-gated ion channel,Membrane,Postsynaptic cell membrane,Receptor,Reference proteome,Signal,Synapse,Transmembrane,Transmembrane helix,Transport,		https://www.genome.jp/kegg-bin/show_pathway?dre04080
si	LOC109627075	1.78337	1.94789	0	0	0.932815	-2.2583	4.00892	-0.56332	0.573217	#N/A		LOC109627075	si
si	LOC109626391	262.602	278.548	314.022	292.425	286.899	0.165159	0.229813	0.718664	0.472348	0.606284		LOC109626391	si
polr2gl	polr2g	585.838	632.089	368.371	426.36	503.165	-0.617313	0.184823	-3.34002	0.000837723	0.00304786		polr2g	polr2gl	polymerase (RNA) II (DNA directed) polypeptide G-like(polr2gl)	Danio rerio		GO:0000291~nuclear-transcribed mRNA catabolic process, exonucleolytic,GO:0006351~transcription, DNA-templated,GO:0006366~transcription from RNA polymerase II promoter,GO:0006367~transcription initiation from RNA polymerase II promoter,GO:0045948~positive regulation of translational initiation,GO:0060213~positive regulation of nuclear-transcribed mRNA poly(A) tail shortening,	GO:0000932~cytoplasmic mRNA processing body,GO:0005634~nucleus,GO:0005665~DNA-directed RNA polymerase II, core complex,	GO:0003676~nucleic acid binding,GO:0003697~single-stranded DNA binding,GO:0003727~single-stranded RNA binding,GO:0003899~DNA-directed RNA polymerase activity,GO:0031369~translation initiation factor binding,	IPR003029:Ribosomal protein S1, RNA-binding domain,IPR005576:RNA polymerase Rpb7, N-terminal,IPR012340:Nucleic acid-binding, OB-fold,IPR022967:RNA-binding domain, S1,	dre00230:Purine metabolism,dre00240:Pyrimidine metabolism,dre01100:Metabolic pathways,dre03020:RNA polymerase,		SM00316:SM00316,	Complete proteome,DNA-directed RNA polymerase,Nucleus,Reference proteome,Transcription,	chain:DNA-directed RNA polymerase II subunit RPB7,	https://www.genome.jp/kegg-bin/show_pathway?dre00230
eef1g	eef1g	25820.6	25300.1	19342.5	19382.6	22461.5	-0.400648	0.0585319	-6.84495	7.65022e-12	1.19023e-10		eef1g	eef1g	eukaryotic translation elongation factor 1 gamma(eef1g)	Danio rerio		GO:0006412~translation,GO:0006414~translational elongation,GO:0006749~glutathione metabolic process,	GO:0005634~nucleus,GO:0005737~cytoplasm,	GO:0003746~translation elongation factor activity,GO:0004364~glutathione transferase activity,	IPR001662:Translation elongation factor EF1B, gamma chain, conserved,IPR004045:Glutathione S-transferase, N-terminal,IPR004046:Glutathione S-transferase, C-terminal,IPR010987:Glutathione S-transferase, C-terminal-like,IPR012336:Thioredoxin-like fold,			SM01183:SM01183,	Coiled coil,Complete proteome,Elongation factor,Protein biosynthesis,Proteomics identification,Reference proteome,	chain:Elongation factor 1-gamma,domain:EF-1-gamma C-terminal,domain:GST C-terminal,domain:GST N-terminal,
ahnak	ahnak	159.612	173.849	493.175	345.999	293.159	1.3339	0.246353	5.41459	6.1429e-08	5.20081e-07		ahnak	ahnak	AHNAK nucleoprotein(ahnak)	Danio rerio		GO:0055114~oxidation-reduction process,		GO:0003824~catalytic activity,GO:0016491~oxidoreductase activity,	IPR001478:PDZ domain,IPR011254:Prismane-like,			SM00228:PDZ,	Complete proteome,Proteomics identification,Reference proteome,
klhl4	LOC109628761	0.891686	1.94789	54.3499	24.5548	20.4361	4.81265	1.02694	4.6864	2.78048e-06	1.72925e-05		LOC109628761	klhl4	kelch-like family member 4(klhl4)	Danio rerio			GO:0031463~Cul3-RING ubiquitin ligase complex,	GO:0004842~ubiquitin-protein transferase activity,	IPR000210:BTB/POZ-like,IPR006652:Kelch repeat type 1,IPR011333:BTB/POZ fold,IPR011705:BTB/Kelch-associated,IPR015916:Galactose oxidase, beta-propeller,			SM00225:BTB,SM00612:Kelch,SM00875:SM00875,	Complete proteome,Kelch repeat,Reference proteome,Repeat,
pcdh11	LOC109629434	3.56675	5.84366	22.1425	35.716	16.8172	2.62057	0.946711	2.76808	0.00563877	0.016249		LOC109629434	pcdh11	protocadherin 11(pcdh11)	Danio rerio		GO:0007155~cell adhesion,GO:0007156~homophilic cell adhesion via plasma membrane adhesion molecules,	GO:0005886~plasma membrane,GO:0016020~membrane,GO:0016021~integral component of membrane,	GO:0005509~calcium ion binding,	IPR002126:Cadherin,IPR013164:Cadherin, N-terminal,IPR013585:Protocadherin,IPR015919:Cadherin-like,IPR020894:Cadherin conserved site,			SM00112:CA,	Calcium,Complete proteome,Membrane,Reference proteome,Repeat,Signal,Transmembrane,Transmembrane helix,
si	LOC109628633	613.034	489.406	843.43	892.9	709.693	0.654487	0.166188	3.93824	8.2083e-05	0.000378683		LOC109628633	si
mid2	mid2	954.104	922.324	1425.17	1471.05	1193.16	0.625875	0.121096	5.1684	2.36102e-07	1.82048e-06		mid2	mid2	midline 2(mid2)	Danio rerio			GO:0005622~intracellular,	GO:0008270~zinc ion binding,GO:0046872~metal ion binding,	IPR000315:Zinc finger, B-box,IPR001841:Zinc finger, RING-type,IPR001870:B30.2/SPRY domain,IPR003649:B-box, C-terminal,IPR003877:SPla/RYanodine receptor SPRY,IPR003879:Butyrophylin-like,IPR003961:Fibronectin, type III,IPR006574:SPRY-associated,IPR013083:Zinc finger, RING/FYVE/PHD-type,IPR013320:Concanavalin A-like lectin/glucanase, subgroup,IPR013783:Immunoglobulin-like fold,IPR017903:COS domain,I…			SM00060:FN3,SM00184:RING,SM00336:BBOX,SM00449:SPRY,SM00502:BBC,	Coiled coil,Complete proteome,Metal-binding,Reference proteome,Zinc,Zinc-finger,
pmt	LOC109630475	23.6297	10.7134	12.0778	33.4838	19.9761	0.398351	0.907878	0.438771	0.660827	0.770612		LOC109630475	pmt	phosphoethanolamine methyltransferase(pmt)	Danio rerio	Secondary metabolites biosynthesis, transport, and catabolism / General function prediction only,	GO:0008152~metabolic process,		GO:0008168~methyltransferase activity,	IPR013216:Methyltransferase type 11,	dre00564:Glycerophospholipid metabolism,			Complete proteome,Proteomics identification,Reference proteome,		https://www.genome.jp/kegg-bin/show_pathway?dre00564
zgc	LOC109629002	0.891686	0	24.1555	46.8773	17.9811	6.26642	1.36954	4.57557	4.74917e-06	2.82675e-05		LOC109629002	zgc
f8	LOC109625696	3.56675	0.973943	78.5054	64.7353	36.9453	4.96113	0.780381	6.35732	2.05306e-10	2.5812e-09		LOC109625696	f8	coagulation factor VIII, procoagulant component(f8)	Danio rerio		GO:0007596~blood coagulation,GO:0055114~oxidation-reduction process,		GO:0005507~copper ion binding,GO:0016491~oxidoreductase activity,GO:0046872~metal ion binding,	IPR000421:Coagulation factor 5/8 C-terminal type domain,IPR008972:Cupredoxin,IPR008979:Galactose-binding domain-like,IPR011706:Multicopper oxidase, type 2,			SM00231:FA58C,	Complete proteome,Metal-binding,Proteomics identification,Reference proteome,Signal,
FQ311908.1	LOC109624979	61.0805	84.733	116.752	209.832	118.099	1.1607	0.39448	2.94236	0.00325719	0.0100588		LOC109624979	FQ311908.1
si	LOC109624576	726.724	634.524	537.46	566.992	616.425	-0.302347	0.1686	-1.79328	0.0729275	0.14291		LOC109624576	si
si	LOC109624602	1421.79	1384.95	970.246	1131.75	1227.18	-0.418503	0.127997	-3.26963	0.00107689	0.00381077		LOC109624602	si
zgc	LOC109624404	39.68	21.9137	20.1296	40.1805	30.476	-0.0377813	0.730088	-0.051749	0.958729	0.975596		LOC109624404	zgc
pola2	pola2	1273.33	1145.84	772.976	638.424	957.643	-0.775724	0.147991	-5.24171	1.59096e-07	1.25898e-06		pola2	pola2	polymerase (DNA directed), alpha 2(pola2)	Danio rerio		GO:0006260~DNA replication,GO:0006270~DNA replication initiation,	GO:0005634~nucleus,GO:0005658~alpha DNA polymerase:primase complex,	GO:0003677~DNA binding,GO:0003887~DNA-directed DNA polymerase activity,GO:0046982~protein heterodimerization activity,	IPR007185:DNA polymerase alpha/epsilon, subunit B,IPR013627:DNA polymerase alpha, subunit B N-terminal,IPR016722:DNA polymerase alpha, subunit B,	dre00230:Purine metabolism,dre00240:Pyrimidine metabolism,dre01100:Metabolic pathways,dre03030:DNA replication,	PIRSF018300:DNA polymerase alpha, subunit B,		Complete proteome,DNA replication,Nucleus,Proteomics identification,Reference proteome,		https://www.genome.jp/kegg-bin/show_pathway?dre00230
zdhhc24	zdhhc24	264.385	241.051	126.816	167.419	199.918	-0.783935	0.288431	-2.71793	0.0065692	0.0185391		zdhhc24	zdhhc24	zinc finger, DHHC-type containing 24(zdhhc24)	Danio rerio			GO:0016020~membrane,GO:0016021~integral component of membrane,	GO:0008270~zinc ion binding,GO:0016740~transferase activity,GO:0016746~transferase activity, transferring acyl groups,GO:0019706~protein-cysteine S-palmitoyltransferase activity,	IPR001594:Zinc finger, DHHC-type, palmitoyltransferase,				Acyltransferase,Complete proteome,Membrane,Proteomics identification,Reference proteome,Transferase,Transmembrane,Transmembrane helix,
EVI5L	LOC109624895	4.01259	2.43486	4.02592	0	2.61834	-0.656744	2.4142	-0.272034	0.785596	0.863268		LOC109624895	EVI5L
si	LOC109636819	6.2418	3.89577	12.0778	13.3935	8.90221	1.3264	1.23891	1.07061	0.284343	0.418071		LOC109636819	si
dpf2l	dpf2	951.429	995.369	799.144	886.204	908.037	-0.208905	0.140008	-1.4921	0.135674	0.23458		dpf2	dpf2l	D4, zinc and double PHD fingers family 2, like(dpf2l)	Danio rerio	Transcription / Cell division and chromosome partitioning,			GO:0003676~nucleic acid binding,GO:0008270~zinc ion binding,GO:0046872~metal ion binding,	IPR001965:Zinc finger, PHD-type,IPR007087:Zinc finger, C2H2,IPR011011:Zinc finger, FYVE/PHD-type,IPR013083:Zinc finger, RING/FYVE/PHD-type,IPR015880:Zinc finger, C2H2-like,IPR019787:Zinc finger, PHD-finger,IPR025750:Requiem/DPF N-terminal domain,			SM00249:PHD,SM00355:ZnF_C2H2,	Complete proteome,Metal-binding,Proteomics identification,Reference proteome,Zinc,Zinc-finger,
ttc9c	LOC109627160	337.949	296.079	112.726	158.49	226.311	-1.22964	0.282848	-4.34736	1.37785e-05	7.50529e-05		LOC109627160	ttc9c	tetratricopeptide repeat domain 9C(ttc9c)	Danio rerio		GO:0032474~otolith morphogenesis,GO:0042384~cilium assembly,GO:0060271~cilium morphogenesis,GO:0061077~chaperone-mediated protein folding,GO:0061371~determination of heart left/right asymmetry,	GO:0005789~endoplasmic reticulum membrane,	GO:0003755~peptidyl-prolyl cis-trans isomerase activity,GO:0005528~FK506 binding,	IPR011990:Tetratricopeptide-like helical,IPR013026:Tetratricopeptide repeat-containing domain,IPR023566:Peptidyl-prolyl cis-trans isomerase, FKBP-type,				Complete proteome,Proteomics identification,Reference proteome,
si	LOC109627217	128.849	115.899	108.7	104.916	114.591	-0.196142	0.359823	-0.545108	0.585679	0.707613		LOC109627217	si
ehd1b	LOC109627229	3037.08	2708.53	2814.12	3218.91	2944.66	0.0696206	0.101669	0.684778	0.493484	0.626022		LOC109627229	ehd1b	EH-domain containing 1b(ehd1b)	Danio rerio		GO:0032456~endocytic recycling,GO:0042384~cilium assembly,		GO:0005509~calcium ion binding,GO:0005525~GTP binding,	IPR000261:EPS15 homology (EH),IPR002048:EF-hand domain,IPR011992:EF-hand-like domain,IPR018247:EF-Hand 1, calcium-binding site,IPR022812:Dynamin,IPR027417:P-loop containing nucleoside triphosphate hydrolase,	dre04144:Endocytosis,		SM00027:EH,	Complete proteome,Proteomics identification,Reference proteome,		https://www.genome.jp/kegg-bin/show_pathway?dre04144
ubxn1	ubxn1	1337.53	1496.95	992.388	1111.66	1234.63	-0.430708	0.129737	-3.31986	0.000900636	0.00325584		ubxn1	ubxn1	UBX domain protein 1(ubxn1)	Danio rerio		GO:0031397~negative regulation of protein ubiquitination,GO:0032435~negative regulation of proteasomal ubiquitin-dependent protein catabolic process,	GO:0005737~cytoplasm,	GO:0071796~K6-linked polyubiquitin binding,	IPR001012:UBX,IPR009060:UBA-like,IPR015940:Ubiquitin-associated/translation elongation factor EF1B, N-terminal, eukaryote,			SM00165:UBA,SM00166:UBX,	Coiled coil,Complete proteome,Cytoplasm,Proteomics identification,Reference proteome,	chain:UBX domain-containing protein 1,domain:UBA,domain:UBX,
si	LOC109628036	1331.29	1401.99	942.065	1250.06	1231.35	-0.320158	0.142744	-2.24288	0.0249047	0.0579545		LOC109628036	si
ganab	ganab	2961.74	2968.09	5700.7	5194.45	4206.24	0.878023	0.0827846	10.6061	2.79135e-26	1.91331e-24		ganab	ganab	glucosidase, alpha; neutral AB(ganab)	Danio rerio		GO:0005975~carbohydrate metabolic process,GO:0008152~metabolic process,		GO:0003824~catalytic activity,GO:0004553~hydrolase activity, hydrolyzing O-glycosyl compounds,GO:0016787~hydrolase activity,GO:0016798~hydrolase activity, acting on glycosyl bonds,GO:0030246~carbohydrate binding,	IPR000322:Glycoside hydrolase, family 31,IPR011013:Galactose mutarotase-like domain,IPR017853:Glycoside hydrolase, superfamily,IPR025887:Glycoside hydrolase family 31, N-terminal domain,	dre00510:N-Glycan biosynthesis,dre01100:Metabolic pathways,dre04141:Protein processing in endoplasmic reticulum,			Complete proteome,Glycosidase,Hydrolase,Proteomics identification,Reference proteome,Signal,		https://www.genome.jp/kegg-bin/show_pathway?dre00510
rarres3	LOC109630728	996.46	889.697	1610.37	1906.34	1350.72	0.897634	0.128875	6.96516	3.28037e-12	5.33192e-11		LOC109630728	rarres3
scyl1	scyl1	397.246	391.038	235.516	205.367	307.292	-0.836696	0.230151	-3.63542	0.000277531	0.00113133		scyl1	scyl1	SCY1-like, kinase-like 1(scyl1)	Danio rerio		GO:0006468~protein phosphorylation,		GO:0004672~protein kinase activity,GO:0005524~ATP binding,	IPR000719:Protein kinase, catalytic domain,IPR011009:Protein kinase-like domain,IPR011989:Armadillo-like helical,IPR016024:Armadillo-type fold,IPR021133:HEAT, type 2,				Coiled coil,Complete proteome,Proteomics identification,Reference proteome,
rom1b	LOC109636889	0	1.94789	0	0	0.486971	-1.31775	4.83664	-0.272452	0.785275	#N/A		LOC109636889	rom1b	retinal outer segment membrane protein 1b(rom1b)	Danio rerio		GO:0007166~cell surface receptor signaling pathway,GO:0007601~visual perception,	GO:0005887~integral component of plasma membrane,GO:0016020~membrane,GO:0016021~integral component of membrane,		IPR000830:Peripherin/rom-1,IPR008952:Tetraspanin, EC2 domain,IPR018498:Peripherin/rom-1, conserved site,IPR018499:Tetraspanin/Peripherin,				Complete proteome,Membrane,Proteomics identification,Reference proteome,Transmembrane,Transmembrane helix,
ccdc88b	LOC109631304	3.56675	0	0	0	0.891686	-2.19514	4.57949	-0.479343	0.631695	#N/A		LOC109631304	ccdc88b	coiled-coil domain containing 88B(ccdc88b)	Danio rerio					IPR008636:HOOK/CCDC88,				Coiled coil,Complete proteome,Reference proteome,
macrod1	macrod1	218.017	212.319	392.527	401.805	306.167	0.884004	0.219876	4.02047	5.80828e-05	0.000276074		macrod1	macrod1	MACRO domain containing 1(macrod1)	Danio rerio					IPR002589:Appr-1-p processing,			SM00506:A1pp,	Complete proteome,Proteomics identification,Reference proteome,
flrt1b	LOC109628649	0	0.486971	0	0	0.121743	0.697029	4.98982	0.13969	0.888905	#N/A		LOC109628649	flrt1b	fibronectin leucine rich transmembrane protein 1b(flrt1b)	Danio rerio		GO:0006469~negative regulation of protein kinase activity,GO:0019221~cytokine-mediated signaling pathway,GO:0046426~negative regulation of JAK-STAT cascade,	GO:0005737~cytoplasm,GO:0016020~membrane,GO:0016021~integral component of membrane,	GO:0004860~protein kinase inhibitor activity,GO:0005515~protein binding,	IPR000483:Cysteine-rich flanking region, C-terminal,IPR001611:Leucine-rich repeat,IPR003591:Leucine-rich repeat, typical subtype,IPR003961:Fibronectin, type III,IPR013783:Immunoglobulin-like fold,			SM00082:LRRCT,SM00369:LRR_TYP,	Complete proteome,Disulfide bond,Leucine-rich repeat,Membrane,Reference proteome,Repeat,Signal,Transmembrane,Transmembrane helix,
fermt3b	fermt3	1.78337	0.973943	4.02592	6.69675	3.37	1.95211	1.9853	0.983282	0.325469	0.462536		fermt3	fermt3b	fermitin family member 3b(fermt3b)	Danio rerio					IPR001849:Pleckstrin homology domain,IPR011993:Pleckstrin homology-like domain,IPR014352:FERM/acyl-CoA-binding protein, 3-helical bundle,IPR018979:FERM, N-terminal,IPR019748:FERM central domain,IPR019749:Band 4.1 domain,			SM00233:PH,SM00295:B41,	Complete proteome,Reference proteome,
trpt1	trpt1	189.483	157.292	56.3628	102.684	126.455	-1.13185	0.384269	-2.94546	0.00322473	0.00997134		trpt1	trpt1	tRNA phosphotransferase 1(trpt1)	Danio rerio		GO:0006388~tRNA splicing, via endonucleolytic cleavage and ligation,GO:0008033~tRNA processing,		GO:0000215~tRNA 2'-phosphotransferase activity,GO:0016740~transferase activity,GO:0016772~transferase activity, transferring phosphorus-containing groups,	IPR002745:Phosphotransferase KptA/Tpt1,				Complete proteome,NAD,Reference proteome,Transferase,tRNA processing,	chain:tRNA 2'-phosphotransferase 1,
zbtb3	zbtb3	173.879	171.414	167.076	189.741	175.527	0.0460874	0.291306	0.158209	0.874292	0.922573		zbtb3	zbtb3	zinc finger and BTB domain containing 3(zbtb3)	Danio rerio				GO:0003676~nucleic acid binding,GO:0046872~metal ion binding,	IPR000210:BTB/POZ-like,IPR007087:Zinc finger, C2H2,IPR011333:BTB/POZ fold,IPR013087:Zinc finger C2H2-type/integrase DNA-binding domain,IPR015880:Zinc finger, C2H2-like,			SM00225:BTB,SM00355:ZnF_C2H2,	Complete proteome,Reference proteome,
rnaseh2c	rnaseh2c	605.455	614.558	408.631	446.45	518.773	-0.513683	0.177813	-2.88889	0.00386602	0.0116796		rnaseh2c	rnaseh2c	ribonuclease H2, subunit C(rnaseh2c)	Danio rerio		GO:0006401~RNA catabolic process,	GO:0032299~ribonuclease H2 complex,	GO:0004523~RNA-DNA hybrid ribonuclease activity,	IPR013924:Ribonuclease H2, subunit C,	dre03030:DNA replication,			Complete proteome,Proteomics identification,Reference proteome,		https://www.genome.jp/kegg-bin/show_pathway?dre03030
bscl2	LOC109642822	258.589	222.546	217.4	272.335	242.717	0.0232022	0.259262	0.0894932	0.92869	0.957323		LOC109642822	bscl2	Berardinelli-Seip congenital lipodystrophy 2 (seipin)(bscl2)	Danio rerio		GO:0019915~lipid storage,	GO:0016020~membrane,GO:0016021~integral component of membrane,		IPR009617:Adipose-regulatory protein, Seipin,				Complete proteome,Membrane,Reference proteome,Transmembrane,Transmembrane helix,
nxf1	nxf1	593.417	596.54	825.313	694.23	677.375	0.35408	0.160495	2.20617	0.0273718	0.0629127		nxf1	nxf1	nuclear RNA export factor 1(nxf1)	Danio rerio		GO:0006406~mRNA export from nucleus,GO:0006810~transport,GO:0016973~poly(A)+ mRNA export from nucleus,GO:0051028~mRNA transport,	GO:0005622~intracellular,GO:0005634~nucleus,GO:0005737~cytoplasm,	GO:0000166~nucleotide binding,GO:0003723~RNA binding,GO:0044822~poly(A) RNA binding,	IPR001611:Leucine-rich repeat,IPR002075:Nuclear transport factor 2,IPR005637:TAP C-terminal (TAP-C) domain,IPR009060:UBA-like,IPR012677:Nucleotide-binding, alpha-beta plait,IPR015245:Nuclear RNA export factor Tap, RNA-binding domain,IPR018222:Nuclear transport factor 2, Eukaryote,	dre03008:Ribosome biogenesis in eukaryotes,dre03013:RNA transport,dre03015:mRNA surveillance pathway,dre05168:Herpes simplex infection,		SM00804:TAP_C,	Complete proteome,Leucine-rich repeat,Proteomics identification,Reference proteome,Repeat,		https://www.genome.jp/kegg-bin/show_pathway?dre03008
ATG2A	atg2a	552.4	508.398	473.045	439.753	493.399	-0.216236	0.181898	-1.18878	0.234527	0.361146		atg2a	ATG2A
tgfb2l	LOC109642431	13.8211	15.5831	12.0778	0	10.3705	-1.25858	1.34355	-0.936753	0.348886	0.487372		LOC109642431	tgfb2l	transforming growth factor, beta 2, like(tgfb2l)	Danio rerio		GO:0007179~transforming growth factor beta receptor signaling pathway,GO:0010862~positive regulation of pathway-restricted SMAD protein phosphorylation,GO:0016049~cell growth,GO:0040007~growth,GO:0042127~regulation of cell proliferation,GO:0042981~regulation of apoptotic process,GO:0043408~regulation of MAPK cascade,GO:0048468~cell development,GO:0060395~SMAD protein signal transduction,	GO:0005576~extracellular region,GO:0005615~extracellular space,	GO:0005114~type II transforming growth factor beta receptor binding,GO:0005125~cytokine activity,GO:0005160~transforming growth factor beta receptor binding,GO:0008083~growth factor activity,	IPR001111:Transforming growth factor-beta, N-terminal,IPR001839:Transforming growth factor-beta, C-terminal,IPR003940:Transforming growth factor, beta 2,IPR015615:Transforming growth factor-beta-related,IPR016319:Transforming growth factor-beta,IPR017948:Transforming growth factor beta, conserved site,		PIRSF001787:transforming growth factor-beta [Parent=PIRSF800009],	SM00204:TGFB,	Complete proteome,Disulfide bond,Growth factor,Reference proteome,Secreted,Signal,
kcnk4a	LOC109637036	4.01259	0.973943	26.1685	17.858	12.2532	3.13416	1.16237	2.69636	0.00701026	0.01962		LOC109637036	kcnk4a	potassium channel, subfamily K, member 4a(kcnk4a)	Danio rerio		GO:0006810~transport,GO:0006811~ion transport,GO:0071805~potassium ion transmembrane transport,	GO:0016020~membrane,GO:0016021~integral component of membrane,	GO:0005267~potassium channel activity,	IPR003280:Two pore domain potassium channel,IPR003976:Two pore domain potassium channel, TREK,IPR013099:Ion transport 2,				Complete proteome,Ion channel,Ion transport,Membrane,Reference proteome,Transmembrane,Transmembrane helix,Transport,
si	LOC109639459	146.237	163.135	195.257	171.883	169.128	0.248434	0.297531	0.834985	0.403726	0.541516		LOC109639459	si
zgc	LOC109645140	4.45843	3.89577	16.1037	11.1613	8.90478	1.70856	1.23946	1.37848	0.168056	0.277585		LOC109645140	zgc
stx5a	stx5	329.924	331.14	173.114	158.49	248.167	-0.994183	0.254805	-3.90173	9.55069e-05	0.000432939		stx5	stx5a	syntaxin 5A(stx5a)	Danio rerio		GO:0006886~intracellular protein transport,GO:0006888~ER to Golgi vesicle-mediated transport,GO:0006906~vesicle fusion,GO:0016192~vesicle-mediated transport,GO:0048278~vesicle docking,	GO:0000139~Golgi membrane,GO:0016020~membrane,GO:0016021~integral component of membrane,GO:0031201~SNARE complex,	GO:0000149~SNARE binding,GO:0005484~SNAP receptor activity,	IPR000727:Target SNARE coiled-coil domain,IPR006012:Syntaxin/epimorphin, conserved site,IPR010989:t-SNARE,IPR021538:Integral membrane protein Sed5p,	dre04130:SNARE interactions in vesicular transport,		SM00397:t_SNARE,	Coiled coil,Complete proteome,Membrane,Proteomics identification,Reference proteome,Transmembrane,Transmembrane helix,		https://www.genome.jp/kegg-bin/show_pathway?dre04130
vegfba	vegfb	4.90428	5.35668	4.02592	4.4645	4.68784	-0.274242	1.70615	-0.160738	0.8723	0.921077		vegfb	vegfba	vascular endothelial growth factor Ba(vegfba)	Danio rerio		GO:0001525~angiogenesis,GO:0001666~response to hypoxia,GO:0001938~positive regulation of endothelial cell proliferation,GO:0045766~positive regulation of angiogenesis,GO:0048010~vascular endothelial growth factor receptor signaling pathway,GO:0048666~neuron development,GO:0050930~induction of positive chemotaxis,GO:0060754~positive regulation of mast cell chemotaxis,GO:0061300~cerebellum vasculat…	GO:0005615~extracellular space,GO:0016020~membrane,	GO:0008083~growth factor activity,GO:0008201~heparin binding,GO:0043183~vascular endothelial growth factor receptor 1 binding,	IPR000072:Platelet-derived growth factor (PDGF),IPR023581:Platelet-derived growth factor, conserved site,			SM00141:PDGF,	Complete proteome,Growth factor,Reference proteome,Signal,
nudt22	nudt22	271.073	231.798	78.5054	82.5933	165.992	-1.64327	0.325172	-5.05355	4.33675e-07	3.16402e-06		nudt22	nudt22	nudix (nucleoside diphosphate linked moiety X)-type motif 22(nudt22)	Danio rerio				GO:0016787~hydrolase activity,	IPR000086:NUDIX hydrolase domain,IPR015797:NUDIX hydrolase domain-like,				Complete proteome,Reference proteome,
si	LOC109640354	166.3	196.249	68.4406	82.5933	128.396	-1.26564	0.361128	-3.50469	0.000457146	0.0017694		LOC109640354	si
zgc	LOC109644725	123.053	107.134	301.944	337.07	217.3	1.47171	0.264135	5.5718	2.5212e-08	2.27238e-07		LOC109644725	zgc
hs6st2	LOC109640932	349.987	310.688	320.06	350.463	332.8	0.0202426	0.218246	0.092751	0.926101	0.955776		LOC109640932	hs6st2	heparan sulfate 6-O-sulfotransferase 2(hs6st2)	Danio rerio		GO:0001525~angiogenesis,GO:0001569~patterning of blood vessels,GO:0007275~multicellular organism development,GO:0007517~muscle organ development,GO:0015015~heparan sulfate proteoglycan biosynthetic process, enzymatic modification,GO:0030154~cell differentiation,GO:0048048~embryonic eye morphogenesis,	GO:0016020~membrane,GO:0016021~integral component of membrane,	GO:0001517~N-acetylglucosamine 6-O-sulfotransferase activity,GO:0001537~N-acetylgalactosamine 4-O-sulfotransferase activity,GO:0004394~heparan sulfate 2-O-sulfotransferase activity,GO:0008146~sulfotransferase activity,GO:0016232~HNK-1 sulfotransferase activity,GO:0016740~transferase activity,GO:0017095~heparan sulfate 6-O-sulfotransferase activity,GO:0018721~trans-9R,10R-dihydrodiolphenanthrene s…	IPR005331:Sulfotransferase,IPR010635:Heparan sulphate 6-sulfotransferase,IPR027417:P-loop containing nucleoside triphosphate hydrolase,	dre00534:Glycosaminoglycan biosynthesis - heparan sulfate / heparin,			Angiogenesis,Complete proteome,Developmental protein,Differentiation,Glycoprotein,Membrane,Myogenesis,Reference proteome,Signal-anchor,Transferase,Transmembrane,Transmembrane helix,	chain:Heparan-sulfate 6-O-sulfotransferase 2,glycosylation site:N-linked (GlcNAc...),region of interest:3'-phosphate binding,region of interest:5'-phosphosulfate-binding,sequence conflict,topological domain:Cytoplasmic,topological domain:Lumenal,transmembrane region,	https://www.genome.jp/kegg-bin/show_pathway?dre00534
rack1	rack1	37595.3	38515.5	42062.8	44999.9	40793.4	0.19389	0.0603898	3.21064	0.00132441	0.00456503		rack1	rack1
nme5	LOC109645314	10.2544	6.33063	10.0648	20.0903	11.685	0.855393	1.10516	0.773999	0.438932	0.575042		LOC109645314	nme5	NME/NM23 family member 5(nme5)	Danio rerio		GO:0006165~nucleoside diphosphate phosphorylation,GO:0006183~GTP biosynthetic process,GO:0006228~UTP biosynthetic process,GO:0006241~CTP biosynthetic process,GO:0048515~spermatid differentiation,GO:1902176~negative regulation of oxidative stress-induced intrinsic apoptotic signaling pathway,	GO:0005622~intracellular,	GO:0004550~nucleoside diphosphate kinase activity,	IPR001564:Nucleoside diphosphate kinase,IPR007858:Dpy-30 motif,IPR012410:Nucleoside-diphosphate kinase-like NDK-H5,	dre00230:Purine metabolism,dre00240:Pyrimidine metabolism,dre01100:Metabolic pathways,dre01130:Biosynthesis of antibiotics,	PIRSF036504:nucleoside-diphosphate kinase homolog with Dpy-30 motif (NDK-H5),	SM00562:NDK,	Complete proteome,Proteomics identification,Reference proteome,		https://www.genome.jp/kegg-bin/show_pathway?dre00230
hnrnpaba	hnrnpab	4906.95	4754.3	3961.5	4489.06	4527.95	-0.193818	0.0857464	-2.26037	0.0237985	0.0558906		hnrnpab	hnrnpaba	heterogeneous nuclear ribonucleoprotein A/Ba(hnrnpaba)	Danio rerio			GO:0019012~virion,GO:0019013~viral nucleocapsid,GO:0030529~intracellular ribonucleoprotein complex,	GO:0000166~nucleotide binding,GO:0003676~nucleic acid binding,	IPR000504:RNA recognition motif domain,IPR012677:Nucleotide-binding, alpha-beta plait,IPR012956:CARG-binding factor, N-terminal,			SM00360:RRM,	Complete proteome,Proteomics identification,Reference proteome,Ribonucleoprotein,Viral nucleoprotein,Virion,
phykpl	phykpl	254.576	251.277	334.151	368.321	302.082	0.472846	0.223323	2.11731	0.0342332	0.0760076		phykpl	phykpl	5-phosphohydroxy-L-lysine phospho-lyase(phykpl)	Danio rerio	Amino acid transport and metabolism,			GO:0003824~catalytic activity,GO:0008483~transaminase activity,GO:0030170~pyridoxal phosphate binding,GO:0042802~identical protein binding,	IPR005814:Aminotransferase class-III,IPR015421:Pyridoxal phosphate-dependent transferase, major region, subdomain 1,IPR015422:Pyridoxal phosphate-dependent transferase, major region, subdomain 2,IPR015424:Pyridoxal phosphate-dependent transferase,	dre00564:Glycerophospholipid metabolism,dre01100:Metabolic pathways,			Complete proteome,Proteomics identification,Pyridoxal phosphate,Reference proteome,		https://www.genome.jp/kegg-bin/show_pathway?dre00564
zgc	LOC109642574	716.024	742.631	565.641	636.192	665.122	-0.28046	0.160008	-1.75279	0.0796381	0.153452		LOC109642574	zgc
ctbp1	LOC109641479	2399.08	2545.89	2483.99	2491.19	2480.04	0.00885877	0.0942602	0.0939821	0.925123	0.955279		LOC109641479	ctbp1	C-terminal binding protein 1(ctbp1)	Danio rerio	Energy production and conversion / Coenzyme metabolism / General function prediction only,	GO:0000122~negative regulation of transcription from RNA polymerase II promoter,GO:0008152~metabolic process,GO:0048384~retinoic acid receptor signaling pathway,GO:0055114~oxidation-reduction process,	GO:0005634~nucleus,	GO:0003714~transcription corepressor activity,GO:0016491~oxidoreductase activity,GO:0016616~oxidoreductase activity, acting on the CH-OH group of donors, NAD or NADP as acceptor,GO:0042803~protein homodimerization activity,GO:0051287~NAD binding,	IPR006139:D-isomer specific 2-hydroxyacid dehydrogenase, catalytic domain,IPR006140:D-isomer specific 2-hydroxyacid dehydrogenase, NAD-binding,IPR016040:NAD(P)-binding domain,	dre04310:Wnt signaling pathway,dre04330:Notch signaling pathway,			Complete proteome,Oxidoreductase,Proteomics identification,Reference proteome,		https://www.genome.jp/kegg-bin/show_pathway?dre04310
spon2a	LOC109642975	274.194	269.782	181.166	227.69	238.208	-0.414387	0.259466	-1.59708	0.110249	0.198267		LOC109642975	spon2a	spondin 2a, extracellular matrix protein(spon2a)	Danio rerio			GO:0005578~proteinaceous extracellular matrix,		IPR000884:Thrombospondin, type 1 repeat,IPR009465:Spondin, N-terminal,			SM00209:TSP1,	Complete proteome,Reference proteome,Signal,
kdm3b	kdm3b	1384.34	1287.07	1471.47	1274.62	1354.37	0.0406917	0.123974	0.328227	0.74274	0.832756		kdm3b	kdm3b	lysine (K)-specific demethylase 3B(kdm3b)	Danio rerio		GO:0006355~regulation of transcription, DNA-templated,GO:0033169~histone H3-K9 demethylation,	GO:0000785~chromatin,GO:0005634~nucleus,	GO:0000976~transcription regulatory region sequence-specific DNA binding,GO:0031490~chromatin DNA binding,GO:0032454~histone demethylase activity (H3-K9 specific),	IPR003347:JmjC domain,			SM00558:JmjC,	Complete proteome,Proteomics identification,Reference proteome,
reep2	LOC109645985	0	0	0	2.23225	0.558063	3.68199	4.98855	0.738088	0.460461	#N/A		LOC109645985	reep2	receptor accessory protein 2(reep2)	Danio rerio			GO:0005881~cytoplasmic microtubule,GO:0016020~membrane,GO:0016021~integral component of membrane,		IPR004345:TB2/DP1/HVA22-related protein,				Complete proteome,Membrane,Reference proteome,Transmembrane,Transmembrane helix,	chain:Receptor expression-enhancing protein 2,transmembrane region,
reep2	LOC109644168	376.738	331.627	318.047	430.824	364.309	0.0775379	0.22315	0.34747	0.728238	0.821566		LOC109644168	reep2	receptor accessory protein 2(reep2)	Danio rerio			GO:0005881~cytoplasmic microtubule,GO:0016020~membrane,GO:0016021~integral component of membrane,		IPR004345:TB2/DP1/HVA22-related protein,				Complete proteome,Membrane,Reference proteome,Transmembrane,Transmembrane helix,	chain:Receptor expression-enhancing protein 2,transmembrane region,
CABZ01046949.1	LOC109643759	4.90428	7.79154	18.1166	13.3935	11.0515	1.31569	1.1201	1.17463	0.240145	0.36738		LOC109643759	CABZ01046949.1
egr1	egr1	1133.78	1105.42	1688.87	1810.36	1434.61	0.643519	0.113806	5.6545	1.56298e-08	1.46423e-07		egr1	egr1	early growth response 1(egr1)	Danio rerio	Transcription / Cell division and chromosome partitioning,	GO:0006351~transcription, DNA-templated,GO:0006355~regulation of transcription, DNA-templated,GO:0043010~camera-type eye development,GO:0045944~positive regulation of transcription from RNA polymerase II promoter,GO:0048703~embryonic viscerocranium morphogenesis,GO:0060059~embryonic retina morphogenesis in camera-type eye,	GO:0005634~nucleus,GO:0005737~cytoplasm,	GO:0003676~nucleic acid binding,GO:0003677~DNA binding,GO:0008270~zinc ion binding,GO:0010385~double-stranded methylated DNA binding,GO:0043565~sequence-specific DNA binding,GO:0044729~hemi-methylated DNA-binding,GO:0046872~metal ion binding,GO:1990841~promoter-specific chromatin binding,	IPR007087:Zinc finger, C2H2,IPR013087:Zinc finger C2H2-type/integrase DNA-binding domain,IPR015880:Zinc finger, C2H2-like,IPR021839:Protein of unknown function DUF3432,IPR021849:Protein of unknown function DUF3446,			SM00355:ZnF_C2H2,	Activator,Complete proteome,Cytoplasm,DNA-binding,Metal-binding,Nucleus,Reference proteome,Repeat,Transcription,Transcription regulation,Zinc,Zinc-finger,	chain:Early growth response protein 1,compositionally biased region:Poly-Ser,sequence conflict,zinc finger region:C2H2-type 1,zinc finger region:C2H2-type 2,zinc finger region:C2H2-type 3,
adra1bb	LOC109640762	0	0.973943	0	0	0.243486	-0.31511	4.88816	-0.0644639	0.948601	#N/A		LOC109640762	adra1bb	adrenoceptor alpha 1Bb(adra1bb)	Danio rerio		GO:0001994~norepinephrine-epinephrine vasoconstriction involved in regulation of systemic arterial blood pressure,GO:0007165~signal transduction,GO:0007186~G-protein coupled receptor signaling pathway,GO:0007200~phospholipase C-activating G-protein coupled receptor signaling pathway,GO:0007204~positive regulation of cytosolic calcium ion concentration,GO:0007267~cell-cell signaling,GO:0042593~glu…	GO:0005886~plasma membrane,GO:0005887~integral component of plasma membrane,GO:0016020~membrane,GO:0016021~integral component of membrane,	GO:0004871~signal transducer activity,GO:0004930~G-protein coupled receptor activity,GO:0004935~adrenergic receptor activity,GO:0004937~alpha1-adrenergic receptor activity,	IPR000276:G protein-coupled receptor, rhodopsin-like,IPR002233:Adrenergic receptor,IPR017452:GPCR, rhodopsin-like, 7TM,	dre04020:Calcium signaling pathway,dre04080:Neuroactive ligand-receptor interaction,dre04261:Adrenergic signaling in cardiomyocytes,dre04270:Vascular smooth muscle contraction,		SM01381:SM01381,	Cell membrane,Complete proteome,G-protein coupled receptor,Membrane,Receptor,Reference proteome,Transducer,Transmembrane,Transmembrane helix,		https://www.genome.jp/kegg-bin/show_pathway?dre04020
fabp6	LOC109645699	9.36271	11.6873	4.02592	26.787	12.9657	0.538607	1.1277	0.477616	0.632923	0.747776		LOC109645699	fabp6	fatty acid binding protein 6, ileal (gastrotropin)(fabp6)	Danio rerio		GO:0006810~transport,GO:0008206~bile acid metabolic process,	GO:0005737~cytoplasm,	GO:0005215~transporter activity,GO:0008289~lipid binding,GO:0032052~bile acid binding,	IPR000463:Cytosolic fatty-acid binding,IPR011038:Calycin-like,IPR012674:Calycin,	dre03320:PPAR signaling pathway,			3D-structure,Complete proteome,Lipid-binding,Proteomics identification,Reference proteome,		https://www.genome.jp/kegg-bin/show_pathway?dre03320
fabp6	LOC109645797	0	1.46091	4.02592	0	1.37171	1.48253	3.48489	0.425417	0.670532	#N/A		LOC109645797	fabp6	fatty acid binding protein 6, ileal (gastrotropin)(fabp6)	Danio rerio		GO:0006810~transport,GO:0008206~bile acid metabolic process,	GO:0005737~cytoplasm,	GO:0005215~transporter activity,GO:0008289~lipid binding,GO:0032052~bile acid binding,	IPR000463:Cytosolic fatty-acid binding,IPR011038:Calycin-like,IPR012674:Calycin,	dre03320:PPAR signaling pathway,			3D-structure,Complete proteome,Lipid-binding,Proteomics identification,Reference proteome,		https://www.genome.jp/kegg-bin/show_pathway?dre03320
ccnjl	LOC109642301	45.476	54.5408	44.2851	51.3418	48.9109	-0.0658455	0.546288	-0.120533	0.904061	0.942218		LOC109642301	ccnjl	cyclin J-like(ccnjl)	Danio rerio			GO:0005634~nucleus,GO:0016020~membrane,GO:0016021~integral component of membrane,		IPR004367:Cyclin, C-terminal domain,IPR006671:Cyclin, N-terminal,IPR013763:Cyclin-like,			SM00385:CYCLIN,SM01332:SM01332,	Complete proteome,Cyclin,Membrane,Reference proteome,Transmembrane,Transmembrane helix,
c1qtnf2	c1qtnf2	0.891686	2.92183	0	0	0.953379	-2.28864	3.99697	-0.572595	0.566919	#N/A		c1qtnf2	c1qtnf2	C1q and tumor necrosis factor related protein 2(c1qtnf2)	Danio rerio			GO:0005576~extracellular region,GO:0005581~collagen trimer,		IPR001073:Complement C1q protein,IPR008160:Collagen triple helix repeat,IPR008983:Tumour necrosis factor-like domain,			SM00110:C1Q,	Collagen,Complete proteome,Reference proteome,Secreted,Signal,
slu7	slu7	841.306	821.034	471.032	506.721	660.023	-0.766539	0.160885	-4.76451	1.89308e-06	1.22153e-05		slu7	slu7	SLU7 homolog, splicing factor(slu7)	Danio rerio		GO:0000375~RNA splicing, via transesterification reactions,GO:0006397~mRNA processing,GO:0008380~RNA splicing,	GO:0005634~nucleus,GO:0005681~spliceosomal complex,	GO:0000386~second spliceosomal transesterification activity,GO:0046872~metal ion binding,	IPR021715:Pre-mRNA splicing Prp18-interacting factor,	dre03040:Spliceosome,			Coiled coil,Complete proteome,Metal-binding,mRNA processing,mRNA splicing,Nucleus,Proteomics identification,Reference proteome,Spliceosome,Zinc,Zinc-finger,	chain:Pre-mRNA-splicing factor SLU7,zinc finger region:CCHC-type,	https://www.genome.jp/kegg-bin/show_pathway?dre03040
nsd1a	LOC109637109	246.551	265.399	88.5702	111.613	178.033	-1.35785	0.309231	-4.39105	1.12807e-05	6.27062e-05		LOC109637109	nsd1a	nuclear receptor binding SET domain protein 1a(nsd1a)	Danio rerio		GO:0032259~methylation,	GO:0005634~nucleus,	GO:0008168~methyltransferase activity,GO:0008270~zinc ion binding,GO:0016740~transferase activity,GO:0018024~histone-lysine N-methyltransferase activity,GO:0046872~metal ion binding,	IPR000313:PWWP,IPR001214:SET domain,IPR001965:Zinc finger, PHD-type,IPR003616:Post-SET domain,IPR006560:AWS,IPR011011:Zinc finger, FYVE/PHD-type,IPR013083:Zinc finger, RING/FYVE/PHD-type,IPR019786:Zinc finger, PHD-type, conserved site,IPR019787:Zinc finger, PHD-finger,	dre00310:Lysine degradation,		SM00249:PHD,SM00293:PWWP,SM00317:SET,SM00508:PostSET,SM00570:AWS,	Complete proteome,Metal-binding,Methyltransferase,Nucleus,Proteomics identification,Receptor,Reference proteome,S-adenosyl-L-methionine,Transferase,Zinc,Zinc-finger,		https://www.genome.jp/kegg-bin/show_pathway?dre00310
atp5po	LOC109646177	944.296	801.555	1056.8	984.423	946.769	0.225715	0.144189	1.56541	0.117486	0.208466		LOC109646177	atp5po
ppp2ca	LOC109643848	60.1888	69.6369	106.687	95.9868	83.1248	0.643931	0.416277	1.54688	0.121892	0.214721		LOC109643848	ppp2ca	protein phosphatase 2, catalytic subunit, alpha isozyme(ppp2ca)	Danio rerio				GO:0004721~phosphoprotein phosphatase activity,GO:0016787~hydrolase activity,	IPR004843:Metallophosphoesterase domain,IPR006186:Serine/threonine-specific protein phosphatase/bis(5-nucleosyl)-tetraphosphatase,	dre03015:mRNA surveillance pathway,dre04114:Oocyte meiosis,dre04261:Adrenergic signaling in cardiomyocytes,dre04350:TGF-beta signaling pathway,dre04530:Tight junction,		SM00156:PP2Ac,	Complete proteome,Hydrolase,Proteomics identification,Reference proteome,		https://www.genome.jp/kegg-bin/show_pathway?dre03015
sfxn1	sfxn1	6.68765	11.6873	14.0907	15.6258	12.0229	0.694328	1.07903	0.643474	0.519916	0.649839		sfxn1	sfxn1	sideroflexin 1(sfxn1)	Danio rerio		GO:0006811~ion transport,GO:0055085~transmembrane transport,	GO:0005739~mitochondrion,GO:0016020~membrane,GO:0016021~integral component of membrane,GO:0031966~mitochondrial membrane,	GO:0015075~ion transmembrane transporter activity,	IPR004686:Tricarboxylate/iron carrier,				Complete proteome,Membrane,Mitochondrion,Proteomics identification,Reference proteome,Transmembrane,Transmembrane helix,
atp7a	atp7a	543.929	537.129	632.069	604.94	579.517	0.194772	0.165271	1.1785	0.238598	0.365632		atp7a	atp7a	ATPase, Cu++ transporting, alpha polypeptide(atp7a)	Danio rerio		GO:0006812~cation transport,GO:0006878~cellular copper ion homeostasis,GO:0010038~response to metal ion,GO:0030001~metal ion transport,GO:0046688~response to copper ion,GO:0060003~copper ion export,	GO:0005802~trans-Golgi network,GO:0005887~integral component of plasma membrane,GO:0016020~membrane,GO:0016021~integral component of membrane,GO:0048471~perinuclear region of cytoplasm,	GO:0000166~nucleotide binding,GO:0004008~copper-exporting ATPase activity,GO:0005507~copper ion binding,GO:0016787~hydrolase activity,GO:0019829~cation-transporting ATPase activity,GO:0046872~metal ion binding,	IPR001757:Cation-transporting P-type ATPase,IPR006121:Heavy metal-associated domain, HMA,IPR006122:Heavy metal-associated domain, copper ion-binding,IPR008250:P-type ATPase, A domain,IPR017969:Heavy-metal-associated, conserved site,IPR018303:P-type ATPase, phosphorylation site,IPR023214:HAD-like domain,IPR023299:P-type ATPase, cytoplasmic domain N,IPR027256:Cation-transporting P-type ATPase, subf…				Complete proteome,Hydrolase,Membrane,Reference proteome,Transmembrane,Transmembrane helix,
gabra6a	LOC109642040	4.90428	8.27851	30.1944	8.929	13.0765	1.57894	1.0859	1.45403	0.145938	0.248219		LOC109642040	gabra6a	gamma-aminobutyric acid (GABA) A receptor, alpha 6a(gabra6a)	Danio rerio		GO:0006810~transport,GO:0006811~ion transport,	GO:0005886~plasma membrane,GO:0016020~membrane,GO:0016021~integral component of membrane,GO:0030054~cell junction,GO:0045202~synapse,GO:1902711~GABA-A receptor complex,	GO:0004890~GABA-A receptor activity,GO:0005216~ion channel activity,GO:0005230~extracellular ligand-gated ion channel activity,	IPR001390:Gamma-aminobutyric-acid A receptor, alpha subunit,IPR006028:Gamma-aminobutyric acid A receptor,IPR006029:Neurotransmitter-gated ion-channel transmembrane domain,IPR006201:Neurotransmitter-gated ion-channel,IPR006202:Neurotransmitter-gated ion-channel ligand-binding,IPR018000:Neurotransmitter-gated ion-channel, conserved site,				Cell junction,Cell membrane,Complete proteome,Disulfide bond,Ion channel,Ion transport,Membrane,Receptor,Reference proteome,Signal,Synapse,Transmembrane,Transmembrane helix,Transport,
nudcd2	nudcd2	485.969	477.719	150.972	162.954	319.404	-1.61934	0.234415	-6.90803	4.91436e-12	7.86176e-11		nudcd2	nudcd2	NudC domain containing 2(nudcd2)	Danio rerio		GO:0006457~protein folding,GO:0032502~developmental process,	GO:0005737~cytoplasm,	GO:0051082~unfolded protein binding,	IPR007052:CS-like domain,IPR008978:HSP20-like chaperone,				Complete proteome,Reference proteome,
ccng1	ccng1	5935.96	4680.28	7997.48	8000.39	6653.53	0.591463	0.0987181	5.99143	2.08001e-09	2.24821e-08		ccng1	ccng1	cyclin G1(ccng1)	Danio rerio		GO:0051726~regulation of cell cycle,			IPR006671:Cyclin, N-terminal,IPR007110:Immunoglobulin-like domain,IPR013763:Cyclin-like,	dre04115:p53 signaling pathway,		SM00385:CYCLIN,	Complete proteome,Cyclin,Reference proteome,		https://www.genome.jp/kegg-bin/show_pathway?dre04115
sowahab	sowaha	0	0.973943	0	0	0.243486	-0.31511	4.88816	-0.0644639	0.948601	#N/A		sowaha	sowahab	sosondowah ankyrin repeat domain family member Ab(sowahab)	Danio rerio					IPR002110:Ankyrin repeat,IPR020683:Ankyrin repeat-containing domain,			SM00248:ANK,	ANK repeat,Complete proteome,Reference proteome,
gdf9	gdf9	0.891686	0	0	0	0.222922	-0.199393	4.89669	-0.0407199	0.967519	#N/A		gdf9	gdf9	growth differentiation factor 9(gdf9)	Danio rerio		GO:0010862~positive regulation of pathway-restricted SMAD protein phosphorylation,GO:0030509~BMP signaling pathway,GO:0042981~regulation of apoptotic process,GO:0043408~regulation of MAPK cascade,GO:0048468~cell development,GO:0060395~SMAD protein signal transduction,	GO:0005576~extracellular region,GO:0005615~extracellular space,	GO:0005125~cytokine activity,GO:0005160~transforming growth factor beta receptor binding,GO:0008083~growth factor activity,	IPR001839:Transforming growth factor-beta, C-terminal,IPR002405:Inhibin, alpha subunit,IPR015615:Transforming growth factor-beta-related,IPR015617:Growth differentiation factor-9,IPR017948:Transforming growth factor beta, conserved site,			SM00204:TGFB,	Complete proteome,Disulfide bond,Growth factor,Reference proteome,Secreted,
uqcrq	LOC109646082	3829.35	3928.88	3967.54	3910.9	3909.17	0.0223037	0.0804759	0.277148	0.781667	0.860866		LOC109646082	uqcrq	ubiquinol-cytochrome c reductase, complex III subunit VII(uqcrq)	Danio rerio		GO:0006122~mitochondrial electron transport, ubiquinol to cytochrome c,	GO:0005750~mitochondrial respiratory chain complex III,	GO:0008121~ubiquinol-cytochrome-c reductase activity,	IPR004205:Cytochrome b-c1 complex subunit 8,	dre00190:Oxidative phosphorylation,dre01100:Metabolic pathways,dre04260:Cardiac muscle contraction,			Complete proteome,Proteomics identification,Reference proteome,		https://www.genome.jp/kegg-bin/show_pathway?dre00190
gnpda1	LOC109644325	548.833	537.616	412.656	531.276	507.595	-0.205138	0.18843	-1.08867	0.276298	0.408959		LOC109644325	gnpda1	glucosamine-6-phosphate deaminase 1(gnpda1)	Danio rerio		GO:0005975~carbohydrate metabolic process,GO:0006044~N-acetylglucosamine metabolic process,GO:0006046~N-acetylglucosamine catabolic process,GO:0006048~UDP-N-acetylglucosamine biosynthetic process,GO:0019262~N-acetylneuraminate catabolic process,	GO:0005737~cytoplasm,	GO:0004342~glucosamine-6-phosphate deaminase activity,GO:0016787~hydrolase activity,	IPR004547:Glucosamine-6-phosphate isomerase,IPR006148:Glucosamine/galactosamine-6-phosphate isomerase,IPR018321:Glucosamine-6-phosphate isomerase, conserved site,	dre00520:Amino sugar and nucleotide sugar metabolism,dre01100:Metabolic pathways,			Carbohydrate metabolism,Complete proteome,Cytoplasm,Hydrolase,Proteomics identification,Reference proteome,		https://www.genome.jp/kegg-bin/show_pathway?dre00520
ndfip1	LOC109645223	1207.34	1128.31	1503.68	1607.22	1361.64	0.412893	0.117914	3.50164	0.000462407	0.00178844		LOC109645223	ndfip1	Nedd4 family interacting protein 1(ndfip1)	Danio rerio		GO:0007034~vacuolar transport,GO:0030001~metal ion transport,	GO:0016020~membrane,GO:0016021~integral component of membrane,		IPR019325:NEDD4/BSD2,				Complete proteome,Membrane,Reference proteome,Transmembrane,Transmembrane helix,
fgf1a	LOC109645500	7.13349	3.89577	8.05183	15.6258	8.67671	1.09483	1.27258	0.860321	0.389612	0.528485		LOC109645500	fgf1a	fibroblast growth factor 1a(fgf1a)	Danio rerio		GO:0001525~angiogenesis,GO:0007275~multicellular organism development,GO:0008284~positive regulation of cell proliferation,GO:0008543~fibroblast growth factor receptor signaling pathway,GO:0030097~hemopoiesis,GO:0030154~cell differentiation,GO:0030335~positive regulation of cell migration,GO:0045542~positive regulation of cholesterol biosynthetic process,GO:0045766~positive regulation of angiogen…	GO:0005576~extracellular region,GO:0005615~extracellular space,GO:0005634~nucleus,GO:0005737~cytoplasm,GO:0005829~cytosol,GO:0005938~cell cortex,	GO:0005102~receptor binding,GO:0005104~fibroblast growth factor receptor binding,GO:0005178~integrin binding,GO:0008083~growth factor activity,GO:0008201~heparin binding,GO:0044548~S100 protein binding,	IPR002209:Heparin-binding growth factor/Fibroblast growth factor,IPR008996:Cytokine, IL-1-like,	dre04010:MAPK signaling pathway,dre04810:Regulation of actin cytoskeleton,		SM00442:FGF,	Angiogenesis,Complete proteome,Cytoplasm,Developmental protein,Differentiation,Growth factor,Heparin-binding,Mitogen,Nucleus,Reference proteome,Secreted,	binding site:Heparin,chain:Putative heparin-binding growth factor 1,region of interest:Heparin-binding,sequence conflict,	https://www.genome.jp/kegg-bin/show_pathway?dre04010
nr3c1	LOC109639770	445.843	486.971	342.203	366.089	410.277	-0.397778	0.198594	-2.00297	0.0451807	0.0959117		LOC109639770	nr3c1	nuclear receptor subfamily 3, group C, member 1 (glucocorticoid receptor)(nr3c1)	Danio rerio		GO:0006351~transcription, DNA-templated,GO:0006355~regulation of transcription, DNA-templated,GO:0019222~regulation of metabolic process,GO:0033555~multicellular organismal response to stress,GO:0036367~light adaption,GO:0042921~glucocorticoid receptor signaling pathway,GO:0043009~chordate embryonic development,GO:0043401~steroid hormone mediated signaling pathway,GO:0043402~glucocorticoid mediat…	GO:0005634~nucleus,GO:0005737~cytoplasm,	GO:0003677~DNA binding,GO:0003700~transcription factor activity, sequence-specific DNA binding,GO:0003707~steroid hormone receptor activity,GO:0004883~glucocorticoid receptor activity,GO:0005496~steroid binding,GO:0008270~zinc ion binding,GO:0043565~sequence-specific DNA binding,GO:0046872~metal ion binding,	IPR000536:Nuclear hormone receptor, ligand-binding, core,IPR001409:Glucocorticoid receptor,IPR001628:Zinc finger, nuclear hormone receptor-type,IPR001723:Steroid hormone receptor,IPR013088:Zinc finger, NHR/GATA-type,	dre04080:Neuroactive ligand-receptor interaction,		SM00399:ZnF_C4,SM00430:HOLI,	Complete proteome,DNA-binding,Metal-binding,Nucleus,Receptor,Reference proteome,Transcription,Transcription regulation,Zinc,Zinc-finger,		https://www.genome.jp/kegg-bin/show_pathway?dre04080
kctd16b	LOC109642215	1.78337	0	0	8.929	2.67809	2.30357	2.65498	0.867641	0.385591	0.524385		LOC109642215	kctd16b	potassium channel tetramerization domain containing 16b(kctd16b)	Danio rerio		GO:0006810~transport,GO:0006811~ion transport,GO:0051260~protein homooligomerization,			IPR000210:BTB/POZ-like,IPR003131:Potassium channel tetramerisation-type BTB domain,IPR011333:BTB/POZ fold,			SM00225:BTB,	Complete proteome,Ion channel,Ion transport,Reference proteome,Transport,
sh3rf2	LOC109639697	76.2392	55.0278	16.1037	22.3225	42.4233	-1.77815	0.645565	-2.7544	0.00587996	0.0168132		LOC109639697	sh3rf2	SH3 domain containing ring finger 2(sh3rf2)	Danio rerio				GO:0008270~zinc ion binding,GO:0046872~metal ion binding,	IPR001452:Src homology-3 domain,IPR001841:Zinc finger, RING-type,IPR013083:Zinc finger, RING/FYVE/PHD-type,IPR017907:Zinc finger, RING-type, conserved site,IPR027370:RING-type zinc-finger, LisH dimerisation motif,			SM00184:RING,SM00326:SH3,	Complete proteome,Metal-binding,Reference proteome,SH3 domain,Zinc,Zinc-finger,
kif3a	kif3a	393.234	439.248	257.659	279.031	342.293	-0.634019	0.218682	-2.89928	0.00374022	0.011345		kif3a	kif3a	kinesin family member 3A(kif3a)	Danio rerio		GO:0007018~microtubule-based movement,GO:0022008~neurogenesis,GO:0060271~cilium morphogenesis,	GO:0005871~kinesin complex,GO:0005874~microtubule,	GO:0000166~nucleotide binding,GO:0003777~microtubule motor activity,GO:0005524~ATP binding,GO:0008017~microtubule binding,GO:0016887~ATPase activity,	IPR001752:Kinesin, motor domain,IPR019821:Kinesin, motor region, conserved site,IPR027417:P-loop containing nucleoside triphosphate hydrolase,			SM00129:KISc,	ATP-binding,Coiled coil,Complete proteome,Microtubule,Motor protein,Nucleotide-binding,Proteomics identification,Reference proteome,
zdhhc15b	zdhhc15	80.6976	34.088	68.4406	44.645	56.9678	-0.0196056	0.576366	-0.034016	0.972864	0.983816		zdhhc15	zdhhc15b	zinc finger, DHHC-type containing 15b(zdhhc15b)	Danio rerio	General function prediction only,	GO:0016188~synaptic vesicle maturation,	GO:0016020~membrane,GO:0016021~integral component of membrane,	GO:0008270~zinc ion binding,GO:0016740~transferase activity,GO:0016746~transferase activity, transferring acyl groups,GO:0019706~protein-cysteine S-palmitoyltransferase activity,	IPR001594:Zinc finger, DHHC-type, palmitoyltransferase,				Acyltransferase,Complete proteome,Membrane,Reference proteome,Transferase,Transmembrane,Transmembrane helix,
uprt	uprt	1986.68	1860.23	2043.15	2207.7	2024.44	0.143423	0.10342	1.3868	0.165504	0.274099		uprt	uprt	uracil phosphoribosyltransferase (FUR1) homolog (S. cerevisiae)(uprt)	Danio rerio		GO:0009116~nucleoside metabolic process,	GO:0005634~nucleus,GO:0005737~cytoplasm,	GO:0000166~nucleotide binding,GO:0005525~GTP binding,	IPR000836:Phosphoribosyltransferase domain,	dre00240:Pyrimidine metabolism,dre01100:Metabolic pathways,			Complete proteome,Cytoplasm,GTP-binding,Nucleotide-binding,Nucleus,Proteomics identification,Reference proteome,	chain:Uracil phosphoribosyltransferase,	https://www.genome.jp/kegg-bin/show_pathway?dre00240
abcb7	abcb7	1600.13	1408.32	1064.85	1087.11	1290.1	-0.483733	0.126104	-3.83598	0.000125067	0.000551871		abcb7	abcb7	ATP-binding cassette, sub-family B (MDR/TAP), member 7(abcb7)	Danio rerio	Posttranslational modification, protein turnover, chaperones,	GO:0006810~transport,GO:0006879~cellular iron ion homeostasis,GO:0055085~transmembrane transport,	GO:0005743~mitochondrial inner membrane,GO:0016020~membrane,GO:0016021~integral component of membrane,	GO:0000166~nucleotide binding,GO:0005524~ATP binding,GO:0016887~ATPase activity,GO:0042626~ATPase activity, coupled to transmembrane movement of substances,	IPR003439:ABC transporter-like,IPR003593:AAA+ ATPase domain,IPR011527:ABC transporter, transmembrane domain, type 1,IPR017871:ABC transporter, conserved site,IPR027417:P-loop containing nucleoside triphosphate hydrolase,	dre02010:ABC transporters,		SM00382:AAA,	ATP-binding,Complete proteome,Membrane,Nucleotide-binding,Proteomics identification,Reference proteome,Transmembrane,Transmembrane helix,		https://www.genome.jp/kegg-bin/show_pathway?dre02010
nexmifb	kiaa2022	0	1.94789	4.02592	0	1.49345	1.06687	3.36532	0.31702	0.751229	#N/A		kiaa2022	nexmifb
si	LOC109624703	0.891686	0	0	0	0.222922	-0.199393	4.89669	-0.0407199	0.967519	#N/A		LOC109624703	si
si	LOC109624309	599.659	583.392	624.017	676.372	620.86	0.13566	0.161676	0.83909	0.401419	0.539586		LOC109624309	si
zgc	LOC109624777	2.67506	1.94789	6.03888	13.3935	6.01383	2.06422	1.52147	1.35673	0.174866	0.286549		LOC109624777	zgc
si	LOC109624817	0.891686	0	12.0778	6.69675	4.91655	4.37092	1.97416	2.21407	0.026824	0.061838		LOC109624817	si
frmpd3	frmpd3	2.67506	1.94789	16.1037	13.3935	8.53003	2.67254	1.29565	2.06271	0.03914	0.0850587		frmpd3	frmpd3	FERM and PDZ domain containing 3(frmpd3)	Danio rerio			GO:0005856~cytoskeleton,		IPR000299:FERM domain,IPR001478:PDZ domain,IPR011993:Pleckstrin homology-like domain,IPR019748:FERM central domain,IPR019749:Band 4.1 domain,			SM00228:PDZ,SM00295:B41,	Complete proteome,Reference proteome,
prps1b	prps1	682.586	692.96	569.667	493.327	609.635	-0.370431	0.167418	-2.21261	0.0269246	0.0620403		prps1	prps1b	phosphoribosyl pyrophosphate synthetase 1B(prps1b)	Danio rerio		GO:0009116~nucleoside metabolic process,GO:0009156~ribonucleoside monophosphate biosynthetic process,GO:0009165~nucleotide biosynthetic process,GO:0044249~cellular biosynthetic process,		GO:0000287~magnesium ion binding,GO:0004749~ribose phosphate diphosphokinase activity,	IPR000836:Phosphoribosyltransferase domain,IPR000842:Phosphoribosyl pyrophosphate synthetase, conserved site,IPR005946:Ribose-phosphate diphosphokinase,	dre00030:Pentose phosphate pathway,dre00230:Purine metabolism,dre01100:Metabolic pathways,dre01130:Biosynthesis of antibiotics,dre01200:Carbon metabolism,dre01230:Biosynthesis of amino acids,			Complete proteome,Proteomics identification,Reference proteome,		https://www.genome.jp/kegg-bin/show_pathway?dre00030
slc25a51b	slc25a53	22.2922	24.3486	0	4.4645	12.7763	-3.43572	1.43303	-2.39751	0.0165068	0.0409513		slc25a53	slc25a51b	solute carrier family 25, member 51b(slc25a51b)	Danio rerio		GO:0006412~translation,GO:0006810~transport,	GO:0016020~membrane,GO:0016021~integral component of membrane,	GO:0003735~structural constituent of ribosome,	IPR018108:Mitochondrial substrate/solute carrier,IPR023395:Mitochondrial carrier domain,				Complete proteome,Membrane,Proteomics identification,Reference proteome,Transmembrane,Transmembrane helix,Transport,
si	LOC109624363	17.8337	20.4528	14.0907	6.69675	14.7685	-0.871757	1.01968	-0.854929	0.392591	0.531419		LOC109624363	si
zgc	LOC109627737	583.609	607.74	589.797	616.101	599.312	0.0171982	0.163831	0.104976	0.916395	0.950194		LOC109627737	zgc
znf711	znf711	200.629	250.303	116.752	109.38	169.266	-0.99456	0.31423	-3.16507	0.00155048	0.00522277		znf711	znf711	zinc finger protein 711(znf711)	Danio rerio	General function prediction only,	GO:0006351~transcription, DNA-templated,GO:0006355~regulation of transcription, DNA-templated,GO:0045893~positive regulation of transcription, DNA-templated,	GO:0005634~nucleus,GO:0005737~cytoplasm,GO:0060388~vitelline envelope,	GO:0000977~RNA polymerase II regulatory region sequence-specific DNA binding,GO:0003676~nucleic acid binding,GO:0003677~DNA binding,GO:0003700~transcription factor activity, sequence-specific DNA binding,GO:0043565~sequence-specific DNA binding,GO:0046872~metal ion binding,	IPR006794:Transcriptional activator, Zfx / Zfy domain,IPR007087:Zinc finger, C2H2,IPR013087:Zinc finger C2H2-type/integrase DNA-binding domain,IPR015880:Zinc finger, C2H2-like,			SM00355:ZnF_C2H2,	Complete proteome,Cytoplasm,DNA-binding,Metal-binding,Nucleus,Reference proteome,Repeat,Transcription,Transcription regulation,Zinc,Zinc-finger,
kctd12b	LOC109627873	1.78337	3.89577	0	0	1.41979	-2.86358	3.38889	-0.844989	0.398117	#N/A		LOC109627873	kctd12b	potassium channel tetramerisation domain containing 12b(kctd12b)	Danio rerio		GO:0006810~transport,GO:0006811~ion transport,GO:0051260~protein homooligomerization,			IPR000210:BTB/POZ-like,IPR003131:Potassium channel tetramerisation-type BTB domain,IPR011333:BTB/POZ fold,			SM00225:BTB,	Complete proteome,Ion channel,Ion transport,Reference proteome,Transport,
rhogd	LOC109626006	914.424	848.791	628.043	636.192	756.862	-0.480207	0.150864	-3.18304	0.0014574	0.00495428		LOC109626006	rhogd	ras homolog gene family, member Gd(rhogd)	Danio rerio		GO:0007264~small GTPase mediated signal transduction,	GO:0005622~intracellular,	GO:0005525~GTP binding,	IPR001806:Small GTPase superfamily,IPR005225:Small GTP-binding protein domain,IPR027417:P-loop containing nucleoside triphosphate hydrolase,	dre05132:Salmonella infection,			Complete proteome,Reference proteome,		https://www.genome.jp/kegg-bin/show_pathway?dre05132
fhdc2	LOC109625994	149.803	147.552	128.829	116.077	135.566	-0.278871	0.331736	-0.840643	0.400548	0.538605		LOC109625994	fhdc2	FH2 domain containing 2(fhdc2)	Danio rerio					IPR015425:Actin-binding FH2,			SM00498:FH2,	Complete proteome,Reference proteome,
gcna	LOC109633733	332.153	345.263	185.192	142.864	251.368	-1.0428	0.260329	-4.0057	6.18334e-05	0.000292479		LOC109633733	gcna
adora2b	LOC109637186	0	0.973943	0	0	0.243486	-0.31511	4.88816	-0.0644639	0.948601	#N/A		LOC109637186	adora2b	adenosine A2b receptor(adora2b)	Danio rerio		GO:0001973~adenosine receptor signaling pathway,GO:0007165~signal transduction,GO:0007186~G-protein coupled receptor signaling pathway,GO:0098508~endothelial to hematopoietic transition,GO:1901532~regulation of hematopoietic progenitor cell differentiation,GO:1902036~regulation of hematopoietic stem cell differentiation,	GO:0005886~plasma membrane,GO:0016020~membrane,GO:0016021~integral component of membrane,	GO:0001609~G-protein coupled adenosine receptor activity,GO:0004871~signal transducer activity,GO:0004930~G-protein coupled receptor activity,	IPR000276:G protein-coupled receptor, rhodopsin-like,IPR001634:Adenosine receptor,IPR017452:GPCR, rhodopsin-like, 7TM,	dre04020:Calcium signaling pathway,dre04080:Neuroactive ligand-receptor interaction,dre04270:Vascular smooth muscle contraction,		SM01381:SM01381,	Cell membrane,Complete proteome,Disulfide bond,G-protein coupled receptor,Glycoprotein,Membrane,Receptor,Reference proteome,Transducer,Transmembrane,Transmembrane helix,		https://www.genome.jp/kegg-bin/show_pathway?dre04020
cetn2	LOC109630951	881.878	876.548	1163.49	1073.71	998.907	0.348027	0.131677	2.64304	0.00821645	0.0224989		LOC109630951	cetn2	centrin, EF-hand protein, 2(cetn2)	Danio rerio				GO:0005509~calcium ion binding,	IPR000629:RNA helicase, ATP-dependent, DEAD-box, conserved site,IPR002048:EF-hand domain,IPR011992:EF-hand-like domain,IPR018247:EF-Hand 1, calcium-binding site,	dre03420:Nucleotide excision repair,		SM00054:EFh,	Complete proteome,Reference proteome,		https://www.genome.jp/kegg-bin/show_pathway?dre03420
fut11	fut11	271.964	224.007	199.283	274.567	242.455	-0.0689701	0.269132	-0.256269	0.797743	0.871693		fut11	fut11	fucosyltransferase 11 (alpha (1,3) fucosyltransferase)(fut11)	Danio rerio		GO:0006486~protein glycosylation,GO:0006487~protein N-linked glycosylation,	GO:0000139~Golgi membrane,GO:0005794~Golgi apparatus,GO:0016020~membrane,GO:0016021~integral component of membrane,GO:0032580~Golgi cisterna membrane,	GO:0000009~alpha-1,6-mannosyltransferase activity,GO:0000026~alpha-1,2-mannosyltransferase activity,GO:0000030~mannosyltransferase activity,GO:0000033~alpha-1,3-mannosyltransferase activity,GO:0001962~alpha-1,3-galactosyltransferase activity,GO:0003980~UDP-glucose:glycoprotein glucosyltransferase activity,GO:0004376~glycolipid mannosyltransferase activity,GO:0004576~oligosaccharyl transferase act…	IPR001503:Glycosyl transferase, family 10,IPR017176:Alpha-(1, 3)-fucosyltransferase, metazoan,		PIRSF037332:alpha-(1,3)-fucosyltransferase, Metazoa type,		Complete proteome,Disulfide bond,Glycoprotein,Glycosyltransferase,Golgi apparatus,Membrane,Proteomics identification,Reference proteome,Signal,Signal-anchor,Transferase,Transmembrane,Transmembrane helix,	chain:Alpha-(1,3)-fucosyltransferase 11,disulfide bond,glycosylation site:N-linked (GlcNAc...),topological domain:Cytoplasmic,topological domain:Lumenal,transmembrane region,
rab9b	LOC109625319	214.896	189.919	299.931	361.625	266.593	0.706793	0.243419	2.90361	0.00368892	0.0112105		LOC109625319	rab9b	RAB9B, member RAS oncogene family(rab9b)	Danio rerio		GO:0007264~small GTPase mediated signal transduction,GO:0042147~retrograde transport, endosome to Golgi,	GO:0005829~cytosol,	GO:0005525~GTP binding,	IPR001806:Small GTPase superfamily,IPR005225:Small GTP-binding protein domain,IPR027417:P-loop containing nucleoside triphosphate hydrolase,				Complete proteome,Reference proteome,
plp1a	LOC109625300	3.1209	6.8176	12.0778	15.6258	9.4105	1.48024	1.22409	1.20925	0.226565	0.351444		LOC109625300	plp1a	proteolipid protein 1a(plp1a)	Danio rerio		GO:0042552~myelination,	GO:0016020~membrane,GO:0016021~integral component of membrane,		IPR001614:Myelin proteolipid protein PLP,IPR018237:Myelin proteolipid protein PLP, conserved site,			SM00002:PLP,	Complete proteome,Membrane,Proteomics identification,Reference proteome,Transmembrane,Transmembrane helix,
pcdh20	LOC109625290	2.67506	0	4.02592	0	1.67524	0.599527	3.21519	0.186467	0.852078	0.908304		LOC109625290	pcdh20	protocadherin 20(pcdh20)	Danio rerio		GO:0007155~cell adhesion,GO:0007156~homophilic cell adhesion via plasma membrane adhesion molecules,	GO:0005886~plasma membrane,GO:0016020~membrane,GO:0016021~integral component of membrane,	GO:0005509~calcium ion binding,	IPR002126:Cadherin,IPR013164:Cadherin, N-terminal,IPR015919:Cadherin-like,IPR020894:Cadherin conserved site,			SM00112:CA,	Calcium,Complete proteome,Membrane,Reference proteome,Repeat,Signal,Transmembrane,Transmembrane helix,
si	LOC109625324	0.891686	4.86971	4.02592	0	2.44683	-0.492612	2.53472	-0.194346	0.845905	0.904261		LOC109625324	si
nlgn3a	nlgn3	0	0	4.02592	0	1.00648	4.56258	4.37111	1.0438	0.296577	#N/A		nlgn3	nlgn3a	neuroligin 3a(nlgn3a)	Danio rerio	Lipid metabolism,	GO:0007158~neuron cell-cell adhesion,GO:0050804~modulation of synaptic transmission,GO:0097105~presynaptic membrane assembly,	GO:0005887~integral component of plasma membrane,GO:0009986~cell surface,GO:0016020~membrane,GO:0016021~integral component of membrane,GO:0045202~synapse,	GO:0004872~receptor activity,GO:0042043~neurexin family protein binding,GO:0052689~carboxylic ester hydrolase activity,	IPR000460:Neuroligin,IPR002018:Carboxylesterase, type B,IPR019819:Carboxylesterase type B, conserved site,	dre04514:Cell adhesion molecules (CAMs),			Complete proteome,Membrane,Reference proteome,Transmembrane,Transmembrane helix,		https://www.genome.jp/kegg-bin/show_pathway?dre04514
nrros	LOC109628184	0	0	2.01296	0	0.50324	3.6067	4.99372	0.722249	0.470142	#N/A		LOC109628184	nrros	negative regulator of reactive oxygen species(nrros)	Danio rerio	Function unknown,	GO:0002376~immune system process,GO:0006801~superoxide metabolic process,GO:0006954~inflammatory response,GO:0006955~immune response,GO:0045087~innate immune response,	GO:0005783~endoplasmic reticulum,GO:0005789~endoplasmic reticulum membrane,GO:0005886~plasma membrane,GO:0016020~membrane,GO:0016021~integral component of membrane,		IPR001611:Leucine-rich repeat,IPR003591:Leucine-rich repeat, typical subtype,IPR026906:Leucine rich repeat 5,			SM00369:LRR_TYP,	Cell membrane,Complete proteome,Endoplasmic reticulum,Glycoprotein,Immunity,Inflammatory response,Innate immunity,Leucine-rich repeat,Membrane,Reference proteome,Repeat,Signal,Transmembrane,Transmembrane helix,	chain:Leucine-rich repeat-containing protein 33,glycosylation site:N-linked (GlcNAc...),repeat:LRR 1,repeat:LRR 10,repeat:LRR 11,repeat:LRR 12,repeat:LRR 13,repeat:LRR 14,repeat:LRR 15,repeat:LRR 16,repeat:LRR 17,repeat:LRR 18,repeat:LRR 19,repeat:LRR 2,repeat:LRR 20,repeat:LRR 21,repeat:LRR 3,repeat:LRR 4,repeat:LRR 5,repeat:LRR 6,repeat:LRR 7,repeat:LRR 8,repeat:LRR 9,signal peptide,topological…
cx39.9	LOC109626734	5.35012	3.4088	0	0	2.18973	-3.49	2.86607	-1.2177	0.223339	0.348037		LOC109626734	cx39.9	connexin 39.9(cx39.9)	Danio rerio		GO:0007154~cell communication,GO:0010644~cell communication by electrical coupling,GO:0031444~slow-twitch skeletal muscle fiber contraction,	GO:0005886~plasma membrane,GO:0005921~gap junction,GO:0005922~connexon complex,GO:0016020~membrane,GO:0016021~integral component of membrane,GO:0030054~cell junction,		IPR000500:Connexin,IPR013092:Connexin, N-terminal,IPR017990:Connexin, conserved site,IPR019570:Gap junction protein, cysteine-rich domain,			SM00037:CNX,SM01089:SM01089,	Cell junction,Cell membrane,Complete proteome,Gap junction,Membrane,Reference proteome,Transmembrane,Transmembrane helix,
vma21	vma21	707.999	634.037	523.369	473.237	584.661	-0.428529	0.172402	-2.48564	0.0129318	0.0333821		vma21	vma21	VMA21 vacuolar H+-ATPase homolog (S. cerevisiae)(vma21)	Danio rerio		GO:0070072~vacuolar proton-transporting V-type ATPase complex assembly,	GO:0005789~endoplasmic reticulum membrane,GO:0016021~integral component of membrane,GO:0030127~COPII vesicle coat,GO:0033116~endoplasmic reticulum-Golgi intermediate compartment membrane,		IPR019013:Vacuolar ATPase assembly integral membrane protein VMA21-like domain,				Complete proteome,Cytoplasmic vesicle,Endoplasmic reticulum,Membrane,Reference proteome,Transmembrane,Transmembrane helix,
mtnr1c	LOC109627963	4.45843	3.89577	8.05183	0	4.10151	-0.0347162	1.96205	-0.0176938	0.985883	0.991151		LOC109627963	mtnr1c	melatonin receptor 1C(mtnr1c)	Danio rerio		GO:0007165~signal transduction,GO:0007166~cell surface receptor signaling pathway,GO:0007186~G-protein coupled receptor signaling pathway,	GO:0005886~plasma membrane,GO:0005887~integral component of plasma membrane,GO:0016020~membrane,GO:0016021~integral component of membrane,	GO:0004871~signal transducer activity,GO:0004930~G-protein coupled receptor activity,GO:0008502~melatonin receptor activity,	IPR000025:Melatonin receptor family,IPR000276:G protein-coupled receptor, rhodopsin-like,IPR002279:Melatonin receptor type 1C,IPR017452:GPCR, rhodopsin-like, 7TM,			SM01381:SM01381,	Cell membrane,Complete proteome,G-protein coupled receptor,Membrane,Receptor,Reference proteome,Transducer,Transmembrane,Transmembrane helix,	chain:Melatonin receptor type 1C,topological domain:Cytoplasmic,topological domain:Extracellular,transmembrane region,
neurl1b	neurl1b	0	0	8.05183	0	2.01296	5.56223	3.31767	1.67655	0.093631	0.174025		neurl1b	neurl1b	neuralized E3 ubiquitin protein ligase 1B(neurl1b)	Danio rerio				GO:0008270~zinc ion binding,	IPR001841:Zinc finger, RING-type,IPR006573:NEUZ,IPR013083:Zinc finger, RING/FYVE/PHD-type,			SM00588:NEUZ,	Complete proteome,Reference proteome,
ergic1	ergic1	412.851	440.709	473.045	542.437	467.261	0.249583	0.186463	1.33851	0.18073	0.294231		ergic1	ergic1	endoplasmic reticulum-golgi intermediate compartment 1(ergic1)	Danio rerio		GO:0006810~transport,GO:0016192~vesicle-mediated transport,	GO:0000139~Golgi membrane,GO:0005783~endoplasmic reticulum,GO:0005789~endoplasmic reticulum membrane,GO:0005794~Golgi apparatus,GO:0016020~membrane,GO:0016021~integral component of membrane,GO:0033116~endoplasmic reticulum-Golgi intermediate compartment membrane,		IPR012936:Endoplasmic reticulum vesicle transporter, C-terminal,				Complete proteome,Endoplasmic reticulum,ER-Golgi transport,Glycoprotein,Golgi apparatus,Membrane,Proteomics identification,Reference proteome,Transmembrane,Transmembrane helix,Transport,	chain:Endoplasmic reticulum-Golgi intermediate compartment protein 1,glycosylation site:N-linked (GlcNAc...),topological domain:Cytoplasmic,topological domain:Lumenal,transmembrane region,
flt4	flt4	4.45843	11.2003	0	4.4645	5.03082	-1.84215	1.91637	-0.961269	0.336417	0.47415		flt4	flt4	fms-related tyrosine kinase 4(flt4)	Danio rerio		GO:0001525~angiogenesis,GO:0001944~vasculature development,GO:0001945~lymph vessel development,GO:0001946~lymphangiogenesis,GO:0002040~sprouting angiogenesis,GO:0006468~protein phosphorylation,GO:0007169~transmembrane receptor protein tyrosine kinase signaling pathway,GO:0007275~multicellular organism development,GO:0008045~motor neuron axon guidance,GO:0016310~phosphorylation,GO:0030154~cell dif…	GO:0005886~plasma membrane,GO:0005887~integral component of plasma membrane,GO:0016020~membrane,GO:0016021~integral component of membrane,	GO:0000166~nucleotide binding,GO:0004672~protein kinase activity,GO:0004713~protein tyrosine kinase activity,GO:0004714~transmembrane receptor protein tyrosine kinase activity,GO:0005021~vascular endothelial growth factor-activated receptor activity,GO:0005524~ATP binding,GO:0016301~kinase activity,GO:0016740~transferase activity,	IPR000719:Protein kinase, catalytic domain,IPR001245:Serine-threonine/tyrosine-protein kinase catalytic domain,IPR001824:Tyrosine-protein kinase, receptor class III, conserved site,IPR003598:Immunoglobulin subtype 2,IPR003599:Immunoglobulin subtype,IPR007110:Immunoglobulin-like domain,IPR008266:Tyrosine-protein kinase, active site,IPR009137:Tyrosine-protein kinase, vascular endothelial growth fac…	dre04060:Cytokine-cytokine receptor interaction,dre04510:Focal adhesion,		SM00219:TyrKc,SM00408:IGc2,SM00409:IG,	Angiogenesis,ATP-binding,Cell membrane,Complete proteome,Developmental protein,Differentiation,Disulfide bond,Glycoprotein,Immunoglobulin domain,Kinase,Membrane,Nucleotide-binding,Phosphoprotein,Receptor,Reference proteome,Repeat,Signal,Transferase,Transmembrane,Transmembrane helix,Tyrosine-protein kinase,	active site:Proton acceptor,binding site:ATP,chain:Vascular endothelial growth factor receptor 3,disulfide bond,domain:Ig-like C2-type 1,domain:Ig-like C2-type 2,domain:Ig-like C2-type 3,domain:Ig-like C2-type 4,domain:Ig-like C2-type 5,domain:Ig-like C2-type 6,domain:Ig-like C2-type 7,domain:Protein kinase,glycosylation site:N-linked (GlcNAc...),modified residue,nucleotide phosphate-binding regi…	https://www.genome.jp/kegg-bin/show_pathway?dre04060
trim105	LOC109625762	103.881	100.803	68.4406	22.3225	73.8619	-1.1617	0.521037	-2.2296	0.0257742	0.0596768		LOC109625762	trim105	tripartite motif containing 105(trim105)	Danio rerio				GO:0008270~zinc ion binding,GO:0046872~metal ion binding,	IPR001841:Zinc finger, RING-type,IPR001870:B30.2/SPRY domain,IPR003877:SPla/RYanodine receptor SPRY,IPR003879:Butyrophylin-like,IPR006574:SPRY-associated,IPR013083:Zinc finger, RING/FYVE/PHD-type,IPR013320:Concanavalin A-like lectin/glucanase, subgroup,IPR017907:Zinc finger, RING-type, conserved site,IPR018957:Zinc finger, C3HC4 RING-type,			SM00184:RING,SM00449:SPRY,SM00589:PRY,	Coiled coil,Complete proteome,Metal-binding,Reference proteome,Zinc,Zinc-finger,
prelid1a	prelid1	1825.73	1836.37	1294.33	1142.91	1524.84	-0.586298	0.116305	-5.04105	4.62988e-07	3.36007e-06		prelid1	prelid1a	PRELI domain containing 1a(prelid1a)	Danio rerio			GO:0005758~mitochondrial intermembrane space,	GO:1990050~phosphatidic acid transporter activity,	IPR006797:PRELI/MSF1,				Complete proteome,Reference proteome,
mxd3	LOC109625077	129.295	156.805	150.972	205.367	160.61	0.314612	0.317493	0.990927	0.321721	0.458741		LOC109625077	mxd3	MAX dimerization protein 3(mxd3)	Danio rerio		GO:0006351~transcription, DNA-templated,GO:0006355~regulation of transcription, DNA-templated,	GO:0005634~nucleus,	GO:0003677~DNA binding,GO:0046983~protein dimerization activity,	IPR011598:Myc-type, basic helix-loop-helix (bHLH) domain,			SM00353:HLH,	Coiled coil,Complete proteome,DNA-binding,Nucleus,Reference proteome,Repressor,Transcription,Transcription regulation,	chain:Max dimerization protein 3,DNA-binding region:Basic motif,domain:Helix-loop-helix motif,
fam193b	fam193b	226.488	242.999	332.138	305.818	276.861	0.443277	0.23331	1.89995	0.0574398	0.117136		fam193b	fam193b	family with sequence similarity 193, member B(fam193b)	Danio rerio									Complete proteome,Proteomics identification,Reference proteome,
CABZ01072952.1	ddx41	871.623	817.625	456.942	471.005	654.299	-0.864724	0.162519	-5.32075	1.03339e-07	8.44472e-07		ddx41	CABZ01072952.1
CABZ01072950.1	dok3	2.67506	0	8.05183	4.4645	3.79785	2.21916	2.08862	1.0625	0.288009	0.421723		dok3	CABZ01072950.1
atoh1b	LOC109624501	1.78337	1.94789	2.01296	8.929	3.66831	1.54261	1.92947	0.799501	0.424	0.561013		LOC109624501	atoh1b	atonal bHLH transcription factor 1b(atoh1b)	Danio rerio		GO:0042491~auditory receptor cell differentiation,GO:0042668~auditory receptor cell fate determination,GO:0048840~otolith development,		GO:0046983~protein dimerization activity,	IPR011598:Myc-type, basic helix-loop-helix (bHLH) domain,			SM00353:HLH,	Complete proteome,Reference proteome,
unc5a	unc5a	2.67506	0.486971	0	8.929	3.02276	1.47916	2.32682	0.6357	0.524972	0.654762		unc5a	unc5a	unc-5 netrin receptor A(unc5a)	Danio rerio		GO:0007165~signal transduction,	GO:0016020~membrane,GO:0016021~integral component of membrane,		IPR000488:Death domain,IPR000884:Thrombospondin, type 1 repeat,IPR000906:ZU5,IPR003598:Immunoglobulin subtype 2,IPR003599:Immunoglobulin subtype,IPR007110:Immunoglobulin-like domain,IPR011029:Death-like domain,IPR013098:Immunoglobulin I-set,IPR013783:Immunoglobulin-like fold,			SM00005:DEATH,SM00209:TSP1,SM00218:ZU5,SM00408:IGc2,SM00409:IG,	Complete proteome,Membrane,Reference proteome,Transmembrane,Transmembrane helix,
pdlim7	pdlim7	1801.21	1857.31	1986.79	2131.8	1944.28	0.170449	0.102625	1.6609	0.0967341	0.178416		pdlim7	pdlim7	PDZ and LIM domain 7(pdlim7)	Danio rerio		GO:0001756~somitogenesis,GO:0001947~heart looping,GO:0003143~embryonic heart tube morphogenesis,GO:0003190~atrioventricular valve formation,GO:0003294~atrial ventricular junction remodeling,GO:0033339~pectoral fin development,	GO:0005737~cytoplasm,GO:0005856~cytoskeleton,GO:0015629~actin cytoskeleton,GO:0031941~filamentous actin,GO:0048471~perinuclear region of cytoplasm,	GO:0008270~zinc ion binding,GO:0046872~metal ion binding,	IPR001478:PDZ domain,IPR001781:Zinc finger, LIM-type,			SM00132:LIM,SM00228:PDZ,	Complete proteome,Cytoplasm,Cytoskeleton,LIM domain,Metal-binding,Proteomics identification,Reference proteome,Repeat,Zinc,	chain:PDZ and LIM domain protein 7,domain:LIM zinc-binding 1,domain:LIM zinc-binding 2,domain:LIM zinc-binding 3,domain:PDZ,
cltb	cltb	1291.61	1156.07	1940.49	1890.72	1569.72	0.64632	0.113923	5.67333	1.40051e-08	1.32426e-07		cltb	cltb	clathrin, light chain B(cltb)	Danio rerio		GO:0006886~intracellular protein transport,GO:0016192~vesicle-mediated transport,GO:0072583~clathrin-mediated endocytosis,	GO:0030125~clathrin vesicle coat,GO:0030130~clathrin coat of trans-Golgi network vesicle,GO:0030132~clathrin coat of coated pit,	GO:0005198~structural molecule activity,GO:0032050~clathrin heavy chain binding,	IPR000996:Clathrin light chain,	dre04142:Lysosome,dre04144:Endocytosis,			Complete proteome,Reference proteome,		https://www.genome.jp/kegg-bin/show_pathway?dre04142
higd2a	higd2a	1341.99	1298.27	672.328	716.553	1007.28	-0.927521	0.135106	-6.86512	6.64356e-12	1.04373e-10		higd2a	higd2a	HIG1 hypoxia inducible domain family, member 2A(higd2a)	Danio rerio			GO:0016020~membrane,GO:0016021~integral component of membrane,		IPR007667:Hypoxia induced protein, domain,				Complete proteome,Membrane,Proteomics identification,Reference proteome,Transmembrane,Transmembrane helix,
ankhd1	LOC109625099	3309.05	3579.24	3657.55	3049.25	3398.77	-0.0376163	0.100901	-0.372804	0.709295	0.808009		LOC109625099	ankhd1	ankyrin repeat and KH domain containing 1(ankhd1)	Danio rerio		GO:0045087~innate immune response,GO:0060047~heart contraction,	GO:0005737~cytoplasm,	GO:0003676~nucleic acid binding,GO:0003723~RNA binding,	IPR002110:Ankyrin repeat,IPR004087:K Homology domain,IPR004088:K Homology domain, type 1,IPR020683:Ankyrin repeat-containing domain,			SM00248:ANK,SM00322:KH,	ANK repeat,Coiled coil,Complete proteome,Proteomics identification,Reference proteome,
hnrnph1	hnrnph1	1889.04	1875.33	2159.9	1692.05	1904.08	0.0345027	0.121332	0.284366	0.77613	0.856978		hnrnph1	hnrnph1	heterogeneous nuclear ribonucleoprotein H1(hnrnph1)	Danio rerio			GO:0019012~virion,GO:0019013~viral nucleocapsid,GO:0030529~intracellular ribonucleoprotein complex,	GO:0000166~nucleotide binding,GO:0003676~nucleic acid binding,	IPR000504:RNA recognition motif domain,IPR012677:Nucleotide-binding, alpha-beta plait,IPR012996:Zinc finger, CHHC-type,			SM00360:RRM,	Complete proteome,Proteomics identification,Reference proteome,Ribonucleoprotein,Viral nucleoprotein,Virion,
rufy1	LOC109625685	398.138	469.44	529.408	430.824	456.953	0.148349	0.198779	0.746303	0.455484	0.590661		LOC109625685	rufy1	RUN and FYVE domain containing 1(rufy1)	Danio rerio				GO:0046872~metal ion binding,	IPR000306:Zinc finger, FYVE-type,IPR004012:RUN,IPR011011:Zinc finger, FYVE/PHD-type,IPR013083:Zinc finger, RING/FYVE/PHD-type,IPR017455:Zinc finger, FYVE-related,	dre04144:Endocytosis,		SM00064:FYVE,SM00593:RUN,	Coiled coil,Complete proteome,Metal-binding,Proteomics identification,Reference proteome,Zinc,Zinc-finger,		https://www.genome.jp/kegg-bin/show_pathway?dre04144
hbegfa	LOC109625710	419.984	394.447	682.393	537.972	508.699	0.585011	0.186784	3.13201	0.00173613	0.00575453		LOC109625710	hbegfa	heparin-binding EGF-like growth factor a(hbegfa)	Danio rerio		GO:0007173~epidermal growth factor receptor signaling pathway,GO:0008284~positive regulation of cell proliferation,GO:0009611~response to wounding,GO:0060041~retina development in camera-type eye,GO:0070654~sensory epithelium regeneration,	GO:0005615~extracellular space,GO:0016020~membrane,GO:0016021~integral component of membrane,	GO:0005154~epidermal growth factor receptor binding,GO:0008083~growth factor activity,	IPR000742:Epidermal growth factor-like domain,IPR013032:EGF-like, conserved site,IPR015497:Epidermal growth factor receptor ligand,	dre04012:ErbB signaling pathway,dre04912:GnRH signaling pathway,		SM00181:EGF,	Complete proteome,Membrane,Reference proteome,Signal,Transmembrane,Transmembrane helix,		https://www.genome.jp/kegg-bin/show_pathway?dre04012
si	prob1	145.791	112.977	400.579	479.934	284.82	1.76457	0.245857	7.17723	7.11391e-13	1.2758e-11		prob1	si
atxn7	LOC109628084	0	4.86971	10.0648	4.4645	4.84975	1.58867	1.92808	0.823967	0.409958	0.547208		LOC109628084	atxn7	ataxin 7(atxn7)	Danio rerio		GO:0000226~microtubule cytoskeleton organization,GO:0006357~regulation of transcription from RNA polymerase II promoter,GO:0021702~cerebellar Purkinje cell differentiation,GO:0021707~cerebellar granule cell differentiation,GO:0043009~chordate embryonic development,GO:0046530~photoreceptor cell differentiation,	GO:0030914~STAGA complex,		IPR013243:SCA7 domain,				Complete proteome,Reference proteome,
rmnd5b	rmnd5b	703.095	694.421	440.838	479.934	579.572	-0.602896	0.169605	-3.5547	0.000378406	0.0014911		rmnd5b	rmnd5b	required for meiotic nuclear division 5 homolog B(rmnd5b)	Danio rerio	General function prediction only,	GO:0042787~protein ubiquitination involved in ubiquitin-dependent protein catabolic process,GO:0043161~proteasome-mediated ubiquitin-dependent protein catabolic process,	GO:0005634~nucleus,GO:0005737~cytoplasm,GO:0034657~GID complex,	GO:0004842~ubiquitin-protein transferase activity,GO:0046872~metal ion binding,	IPR006594:LisH dimerisation motif,IPR006595:CTLH, C-terminal LisH motif,IPR013083:Zinc finger, RING/FYVE/PHD-type,IPR013144:CRA domain,IPR024964:CTLH/CRA C-terminal to LisH motif domain,IPR027370:RING-type zinc-finger, LisH dimerisation motif,			SM00668:CTLH,SM00757:CRA,	Complete proteome,Metal-binding,Proteomics identification,Reference proteome,Zinc,Zinc-finger,
n4bp3	LOC109647601	78.0226	68.176	36.2333	13.3935	48.9563	-1.54582	0.614602	-2.51515	0.0118981	0.0309898		LOC109647601	n4bp3	NEDD4 binding protein 3(n4bp3)	Danio rerio			GO:0014069~postsynaptic density,						Coiled coil,Complete proteome,Reference proteome,
pdgfrl	LOC109624526	7.13349	8.76548	4.02592	13.3935	8.3296	0.121678	1.3206	0.0921388	0.926588	0.956073		LOC109624526	pdgfrl	platelet-derived growth factor receptor-like(pdgfrl)	Danio rerio				GO:0005515~protein binding,GO:0042802~identical protein binding,	IPR003598:Immunoglobulin subtype 2,IPR003599:Immunoglobulin subtype,IPR007110:Immunoglobulin-like domain,IPR013783:Immunoglobulin-like fold,			SM00408:IGc2,SM00409:IG,	Complete proteome,Receptor,Reference proteome,Signal,
zgc	LOC109624119	0	0	24.1555	4.4645	7.155	7.38983	2.08588	3.5428	0.000395909	0.00155308		LOC109624119	zgc
anxa6	anxa6	496.669	569.269	483.11	372.786	480.459	-0.314117	0.198108	-1.58558	0.112834	0.202092		anxa6	anxa6	annexin A6(anxa6)	Danio rerio		GO:0001778~plasma membrane repair,		GO:0005509~calcium ion binding,GO:0005544~calcium-dependent phospholipid binding,	IPR001464:Annexin,IPR002393:Annexin, type VI,IPR018252:Annexin repeat, conserved site,IPR018502:Annexin repeat,			SM00335:ANX,	Annexin,Calcium,Calcium/phospholipid-binding,Complete proteome,Proteomics identification,Reference proteome,Repeat,
tnip1	tnip1	3050.91	3088.37	3925.27	3884.12	3487.17	0.347221	0.0824471	4.21144	2.53745e-05	0.000129845		tnip1	tnip1	TNFAIP3 interacting protein 1(tnip1)	Danio rerio	Cell division and chromosome partitioning,	GO:0002755~MyD88-dependent toll-like receptor signaling pathway,GO:0043124~negative regulation of I-kappaB kinase/NF-kappaB signaling,GO:0050727~regulation of inflammatory response,GO:0070373~negative regulation of ERK1 and ERK2 cascade,							Coiled coil,Complete proteome,Reference proteome,
gpx3	gpx3	12.9295	20.9398	16.1037	26.787	19.19	0.337369	0.875211	0.385472	0.699888	0.801487		gpx3	gpx3	glutathione peroxidase 3(gpx3)	Danio rerio		GO:0006979~response to oxidative stress,GO:0055114~oxidation-reduction process,		GO:0004601~peroxidase activity,GO:0004602~glutathione peroxidase activity,GO:0016491~oxidoreductase activity,	IPR000889:Glutathione peroxidase,IPR012336:Thioredoxin-like fold,	dre00480:Glutathione metabolism,dre00590:Arachidonic acid metabolism,	PIRSF000303:glutathione peroxidase,		Complete proteome,Oxidoreductase,Peroxidase,Reference proteome,Signal,		https://www.genome.jp/kegg-bin/show_pathway?dre00480
dctn4	dctn4	741.437	706.108	599.862	551.366	649.693	-0.329698	0.160751	-2.05098	0.0402689	0.0870596		dctn4	dctn4	dynactin 4(dctn4)	Danio rerio		GO:0007097~nuclear migration,	GO:0005868~cytoplasmic dynein complex,GO:0005869~dynactin complex,		IPR008603:Dynactin p62,				Complete proteome,Proteomics identification,Reference proteome,
LO018188.1	synpo	1303.2	1268.56	1970.69	1950.99	1623.36	0.608722	0.106971	5.69056	1.26623e-08	1.20618e-07		synpo	LO018188.1
tspan17	LOC109626270	567.113	550.765	519.343	350.463	496.921	-0.358875	0.205244	-1.74853	0.080373	0.15459		LOC109626270	tspan17	tetraspanin 17(tspan17)	Danio rerio			GO:0016020~membrane,GO:0016021~integral component of membrane,		IPR000301:Tetraspanin,IPR008952:Tetraspanin, EC2 domain,IPR018499:Tetraspanin/Peripherin,IPR018503:Tetraspanin, conserved site,		PIRSF002419:tetraspanin,		Membrane,Transmembrane,Transmembrane helix,
mchr2	LOC109624452	0	2.92183	0	0	0.730457	-1.90364	4.81938	-0.394996	0.692846	#N/A		LOC109624452	mchr2	melanin-concentrating hormone receptor 2(mchr2)	Danio rerio		GO:0007165~signal transduction,GO:0007186~G-protein coupled receptor signaling pathway,GO:0007187~G-protein coupled receptor signaling pathway, coupled to cyclic nucleotide second messenger,GO:0007218~neuropeptide signaling pathway,GO:0007268~chemical synaptic transmission,	GO:0005887~integral component of plasma membrane,GO:0016020~membrane,GO:0016021~integral component of membrane,GO:0043005~neuron projection,	GO:0004871~signal transducer activity,GO:0004930~G-protein coupled receptor activity,GO:0042923~neuropeptide binding,	IPR000276:G protein-coupled receptor, rhodopsin-like,IPR008361:Melanin-concentrating hormone receptor,IPR017452:GPCR, rhodopsin-like, 7TM,				Complete proteome,Membrane,Reference proteome,Transmembrane,Transmembrane helix,
ctnna1	LOC109637355	3303.25	3183.82	5368.56	5375.26	4307.72	0.727802	0.0782723	9.29833	1.42665e-20	5.96066e-19		LOC109637355	ctnna1	catenin (cadherin-associated protein), alpha 1(ctnna1)	Danio rerio		GO:0007015~actin filament organization,GO:0007155~cell adhesion,GO:0090136~epithelial cell-cell adhesion,	GO:0005829~cytosol,GO:0005902~microvillus,GO:0005912~adherens junction,GO:0005913~cell-cell adherens junction,GO:0005938~cell cortex,GO:0015629~actin cytoskeleton,GO:0016342~catenin complex,GO:0030057~desmosome,	GO:0005198~structural molecule activity,GO:0008013~beta-catenin binding,GO:0045296~cadherin binding,GO:0051015~actin filament binding,	IPR000633:Vinculin, conserved site,IPR001033:Alpha-catenin,IPR006077:Vinculin/alpha-catenin,	dre04520:Adherens junction,dre04530:Tight junction,			Complete proteome,Proteomics identification,Reference proteome,		https://www.genome.jp/kegg-bin/show_pathway?dre04520
sncb	sncb	0.891686	0	0	0	0.222922	-0.199393	4.89669	-0.0407199	0.967519	#N/A		sncb	sncb	synuclein, beta(sncb)	Danio rerio		GO:0008345~larval locomotory behavior,GO:0071542~dopaminergic neuron differentiation,	GO:0005737~cytoplasm,		IPR001058:Synuclein,IPR002461:Beta-synuclein,				Complete proteome,Proteomics identification,Reference proteome,
rnf44	rnf44	108.34	116.386	148.959	109.38	120.766	0.204064	0.355994	0.573221	0.566495	0.691812		rnf44	rnf44	ring finger protein 44(rnf44)	Danio rerio		GO:0006355~regulation of transcription, DNA-templated,GO:0043161~proteasome-mediated ubiquitin-dependent protein catabolic process,	GO:0005654~nucleoplasm,GO:0005737~cytoplasm,	GO:0008270~zinc ion binding,GO:0046872~metal ion binding,GO:0061630~ubiquitin protein ligase activity,	IPR001841:Zinc finger, RING-type,IPR013083:Zinc finger, RING/FYVE/PHD-type,			SM00184:RING,	Complete proteome,Metal-binding,Reference proteome,Zinc,Zinc-finger,	chain:RING finger protein 44,compositionally biased region:Pro-rich,zinc finger region:RING-type; atypical,
faf2	faf2	1418.23	1559.28	1129.27	1221.04	1331.96	-0.341767	0.122751	-2.78423	0.00536546	0.0155545		faf2	faf2	Fas associated factor family member 2(faf2)	Danio rerio					IPR001012:UBX,IPR006577:UAS,IPR009060:UBA-like,IPR012336:Thioredoxin-like fold,			SM00594:UAS,	Coiled coil,Complete proteome,Proteomics identification,Reference proteome,
pin4	pin4	955.888	1006.08	821.287	779.056	890.578	-0.293331	0.139653	-2.10043	0.0356911	0.0787183		pin4	pin4	protein (peptidylprolyl cis/trans isomerase) NIMA-interacting, 4 (parvulin)(pin4)	Danio rerio			GO:0005634~nucleus,GO:0005730~nucleolus,GO:0005737~cytoplasm,GO:0005819~spindle,GO:0005856~cytoskeleton,	GO:0003677~DNA binding,GO:0003755~peptidyl-prolyl cis-trans isomerase activity,GO:0016853~isomerase activity,	IPR000297:Peptidyl-prolyl cis-trans isomerase, PpiC-type,				Complete proteome,Cytoplasm,Cytoskeleton,DNA-binding,Isomerase,Nucleus,Reference proteome,Rotamase,	chain:Peptidyl-prolyl cis-trans isomerase NIMA- interacting 4,domain:PpiC,
nek12	LOC109624644	0	0	0	4.4645	1.11613	4.6938	4.19422	1.11911	0.263093	#N/A		LOC109624644	nek12	NIMA-related kinase 12(nek12)	Danio rerio		GO:0006468~protein phosphorylation,		GO:0004672~protein kinase activity,GO:0005524~ATP binding,	IPR000719:Protein kinase, catalytic domain,IPR008271:Serine/threonine-protein kinase, active site,IPR011009:Protein kinase-like domain,			SM00220:S_TKc,	Complete proteome,Reference proteome,
msx2a	LOC109624445	0	0	0	8.929	2.23225	5.69427	3.20176	1.77848	0.075325	0.146372		LOC109624445	msx2a	muscle segment homeobox 2a(msx2a)	Danio rerio		GO:0006355~regulation of transcription, DNA-templated,GO:0007275~multicellular organism development,	GO:0005634~nucleus,	GO:0003677~DNA binding,GO:0043565~sequence-specific DNA binding,	IPR001356:Homeodomain,IPR009057:Homeodomain-like,IPR017970:Homeobox, conserved site,IPR020479:Homeodomain, metazoa,			SM00389:HOX,	Complete proteome,Developmental protein,DNA-binding,Homeobox,Nucleus,Reference proteome,	chain:Homeobox protein MSH-A,DNA-binding region:Homeobox,
cpeb4b	LOC109626761	149.357	127.586	245.581	218.761	185.321	0.746064	0.285432	2.6138	0.00895413	0.0242295		LOC109626761	cpeb4b
stc2a	stc2	0.891686	1.46091	0	0	0.58815	-1.59242	4.82768	-0.329851	0.741513	#N/A		stc2	stc2a	stanniocalcin 2a(stc2a)	Danio rerio			GO:0005576~extracellular region,	GO:0005179~hormone activity,GO:0042803~protein homodimerization activity,	IPR004978:Stanniocalcin,				Complete proteome,Reference proteome,Signal,
nkx2.5	nkx2-5	4.45843	3.89577	0	0	2.08855	-3.42141	2.91216	-1.17487	0.240047	0.367299		nkx2-5	nkx2.5	NK2 homeobox 5(nkx2.5)	Danio rerio		GO:0001947~heart looping,GO:0003007~heart morphogenesis,GO:0003205~cardiac chamber development,GO:0003231~cardiac ventricle development,GO:0006355~regulation of transcription, DNA-templated,GO:0006357~regulation of transcription from RNA polymerase II promoter,GO:0007507~heart development,GO:0035050~embryonic heart tube development,GO:0055007~cardiac muscle cell differentiation,GO:0060038~cardiac…	GO:0005634~nucleus,	GO:0003677~DNA binding,GO:0003700~transcription factor activity, sequence-specific DNA binding,GO:0043565~sequence-specific DNA binding,	IPR001356:Homeodomain,IPR009057:Homeodomain-like,IPR017970:Homeobox, conserved site,IPR020479:Homeodomain, metazoa,			SM00389:HOX,	Complete proteome,DNA-binding,Homeobox,Nucleus,Reference proteome,
CR812847.3	bnip1	89.6145	119.795	28.1814	46.8773	71.117	-1.487	0.501352	-2.96597	0.00301725	0.00940072		bnip1	CR812847.3
atp6v0e1	LOC109624149	640.231	754.319	438.825	448.682	570.514	-0.651933	0.178067	-3.66117	0.00025107	0.00103286		LOC109624149	atp6v0e1	ATPase, H+ transporting, lysosomal V0 subunit e1(atp6v0e1)	Danio rerio		GO:0015991~ATP hydrolysis coupled proton transport,	GO:0016020~membrane,GO:0016021~integral component of membrane,GO:0033179~proton-transporting V-type ATPase, V0 domain,	GO:0015078~hydrogen ion transmembrane transporter activity,GO:0046961~proton-transporting ATPase activity, rotational mechanism,	IPR008389:ATPase, V0 complex, subunit e1/e2,IPR017385:ATPase, V0 complex, subunit e1/e2, metazoa,	dre00190:Oxidative phosphorylation,dre01100:Metabolic pathways,dre04145:Phagosome,	PIRSF038097:V-type ATPase, subunits e1/e2,		Complete proteome,Membrane,Reference proteome,Transmembrane,Transmembrane helix,		https://www.genome.jp/kegg-bin/show_pathway?dre00190
rpl26	LOC109639853	19884.2	23027.4	21081.7	24713.2	22176.6	0.093698	0.0858897	1.09091	0.275312	0.407844		LOC109639853	rpl26	ribosomal protein L26(rpl26)	Danio rerio		GO:0002181~cytoplasmic translation,GO:0006412~translation,GO:0042273~ribosomal large subunit biogenesis,	GO:0005622~intracellular,GO:0005840~ribosome,GO:0015934~large ribosomal subunit,GO:0022625~cytosolic large ribosomal subunit,GO:0030529~intracellular ribonucleoprotein complex,	GO:0003735~structural constituent of ribosome,	IPR005756:Ribosomal protein L26/L24P, eukaryotic/archaeal,IPR005824:KOW,IPR005825:Ribosomal protein L24/L26, conserved site,IPR008991:Translation protein SH3-like domain,IPR014722:Ribosomal protein L2 domain 2,	dre03010:Ribosome,		SM00739:KOW,	Complete proteome,Proteomics identification,Reference proteome,Ribonucleoprotein,Ribosomal protein,		https://www.genome.jp/kegg-bin/show_pathway?dre03010
ppp2r2bb	LOC109628220	0	0.973943	6.03888	8.929	3.98546	3.96459	2.11885	1.87111	0.0613299	0.1233		LOC109628220	ppp2r2bb	protein phosphatase 2, regulatory subunit B, beta b(ppp2r2bb)	Danio rerio	Signal transduction mechanisms,	GO:0000278~mitotic cell cycle,GO:0032502~developmental process,GO:0070262~peptidyl-serine dephosphorylation,	GO:0000159~protein phosphatase type 2A complex,GO:0005829~cytosol,	GO:0004722~protein serine/threonine phosphatase activity,GO:0008601~protein phosphatase type 2A regulator activity,GO:0019888~protein phosphatase regulator activity,	IPR000009:Protein phosphatase 2A, regulatory subunit PR55,IPR001680:WD40 repeat,IPR015943:WD40/YVTN repeat-like-containing domain,IPR017986:WD40-repeat-containing domain,IPR018067:Protein phosphatase 2A, regulatory subunit PR55, conserved site,IPR019775:WD40 repeat, conserved site,	dre03015:mRNA surveillance pathway,dre04261:Adrenergic signaling in cardiomyocytes,dre04530:Tight junction,	PIRSF037309:serine/threonine-protein phosphatase 2A, subunit B55,	SM00320:WD40,	Complete proteome,Reference proteome,Repeat,WD repeat,		https://www.genome.jp/kegg-bin/show_pathway?dre03015
adam19b	adam19	28.534	14.1222	90.5831	24.5548	39.4485	1.43677	0.713417	2.01393	0.0440168	0.0938776		adam19	adam19b	ADAM metallopeptidase domain 19b(adam19b)	Danio rerio		GO:0006508~proteolysis,GO:0006509~membrane protein ectodomain proteolysis,	GO:0005794~Golgi apparatus,GO:0016020~membrane,GO:0016021~integral component of membrane,	GO:0004222~metalloendopeptidase activity,GO:0008237~metallopeptidase activity,GO:0017124~SH3 domain binding,	IPR000742:Epidermal growth factor-like domain,IPR001590:Peptidase M12B, ADAM/reprolysin,IPR001762:Blood coagulation inhibitor, Disintegrin,IPR002870:Peptidase M12B, propeptide,IPR006586:ADAM, cysteine-rich,IPR013032:EGF-like, conserved site,IPR018358:Disintegrin, conserved site,IPR024079:Metallopeptidase, catalytic domain,			SM00050:DISIN,SM00608:ACR,	Complete proteome,Disulfide bond,Membrane,Reference proteome,Signal,Transmembrane,Transmembrane helix,
thg1l	thg1l	286.677	274.165	203.309	171.883	234.009	-0.578164	0.260303	-2.22112	0.0263431	0.0608273		thg1l	thg1l	tRNA-histidine guanylyltransferase 1-like(thg1l)	Danio rerio		GO:0006400~tRNA modification,GO:0008033~tRNA processing,		GO:0000166~nucleotide binding,GO:0000287~magnesium ion binding,GO:0005525~GTP binding,GO:0008193~tRNA guanylyltransferase activity,GO:0016740~transferase activity,GO:0016779~nucleotidyltransferase activity,GO:0046872~metal ion binding,	IPR007537:tRNAHis guanylyltransferase Thg1,IPR024956:tRNAHis guanylyltransferase catalytic domain,IPR025845:Thg1 C-terminal domain,		PIRSF028980:tRNAHis guanylyltransferase,		Complete proteome,GTP-binding,Magnesium,Metal-binding,Nucleotide-binding,Nucleotidyltransferase,Proteomics identification,Reference proteome,Transferase,tRNA processing,
lsm11	lsm11	127.511	151.448	122.79	171.883	143.408	0.0764296	0.335323	0.227929	0.819702	0.885887		lsm11	lsm11	LSM11, U7 small nuclear RNA associated(lsm11)	Danio rerio		GO:0006398~mRNA 3'-end processing by stem-loop binding and cleavage,	GO:0005683~U7 snRNP,	GO:0071209~U7 snRNA binding,	IPR001163:Ribonucleoprotein LSM domain,IPR010920:Like-Sm (LSM) domain,			SM00651:Sm,	Complete proteome,Proteomics identification,Reference proteome,
clint1a	clint1	1194.86	1125.39	1612.38	1567.04	1374.92	0.45456	0.115771	3.92637	8.62365e-05	0.000395571		clint1	clint1a	clathrin interactor 1a(clint1a)	Danio rerio		GO:0016192~vesicle-mediated transport,GO:0045682~regulation of epidermis development,	GO:0005794~Golgi apparatus,GO:0016020~membrane,		IPR008942:ENTH/VHS,IPR013809:Epsin-like, N-terminal,	dre04144:Endocytosis,		SM00273:ENTH,	Complete proteome,Proteomics identification,Reference proteome,		https://www.genome.jp/kegg-bin/show_pathway?dre04144
EBF1 (1 of many)	ebf1	1.78337	1.94789	0	0	0.932815	-2.2583	4.00892	-0.56332	0.573217	#N/A		ebf1	EBF1 (1 of many)
adrb2a	LOC109626189	189.038	215.728	597.849	658.514	415.282	1.63399	0.197151	8.28804	1.15125e-16	3.19054e-15		LOC109626189	adrb2a	adrenoceptor beta 2, surface a(adrb2a)	Danio rerio		GO:0002025~vasodilation by norepinephrine-epinephrine involved in regulation of systemic arterial blood pressure,GO:0002027~regulation of heart rate,GO:0006940~regulation of smooth muscle contraction,GO:0007165~signal transduction,GO:0007186~G-protein coupled receptor signaling pathway,GO:0007189~adenylate cyclase-activating G-protein coupled receptor signaling pathway,GO:0007267~cell-cell signal…	GO:0005886~plasma membrane,GO:0005887~integral component of plasma membrane,GO:0016020~membrane,GO:0016021~integral component of membrane,	GO:0004871~signal transducer activity,GO:0004930~G-protein coupled receptor activity,GO:0004935~adrenergic receptor activity,GO:0004941~beta2-adrenergic receptor activity,GO:0051379~epinephrine binding,	IPR000276:G protein-coupled receptor, rhodopsin-like,IPR000332:Adrenergic receptor beta 2,IPR002233:Adrenergic receptor,IPR017452:GPCR, rhodopsin-like, 7TM,	dre04020:Calcium signaling pathway,dre04080:Neuroactive ligand-receptor interaction,dre04144:Endocytosis,dre04261:Adrenergic signaling in cardiomyocytes,		SM01381:SM01381,	Cell membrane,Complete proteome,G-protein coupled receptor,Membrane,Receptor,Reference proteome,Transducer,Transmembrane,Transmembrane helix,		https://www.genome.jp/kegg-bin/show_pathway?dre04020
sh3tc2	LOC109637560	316.103	353.541	263.698	194.206	281.887	-0.545062	0.249072	-2.18837	0.0286428	0.0653351		LOC109637560	sh3tc2	SH3 domain and tetratricopeptide repeats 2(sh3tc2)	Danio rerio					IPR001452:Src homology-3 domain,IPR011990:Tetratricopeptide-like helical,IPR013026:Tetratricopeptide repeat-containing domain,IPR019734:Tetratricopeptide repeat,			SM00028:TPR,SM00326:SH3,	Complete proteome,Reference proteome,
ablim3	LOC109641448	1.78337	1.94789	0	0	0.932815	-2.2583	4.00892	-0.56332	0.573217	#N/A		LOC109641448	ablim3	actin binding LIM protein family, member 3(ablim3)	Danio rerio		GO:0006351~transcription, DNA-templated,GO:0007010~cytoskeleton organization,GO:0030036~actin cytoskeleton organization,		GO:0003779~actin binding,GO:0008270~zinc ion binding,GO:0046872~metal ion binding,	IPR001781:Zinc finger, LIM-type,IPR003128:Villin headpiece,			SM00132:LIM,SM00153:VHP,	Complete proteome,LIM domain,Metal-binding,Reference proteome,Zinc,
afap1l1a	afap1l1	84.7102	105.186	32.2073	26.787	62.2226	-1.68328	0.526603	-3.19648	0.00139114	0.00475662		afap1l1	afap1l1a	actin filament associated protein 1-like 1a(afap1l1a)	Danio rerio			GO:0002102~podosome,GO:0005737~cytoplasm,GO:0030054~cell junction,GO:0042995~cell projection,GO:0071437~invadopodium,		IPR001849:Pleckstrin homology domain,IPR011993:Pleckstrin homology-like domain,			SM00233:PH,	Cell junction,Cell projection,Coiled coil,Complete proteome,Cytoplasm,Reference proteome,Repeat,	chain:Actin filament-associated protein 1-like 1,compositionally biased region:Poly-Glu,compositionally biased region:Poly-Ser,domain:PH 1,domain:PH 2,
gabrp	LOC109627611	3.1209	3.4088	0	0	1.63243	-3.06566	3.19725	-0.958844	0.337638	0.475522		LOC109627611	gabrp	gamma-aminobutyric acid (GABA) A receptor, pi(gabrp)	Danio rerio		GO:0006810~transport,GO:0006811~ion transport,	GO:0005886~plasma membrane,GO:0016020~membrane,GO:0016021~integral component of membrane,GO:0030054~cell junction,GO:0045202~synapse,	GO:0005230~extracellular ligand-gated ion channel activity,GO:0008068~extracellular-glutamate-gated chloride channel activity,	IPR006028:Gamma-aminobutyric acid A receptor,IPR006029:Neurotransmitter-gated ion-channel transmembrane domain,IPR006201:Neurotransmitter-gated ion-channel,IPR006202:Neurotransmitter-gated ion-channel ligand-binding,IPR018000:Neurotransmitter-gated ion-channel, conserved site,	dre04080:Neuroactive ligand-receptor interaction,			Cell junction,Cell membrane,Complete proteome,Disulfide bond,Ion channel,Ion transport,Membrane,Reference proteome,Synapse,Transmembrane,Transmembrane helix,Transport,		https://www.genome.jp/kegg-bin/show_pathway?dre04080
si	LOC109627138	0.445843	0	0	0	0.111461	0.761335	4.99426	0.152442	0.878838	#N/A		LOC109627138	si
gria1a	LOC109627129	0.891686	4.86971	16.1037	6.69675	7.14045	1.99685	1.47706	1.35191	0.176405	0.288579		LOC109627129	gria1a	glutamate receptor, ionotropic, AMPA 1a(gria1a)	Danio rerio		GO:0006810~transport,GO:0006811~ion transport,GO:0007399~nervous system development,GO:0014032~neural crest cell development,GO:0048701~embryonic cranial skeleton morphogenesis,GO:0048899~anterior lateral line development,GO:0048915~posterior lateral line system development,	GO:0005886~plasma membrane,GO:0016020~membrane,GO:0016021~integral component of membrane,GO:0030054~cell junction,GO:0045202~synapse,GO:0045211~postsynaptic membrane,	GO:0004970~ionotropic glutamate receptor activity,GO:0005234~extracellular-glutamate-gated ion channel activity,	IPR001320:Ionotropic glutamate receptor,IPR001828:Extracellular ligand-binding receptor,IPR019594:Glutamate receptor, L-glutamate/glycine-binding,	dre04080:Neuroactive ligand-receptor interaction,		SM00079:PBPe,SM00918:SM00918,	Cell junction,Cell membrane,Complete proteome,Ion channel,Ion transport,Ligand-gated ion channel,Membrane,Postsynaptic cell membrane,Receptor,Reference proteome,Signal,Synapse,Transmembrane,Transmembrane helix,Transport,		https://www.genome.jp/kegg-bin/show_pathway?dre04080
lonrf1	LOC109646579	279.544	194.302	456.942	426.36	339.287	0.898048	0.237465	3.78181	0.000155691	0.00067252		LOC109646579	lonrf1	LON peptidase N-terminal domain and ring finger 1(lonrf1)	Danio rerio		GO:0006508~proteolysis,		GO:0004176~ATP-dependent peptidase activity,GO:0008270~zinc ion binding,GO:0046872~metal ion binding,	IPR001841:Zinc finger, RING-type,IPR003111:Peptidase S16, lon N-terminal,IPR011990:Tetratricopeptide-like helical,IPR013026:Tetratricopeptide repeat-containing domain,IPR013083:Zinc finger, RING/FYVE/PHD-type,IPR015947:PUA-like domain,IPR017907:Zinc finger, RING-type, conserved site,IPR019734:Tetratricopeptide repeat,IPR027370:RING-type zinc-finger, LisH dimerisation motif,			SM00184:RING,SM00464:LON,	Complete proteome,Metal-binding,Reference proteome,Zinc,Zinc-finger,
med7	med7	327.695	362.307	122.79	91.5223	226.079	-1.6823	0.285434	-5.89384	3.77319e-09	3.90728e-08		med7	med7	mediator complex subunit 7(med7)	Danio rerio		GO:0006351~transcription, DNA-templated,GO:0006355~regulation of transcription, DNA-templated,GO:0006357~regulation of transcription from RNA polymerase II promoter,	GO:0005634~nucleus,GO:0016592~mediator complex,	GO:0001104~RNA polymerase II transcription cofactor activity,GO:0003713~transcription coactivator activity,	IPR009244:Mediator complex, subunit Med7,				Activator,Complete proteome,Nucleus,Reference proteome,Transcription,Transcription regulation,	chain:Mediator of RNA polymerase II transcription subunit 7,
itk	itk	11.5919	5.84366	122.79	122.774	65.75	3.80865	0.527166	7.22476	5.01977e-13	9.1994e-12		itk	itk	IL2-inducible T-cell kinase(itk)	Danio rerio		GO:0001865~NK T cell differentiation,GO:0006468~protein phosphorylation,GO:0007169~transmembrane receptor protein tyrosine kinase signaling pathway,GO:0016310~phosphorylation,GO:0035556~intracellular signal transduction,GO:0038083~peptidyl-tyrosine autophosphorylation,GO:0042127~regulation of cell proliferation,GO:0045087~innate immune response,	GO:0005622~intracellular,GO:0031234~extrinsic component of cytoplasmic side of plasma membrane,	GO:0000166~nucleotide binding,GO:0004672~protein kinase activity,GO:0004713~protein tyrosine kinase activity,GO:0004715~non-membrane spanning protein tyrosine kinase activity,GO:0005102~receptor binding,GO:0005524~ATP binding,GO:0016301~kinase activity,GO:0016740~transferase activity,	IPR000719:Protein kinase, catalytic domain,IPR000980:SH2 domain,IPR001245:Serine-threonine/tyrosine-protein kinase catalytic domain,IPR001452:Src homology-3 domain,IPR001562:Zinc finger, Btk motif,IPR001849:Pleckstrin homology domain,IPR008266:Tyrosine-protein kinase, active site,IPR011009:Protein kinase-like domain,IPR011993:Pleckstrin homology-like domain,IPR017441:Protein kinase, ATP binding s…			SM00107:BTK,SM00219:TyrKc,SM00233:PH,SM00252:SH2,SM00326:SH3,	ATP-binding,Complete proteome,Kinase,Nucleotide-binding,Reference proteome,SH3 domain,Transferase,Tyrosine-protein kinase,
cyfip2	cyfip2	61.9722	56.0017	44.2851	31.2515	48.3776	-0.639327	0.562055	-1.13748	0.255337	0.38588		cyfip2	cyfip2	cytoplasmic FMR1 interacting protein 2(cyfip2)	Danio rerio		GO:0010842~retina layer formation,GO:0031290~retinal ganglion cell axon guidance,			IPR008081:Cytoplasmic FMR1-interacting,IPR009828:Protein of unknown function DUF1394,	dre03013:RNA transport,dre04810:Regulation of actin cytoskeleton,	PIRSF008153:cytoplasmic FMR1-interacting protein,		Complete proteome,Proteomics identification,Reference proteome,		https://www.genome.jp/kegg-bin/show_pathway?dre03013
hmmr	hmmr	637.11	648.646	702.522	584.85	643.282	0.0034033	0.165322	0.0205858	0.983576	0.990201		hmmr	hmmr	hyaluronan-mediated motility receptor (RHAMM)(hmmr)	Danio rerio		GO:0061026~cardiac muscle tissue regeneration,		GO:0005540~hyaluronic acid binding,	IPR026203:Intracellular hyaluronic acid binding protein,	dre04512:ECM-receptor interaction,			Coiled coil,Complete proteome,Receptor,Reference proteome,		https://www.genome.jp/kegg-bin/show_pathway?dre04512
atg9b	LOC109637645	24.5214	24.8355	28.1814	33.4838	27.7555	0.319593	0.711722	0.449042	0.653401	0.764358		LOC109637645	atg9b	autophagy related 9B(atg9b)	Danio rerio		GO:0000045~autophagosome assembly,GO:0000422~mitophagy,GO:0034497~protein localization to pre-autophagosomal structure,GO:0034727~piecemeal microautophagy of nucleus,GO:0044805~late nucleophagy,	GO:0000407~pre-autophagosomal structure,GO:0005776~autophagosome,GO:0016020~membrane,GO:0016021~integral component of membrane,		IPR007241:Autophagy-related protein 9,				Complete proteome,Membrane,Reference proteome,Transmembrane,Transmembrane helix,
eif4ebp3l	eif4ebp3	923.787	932.063	690.445	758.965	826.315	-0.357513	0.144829	-2.46852	0.0135674	0.0347871		eif4ebp3	eif4ebp3l	eukaryotic translation initiation factor 4E binding protein 3, like(eif4ebp3l)	Danio rerio		GO:0006417~regulation of translation,GO:0014743~regulation of muscle hypertrophy,GO:0017148~negative regulation of translation,GO:0045947~negative regulation of translational initiation,	GO:0005737~cytoplasm,	GO:0005515~protein binding,GO:0008190~eukaryotic initiation factor 4E binding,	IPR008606:Eukaryotic translation initiation factor 4E binding,	dre03013:RNA transport,			Complete proteome,Phosphoprotein,Protein synthesis inhibitor,Reference proteome,Translation regulation,	chain:Eukaryotic translation initiation factor 4E-binding protein 3-like,modified residue,	https://www.genome.jp/kegg-bin/show_pathway?dre03013
acsl4a	LOC109646479	6615.42	6696.34	6234.13	5417.67	6240.89	-0.191581	0.0823031	-2.32774	0.0199257	0.0480217		LOC109646479	acsl4a	acyl-CoA synthetase long-chain family member 4a(acsl4a)	Danio rerio	Lipid metabolism,	GO:0008152~metabolic process,GO:0009953~dorsal/ventral pattern formation,GO:0030513~positive regulation of BMP signaling pathway,GO:0051896~regulation of protein kinase B signaling,GO:1900744~regulation of p38MAPK cascade,	GO:0016020~membrane,GO:0016021~integral component of membrane,	GO:0003824~catalytic activity,	IPR000873:AMP-dependent synthetase/ligase,IPR020459:AMP-binding,IPR020845:AMP-binding, conserved site,	dre00061:Fatty acid biosynthesis,dre00071:Fatty acid degradation,dre01100:Metabolic pathways,dre01212:Fatty acid metabolism,dre03320:PPAR signaling pathway,dre04146:Peroxisome,dre04920:Adipocytokine signaling pathway,			Complete proteome,Membrane,Proteomics identification,Reference proteome,Transmembrane,Transmembrane helix,		https://www.genome.jp/kegg-bin/show_pathway?dre00061
nxt2	LOC109647530	523.866	563.913	295.905	310.283	423.492	-0.843986	0.197912	-4.26446	2.00388e-05	0.000105053		LOC109647530	nxt2	nuclear transport factor 2-like export factor 2(nxt2)	Danio rerio		GO:0006810~transport,GO:0007507~heart development,GO:0051028~mRNA transport,	GO:0005622~intracellular,		IPR002075:Nuclear transport factor 2,IPR018222:Nuclear transport factor 2, Eukaryote,	dre03008:Ribosome biogenesis in eukaryotes,dre03013:RNA transport,dre03015:mRNA surveillance pathway,			Complete proteome,Proteomics identification,Reference proteome,		https://www.genome.jp/kegg-bin/show_pathway?dre03008
psmd10	psmd10	718.699	667.151	489.149	412.966	571.991	-0.617765	0.176212	-3.5058	0.000455245	0.00176251		psmd10	psmd10	proteasome 26S subunit, non-ATPase 10(psmd10)	Danio rerio		GO:0055088~lipid homeostasis,	GO:0000502~proteasome complex,		IPR002110:Ankyrin repeat,IPR020683:Ankyrin repeat-containing domain,			SM00248:ANK,	ANK repeat,Complete proteome,Proteasome,Proteomics identification,Reference proteome,
xiap	xiap	271.519	279.035	271.749	426.36	312.166	0.339488	0.249456	1.36091	0.173542	0.284694		xiap	xiap	X-linked inhibitor of apoptosis(xiap)	Danio rerio		GO:0009966~regulation of signal transduction,GO:0090307~mitotic spindle assembly,GO:1990001~inhibition of cysteine-type endopeptidase activity involved in apoptotic process,	GO:0005634~nucleus,GO:0005737~cytoplasm,GO:0005876~spindle microtubule,	GO:0004842~ubiquitin-protein transferase activity,GO:0008270~zinc ion binding,GO:0043027~cysteine-type endopeptidase inhibitor activity involved in apoptotic process,	IPR001370:Baculoviral inhibition of apoptosis protein repeat,IPR001841:Zinc finger, RING-type,	dre04120:Ubiquitin mediated proteolysis,dre04210:Apoptosis,dre04510:Focal adhesion,		SM00184:RING,SM00238:BIR,	Complete proteome,Reference proteome,		https://www.genome.jp/kegg-bin/show_pathway?dre04120
stag2b	LOC109646244	995.122	1110.29	837.391	846.023	947.208	-0.322623	0.139216	-2.31742	0.020481	0.0492122		LOC109646244	stag2b	stromal antigen 2b(stag2b)	Danio rerio	Cell division and chromosome partitioning,				IPR013721:STAG,IPR016024:Armadillo-type fold,IPR020839:Stromalin conservative domain,	dre04110:Cell cycle,			Coiled coil,Complete proteome,Proteomics identification,Reference proteome,		https://www.genome.jp/kegg-bin/show_pathway?dre04110
ar	LOC109646647	144.007	126.613	142.92	95.9868	127.382	-0.176289	0.356946	-0.493882	0.621389	0.737936		LOC109646647	ar	androgen receptor(ar)	Danio rerio		GO:0006351~transcription, DNA-templated,GO:0006355~regulation of transcription, DNA-templated,GO:0043401~steroid hormone mediated signaling pathway,	GO:0005634~nucleus,	GO:0000981~RNA polymerase II transcription factor activity, sequence-specific DNA binding,GO:0003677~DNA binding,GO:0003700~transcription factor activity, sequence-specific DNA binding,GO:0003707~steroid hormone receptor activity,GO:0004882~androgen receptor activity,GO:0005497~androgen binding,GO:0008270~zinc ion binding,GO:0043565~sequence-specific DNA binding,GO:0046872~metal ion binding,	IPR000536:Nuclear hormone receptor, ligand-binding, core,IPR001628:Zinc finger, nuclear hormone receptor-type,IPR001723:Steroid hormone receptor,IPR013088:Zinc finger, NHR/GATA-type,	dre04114:Oocyte meiosis,		SM00399:ZnF_C4,SM00430:HOLI,	Complete proteome,DNA-binding,Metal-binding,Nucleus,Receptor,Reference proteome,Transcription,Transcription regulation,Zinc,Zinc-finger,		https://www.genome.jp/kegg-bin/show_pathway?dre04114
msnb	LOC109646887	1.78337	0	0	2.23225	1.00391	0.291462	4.0233	0.0724435	0.942249	#N/A		LOC109646887	msnb	moesin b(msnb)	Danio rerio			GO:0005737~cytoplasm,GO:0005856~cytoskeleton,GO:0019898~extrinsic component of membrane,	GO:0003779~actin binding,GO:0008092~cytoskeletal protein binding,	IPR000299:FERM domain,IPR000798:Ezrin/radixin/moesin like,IPR008954:Moesin,IPR011174:Ezrin/radixin/moesin,IPR011259:Ezrin/radixin/moesin, C-terminal,IPR011993:Pleckstrin homology-like domain,IPR014352:FERM/acyl-CoA-binding protein, 3-helical bundle,IPR018979:FERM, N-terminal,IPR018980:FERM, C-terminal PH-like domain,IPR019747:FERM conserved site,IPR019748:FERM central domain,IPR019749:Band 4.1 do…		PIRSF002305:ezrin/radixin/moesin,	SM00295:B41,SM01196:SM01196,	Coiled coil,Complete proteome,Reference proteome,
zc4h2	zc4h2	1108.81	1085.46	1103.1	1116.13	1103.37	0.0161722	0.125395	0.128971	0.897381	0.937576		zc4h2	zc4h2	zinc finger, C4H2 domain containing(zc4h2)	Danio rerio		GO:0007275~multicellular organism development,GO:0007399~nervous system development,GO:0007528~neuromuscular junction development,GO:0021522~spinal cord motor neuron differentiation,GO:0048665~neuron fate specification,GO:0048666~neuron development,	GO:0005634~nucleus,GO:0005737~cytoplasm,GO:0005886~plasma membrane,GO:0016020~membrane,GO:0030054~cell junction,GO:0045202~synapse,GO:0045211~postsynaptic membrane,	GO:0046872~metal ion binding,	IPR018482:Zinc finger, C4H2-type,				Cell junction,Cell membrane,Coiled coil,Complete proteome,Cytoplasm,Developmental protein,Membrane,Metal-binding,Nucleus,Postsynaptic cell membrane,Reference proteome,Synapse,Zinc,Zinc-finger,
stat1b	LOC109647160	0	1.94789	4.02592	0	1.49345	1.06687	3.36532	0.31702	0.751229	#N/A		LOC109647160	stat1b	signal transducer and activator of transcription 1b(stat1b)	Danio rerio		GO:0006351~transcription, DNA-templated,GO:0006355~regulation of transcription, DNA-templated,GO:0007165~signal transduction,GO:0030097~hemopoiesis,	GO:0005634~nucleus,GO:0005737~cytoplasm,	GO:0003677~DNA binding,GO:0003700~transcription factor activity, sequence-specific DNA binding,GO:0004871~signal transducer activity,	IPR000980:SH2 domain,IPR001217:STAT transcription factor, core,IPR008967:p53-like transcription factor, DNA-binding,IPR011992:EF-hand-like domain,IPR012345:STAT transcription factor, DNA-binding, subdomain,IPR013799:STAT transcription factor, protein interaction,IPR013800:STAT transcription factor, all-alpha,IPR013801:STAT transcription factor, DNA-binding,IPR015988:STAT transcription factor, coi…	dre04620:Toll-like receptor signaling pathway,dre04630:Jak-STAT signaling pathway,dre05168:Herpes simplex infection,		SM00964:SM00964,	Activator,Coiled coil,Complete proteome,Cytoplasm,DNA-binding,Nucleus,Phosphoprotein,Reference proteome,SH2 domain,Transcription,Transcription regulation,		https://www.genome.jp/kegg-bin/show_pathway?dre04620
asb12b	LOC109637701	15.1587	15.0961	8.05183	17.858	14.0412	-0.231835	1.02397	-0.226408	0.820884	0.886269		LOC109637701	asb12b	ankyrin repeat and SOCS box-containing 12b(asb12b)	Danio rerio		GO:0016567~protein ubiquitination,GO:0035556~intracellular signal transduction,	GO:0005622~intracellular,		IPR001496:SOCS protein, C-terminal,IPR002110:Ankyrin repeat,IPR020683:Ankyrin repeat-containing domain,			SM00248:ANK,SM00969:SM00969,	ANK repeat,Complete proteome,Reference proteome,
agtr1b	LOC109632740	149.803	127.1	54.3499	95.9868	106.81	-0.887838	0.406199	-2.18572	0.028836	0.0656826		LOC109632740	agtr1b	angiotensin II receptor, type 1b(agtr1b)	Danio rerio		GO:0007165~signal transduction,GO:0007186~G-protein coupled receptor signaling pathway,GO:0019229~regulation of vasoconstriction,	GO:0016020~membrane,GO:0016021~integral component of membrane,	GO:0004871~signal transducer activity,GO:0004930~G-protein coupled receptor activity,GO:0004945~angiotensin type II receptor activity,	IPR000190:Angiotensin II receptor type 1,IPR000248:Angiotensin II receptor family,IPR000276:G protein-coupled receptor, rhodopsin-like,IPR017452:GPCR, rhodopsin-like, 7TM,	dre04020:Calcium signaling pathway,dre04080:Neuroactive ligand-receptor interaction,dre04261:Adrenergic signaling in cardiomyocytes,dre04270:Vascular smooth muscle contraction,		SM01381:SM01381,	Complete proteome,G-protein coupled receptor,Membrane,Receptor,Reference proteome,Transducer,Transmembrane,Transmembrane helix,		https://www.genome.jp/kegg-bin/show_pathway?dre04020
apool	apool	769.971	795.224	416.682	430.824	603.176	-0.885388	0.167606	-5.28255	1.27398e-07	1.02585e-06		apool	apool	apolipoprotein O-like(apool)	Danio rerio		GO:0042407~cristae formation,	GO:0005739~mitochondrion,GO:0005743~mitochondrial inner membrane,GO:0016020~membrane,GO:0016021~integral component of membrane,GO:0061617~MICOS complex,		IPR019166:Apolipoprotein O,				Complete proteome,Membrane,Mitochondrion,Mitochondrion inner membrane,Proteomics identification,Reference proteome,Transmembrane,Transmembrane helix,
si	LOC109637860	3.56675	1.94789	12.0778	4.4645	5.51422	1.58908	1.58802	1.00067	0.316987	0.453367		LOC109637860	si
hdx	hdx	358.012	404.186	197.27	254.477	303.486	-0.757255	0.239811	-3.15772	0.00159011	0.00533852		hdx	hdx	highly divergent homeobox(hdx)	Danio rerio			GO:0005634~nucleus,	GO:0003677~DNA binding,	IPR001356:Homeodomain,IPR009057:Homeodomain-like,			SM00389:HOX,	Coiled coil,Complete proteome,DNA-binding,Homeobox,Nucleus,Reference proteome,
rps6kal	rps6ka6	351.324	332.601	350.255	308.051	335.558	-0.0539721	0.216317	-0.249505	0.80297	0.87522		rps6ka6	rps6kal	ribosomal protein S6 kinase a, like(rps6kal)	Danio rerio		GO:0006468~protein phosphorylation,GO:0016310~phosphorylation,GO:0035556~intracellular signal transduction,	GO:0005622~intracellular,GO:0005634~nucleus,GO:0005737~cytoplasm,	GO:0000166~nucleotide binding,GO:0000287~magnesium ion binding,GO:0004672~protein kinase activity,GO:0004674~protein serine/threonine kinase activity,GO:0005524~ATP binding,GO:0016301~kinase activity,GO:0016740~transferase activity,GO:0046872~metal ion binding,	IPR000719:Protein kinase, catalytic domain,IPR000961:AGC-kinase, C-terminal,IPR008271:Serine/threonine-protein kinase, active site,IPR011009:Protein kinase-like domain,IPR016239:Ribosomal protein S6 kinase II,IPR017441:Protein kinase, ATP binding site,IPR017892:Protein kinase, C-terminal,	dre04010:MAPK signaling pathway,dre04114:Oocyte meiosis,dre04150:mTOR signaling pathway,dre04914:Progesterone-mediated oocyte maturation,dre04931:Insulin resistance,	PIRSF000606:ribosomal protein S6 kinase II,	SM00133:S_TK_X,SM00220:S_TKc,	ATP-binding,Complete proteome,Kinase,Magnesium,Metal-binding,Nucleotide-binding,Proteomics identification,Reference proteome,Repeat,Serine/threonine-protein kinase,Transferase,	active site:Proton acceptor,binding site:ATP,chain:Ribosomal protein S6 kinase alpha-6,domain:AGC-kinase C-terminal,domain:Protein kinase 1,domain:Protein kinase 2,nucleotide phosphate-binding region:ATP,	https://www.genome.jp/kegg-bin/show_pathway?dre04010
tmem182a	LOC109629799	10.2544	8.76548	6.03888	0	6.26469	-1.62526	1.68587	-0.964047	0.335022	0.472802		LOC109629799	tmem182a	transmembrane protein 182a(tmem182a)	Danio rerio			GO:0016020~membrane,GO:0016021~integral component of membrane,		IPR004031:PMP-22/EMP/MP20/Claudin,IPR026763:Transmembrane protein 182,				Complete proteome,Glycoprotein,Membrane,Reference proteome,Signal,Transmembrane,Transmembrane helix,	chain:Transmembrane protein 182,glycosylation site:N-linked (GlcNAc...),signal peptide,topological domain:Cytoplasmic,topological domain:Extracellular,transmembrane region,
si	LOC109624790	0	0	4.02592	0	1.00648	4.56258	4.37111	1.0438	0.296577	#N/A		LOC109624790	si
sh3bgrl	sh3bgrl	2678.63	3120.03	3152.29	3138.54	3022.37	0.117732	0.0989962	1.18926	0.234338	0.360984		sh3bgrl	sh3bgrl	SH3 domain binding glutamate-rich protein like(sh3bgrl)	Danio rerio			GO:0005737~cytoplasm,		IPR006993:SH3-binding, glutamic acid-rich protein,IPR012336:Thioredoxin-like fold,		PIRSF008142:SH3 domain-binding glutamic acid-rich-like protein,		Complete proteome,Proteomics identification,Reference proteome,
hmgn6	hmgn5	4144.11	4518.61	6805.81	6826.22	5573.69	0.654203	0.0778249	8.40609	4.23893e-17	1.22776e-15		hmgn5	hmgn6	high mobility group nucleosome binding domain 6(hmgn6)	Danio rerio			GO:0000785~chromatin,GO:0005634~nucleus,	GO:0031492~nucleosomal DNA binding,
chmp1b	LOC109624207	35.6675	53.5668	40.2592	17.858	36.8379	-0.609602	0.675019	-0.903089	0.366479	0.504521		LOC109624207	chmp1b	chromatin modifying protein 1B(chmp1b)	Danio rerio		GO:0006810~transport,GO:0007034~vacuolar transport,GO:0015031~protein transport,	GO:0005737~cytoplasm,GO:0005768~endosome,GO:0005829~cytosol,GO:0016020~membrane,GO:0031902~late endosome membrane,		IPR005024:Snf7,	dre04144:Endocytosis,			Coiled coil,Complete proteome,Cytoplasm,Endosome,Membrane,Protein transport,Reference proteome,Transport,	chain:Charged multivesicular body protein 1b,short sequence motif:MIT-interacting motif,	https://www.genome.jp/kegg-bin/show_pathway?dre04144
tbx22	tbx22	3.56675	6.8176	4.02592	6.69675	5.27675	0.0426448	1.61798	0.0263568	0.978973	0.987897		tbx22	tbx22	T-box 22(tbx22)	Danio rerio		GO:0006351~transcription, DNA-templated,GO:0006355~regulation of transcription, DNA-templated,	GO:0005634~nucleus,	GO:0003677~DNA binding,GO:0003700~transcription factor activity, sequence-specific DNA binding,	IPR001699:Transcription factor, T-box,IPR008967:p53-like transcription factor, DNA-binding,IPR018186:Transcription factor, T-box, conserved site,			SM00425:TBOX,	Complete proteome,DNA-binding,Nucleus,Reference proteome,Transcription,Transcription regulation,
itm2ba	itm2a	14.7128	13.1482	10.0648	8.929	11.7137	-0.551511	1.1094	-0.497125	0.619101	0.736081		itm2a	itm2ba	integral membrane protein 2Ba(itm2ba)	Danio rerio		GO:0007399~nervous system development,GO:0042985~negative regulation of amyloid precursor protein biosynthetic process,	GO:0005794~Golgi apparatus,GO:0005886~plasma membrane,GO:0016020~membrane,GO:0016021~integral component of membrane,GO:0070062~extracellular exosome,	GO:0001540~beta-amyloid binding,	IPR007084:BRICHOS domain,			SM01039:SM01039,	Complete proteome,Membrane,Reference proteome,Transmembrane,Transmembrane helix,
gpr174	LOC109631630	185.025	212.806	82.5313	69.1998	137.391	-1.38787	0.350742	-3.95697	7.5908e-05	0.000352814		LOC109631630	gpr174	G protein-coupled receptor 174(gpr174)	Danio rerio		GO:0007186~G-protein coupled receptor signaling pathway,	GO:0016020~membrane,GO:0016021~integral component of membrane,	GO:0004930~G-protein coupled receptor activity,	IPR000276:G protein-coupled receptor, rhodopsin-like,IPR017452:GPCR, rhodopsin-like, 7TM,				Complete proteome,Membrane,Reference proteome,Transmembrane,Transmembrane helix,
p2ry10	LOC109631482	35.6675	37.9838	36.2333	80.361	47.5614	0.656986	0.582898	1.1271	0.259699	0.390725		LOC109631482	p2ry10	purinergic receptor P2Y, G-protein coupled, 10(p2ry10)	Danio rerio		GO:0007186~G-protein coupled receptor signaling pathway,GO:0035025~positive regulation of Rho protein signal transduction,GO:0051482~positive regulation of cytosolic calcium ion concentration involved in phospholipase C-activating G-protein coupled signaling pathway,	GO:0005887~integral component of plasma membrane,GO:0016020~membrane,GO:0016021~integral component of membrane,	GO:0004930~G-protein coupled receptor activity,	IPR000276:G protein-coupled receptor, rhodopsin-like,IPR017452:GPCR, rhodopsin-like, 7TM,	dre04080:Neuroactive ligand-receptor interaction,			Complete proteome,Membrane,Reference proteome,Transmembrane,Transmembrane helix,		https://www.genome.jp/kegg-bin/show_pathway?dre04080
lpar4	lpar4	28.534	54.0538	110.713	82.5933	68.9734	1.23077	0.496906	2.47686	0.0132544	0.03408		lpar4	lpar4	lysophosphatidic acid receptor 4(lpar4)	Danio rerio		GO:0001525~angiogenesis,GO:0007165~signal transduction,GO:0007186~G-protein coupled receptor signaling pathway,GO:0035025~positive regulation of Rho protein signal transduction,GO:0051482~positive regulation of cytosolic calcium ion concentration involved in phospholipase C-activating G-protein coupled signaling pathway,	GO:0005887~integral component of plasma membrane,GO:0016020~membrane,GO:0016021~integral component of membrane,	GO:0004871~signal transducer activity,GO:0004930~G-protein coupled receptor activity,GO:0070915~lysophosphatidic acid receptor activity,	IPR000276:G protein-coupled receptor, rhodopsin-like,IPR017452:GPCR, rhodopsin-like, 7TM,	dre04080:Neuroactive ligand-receptor interaction,			Complete proteome,G-protein coupled receptor,Membrane,Receptor,Reference proteome,Transducer,Transmembrane,Transmembrane helix,		https://www.genome.jp/kegg-bin/show_pathway?dre04080
smcr8b	LOC109624539	1.78337	1.46091	6.03888	0	2.32079	0.911687	2.50927	0.363328	0.71636	0.812348		LOC109624539	smcr8b	Smith-Magenis syndrome chromosome region, candidate 8b(smcr8b)	Danio rerio									Complete proteome,Reference proteome,	chain:Smith-Magenis syndrome chromosomal region candidate gene 8-B protein homolog,
cysltr1	cysltr1	0.445843	7.30457	4.02592	2.23225	3.50215	-0.298969	2.1158	-0.141303	0.887631	0.931412		cysltr1	cysltr1	cysteinyl leukotriene receptor 1(cysltr1)	Danio rerio		GO:0007186~G-protein coupled receptor signaling pathway,GO:0007200~phospholipase C-activating G-protein coupled receptor signaling pathway,GO:0007218~neuropeptide signaling pathway,	GO:0005887~integral component of plasma membrane,GO:0016020~membrane,GO:0016021~integral component of membrane,	GO:0001631~cysteinyl leukotriene receptor activity,GO:0004930~G-protein coupled receptor activity,GO:0004974~leukotriene receptor activity,GO:0008528~G-protein coupled peptide receptor activity,	IPR000276:G protein-coupled receptor, rhodopsin-like,IPR004071:Cysteinyl leukotriene receptor,IPR017452:GPCR, rhodopsin-like, 7TM,	dre04020:Calcium signaling pathway,dre04080:Neuroactive ligand-receptor interaction,			Complete proteome,Membrane,Reference proteome,Transmembrane,Transmembrane helix,		https://www.genome.jp/kegg-bin/show_pathway?dre04020
ednrba	LOC109627845	1.78337	0	2.01296	0	0.949083	0.224351	4.11178	0.054563	0.956487	#N/A		LOC109627845	ednrba	endothelin receptor Ba(ednrba)	Danio rerio		GO:0007165~signal transduction,GO:0007186~G-protein coupled receptor signaling pathway,GO:0008217~regulation of blood pressure,GO:0042310~vasoconstriction,GO:0048066~developmental pigmentation,GO:0048070~regulation of developmental pigmentation,GO:0048484~enteric nervous system development,GO:0050935~iridophore differentiation,	GO:0016020~membrane,GO:0016021~integral component of membrane,	GO:0004871~signal transducer activity,GO:0004930~G-protein coupled receptor activity,GO:0004962~endothelin receptor activity,	IPR000276:G protein-coupled receptor, rhodopsin-like,IPR000499:Endothelin receptor family,IPR001112:Endothelin receptor B,IPR017452:GPCR, rhodopsin-like, 7TM,	dre04020:Calcium signaling pathway,dre04080:Neuroactive ligand-receptor interaction,dre04916:Melanogenesis,		SM01381:SM01381,	Complete proteome,G-protein coupled receptor,Membrane,Receptor,Reference proteome,Signal,Transducer,Transmembrane,Transmembrane helix,		https://www.genome.jp/kegg-bin/show_pathway?dre04020
polr1d	LOC109625838	501.574	600.923	241.555	234.386	394.609	-1.21127	0.214793	-5.63922	1.70819e-08	1.59021e-07		LOC109625838	polr1d	polymerase (RNA) I polypeptide D(polr1d)	Danio rerio		GO:0006351~transcription, DNA-templated,GO:0006360~transcription from RNA polymerase I promoter,GO:0006383~transcription from RNA polymerase III promoter,	GO:0005634~nucleus,GO:0005666~DNA-directed RNA polymerase III complex,GO:0005736~DNA-directed RNA polymerase I complex,	GO:0001054~RNA polymerase I activity,GO:0001056~RNA polymerase III activity,GO:0003677~DNA binding,GO:0003899~DNA-directed RNA polymerase activity,GO:0046983~protein dimerization activity,	IPR008193:DNA-directed RNA polymerase Rpb11, 13-16kDa subunit, conserved site,IPR009025:DNA-directed RNA polymerase, RBP11-like,	dre00230:Purine metabolism,dre00240:Pyrimidine metabolism,dre01100:Metabolic pathways,dre03020:RNA polymerase,dre04623:Cytosolic DNA-sensing pathway,			Complete proteome,DNA-directed RNA polymerase,Nucleus,Reference proteome,Transcription,	chain:DNA-directed RNA polymerases I and III subunit RPAC2,	https://www.genome.jp/kegg-bin/show_pathway?dre00230
sybl1	vamp7	176.554	152.909	78.5054	62.503	117.618	-1.22145	0.375493	-3.25293	0.00114222	0.004011		vamp7	sybl1	synaptobrevin-like 1(sybl1)	Danio rerio	Intracellular trafficking and secretion,	GO:0006810~transport,GO:0006887~exocytosis,GO:0006897~endocytosis,GO:0006906~vesicle fusion,GO:0008333~endosome to lysosome transport,GO:0016192~vesicle-mediated transport,	GO:0016020~membrane,GO:0016021~integral component of membrane,GO:0031201~SNARE complex,	GO:0000149~SNARE binding,GO:0005484~SNAP receptor activity,	IPR001388:Synaptobrevin,IPR010908:Longin domain,IPR011012:Longin-like domain,	dre04130:SNARE interactions in vesicular transport,		SM01270:SM01270,	Coiled coil,Complete proteome,Membrane,Proteomics identification,Reference proteome,Transmembrane,Transmembrane helix,		https://www.genome.jp/kegg-bin/show_pathway?dre04130
mtus1a	mtus1	113.244	93.0115	112.726	131.703	112.671	0.243065	0.365433	0.665141	0.50596	0.638032		mtus1	mtus1a	microtubule associated tumor suppressor 1a(mtus1a)	Danio rerio		GO:0007049~cell cycle,	GO:0005634~nucleus,GO:0005739~mitochondrion,GO:0005794~Golgi apparatus,GO:0005886~plasma membrane,GO:0016020~membrane,						Cell cycle,Cell membrane,Coiled coil,Complete proteome,Golgi apparatus,Membrane,Mitochondrion,Nucleus,Reference proteome,	chain:Microtubule-associated tumor suppressor 1 homolog A,
pdgfrl	pdgfrl	2.67506	0.973943	0	2.23225	1.47031	-0.749175	3.16551	-0.236668	0.812914	#N/A		pdgfrl	pdgfrl	platelet-derived growth factor receptor-like(pdgfrl)	Danio rerio				GO:0005515~protein binding,GO:0042802~identical protein binding,	IPR003598:Immunoglobulin subtype 2,IPR003599:Immunoglobulin subtype,IPR007110:Immunoglobulin-like domain,IPR013783:Immunoglobulin-like fold,			SM00408:IGc2,SM00409:IG,	Complete proteome,Receptor,Reference proteome,Signal,
slc7a2	slc7a2	0	0	4.02592	4.4645	2.1226	5.62966	2.97993	1.88919	0.0588664	0.11925		slc7a2	slc7a2	solute carrier family 7 (cationic amino acid transporter, y+ system), member 2(slc7a2)	Danio rerio		GO:0003333~amino acid transmembrane transport,GO:0006810~transport,GO:0006865~amino acid transport,	GO:0005886~plasma membrane,GO:0005887~integral component of plasma membrane,GO:0016020~membrane,GO:0016021~integral component of membrane,	GO:0015171~amino acid transmembrane transporter activity,GO:0015179~L-amino acid transmembrane transporter activity,GO:0015297~antiporter activity,	IPR002293:Amino acid/polyamine transporter I,IPR004755:Cationic amino acid transport permease,				Amino-acid transport,Cell membrane,Complete proteome,Glycoprotein,Membrane,Reference proteome,Transmembrane,Transmembrane helix,Transport,	chain:Low affinity cationic amino acid transporter 2,glycosylation site:N-linked (GlcNAc...),topological domain:Cytoplasmic,topological domain:Extracellular,transmembrane region,
mtmr7a	mtmr7	78.4684	77.9154	80.5183	17.858	63.69	-0.657768	0.588751	-1.11723	0.263898	0.39559		mtmr7	mtmr7a	myotubularin related protein 7a(mtmr7a)	Danio rerio		GO:0016311~dephosphorylation,GO:0046856~phosphatidylinositol dephosphorylation,		GO:0004725~protein tyrosine phosphatase activity,GO:0016791~phosphatase activity,GO:0052866~phosphatidylinositol phosphate phosphatase activity,	IPR000387:Protein-tyrosine/Dual specificity phosphatase,IPR003595:Protein-tyrosine phosphatase, catalytic,IPR010569:Myotubularin-related,IPR011993:Pleckstrin homology-like domain,IPR016130:Protein-tyrosine phosphatase, active site,	dre00562:Inositol phosphate metabolism,dre01100:Metabolic pathways,dre04070:Phosphatidylinositol signaling system,		SM00404:PTPc_motif,	Coiled coil,Complete proteome,Reference proteome,		https://www.genome.jp/kegg-bin/show_pathway?dre00562
cnot7	LOC109628387	175.662	192.354	128.829	87.0578	145.976	-0.764906	0.338984	-2.25647	0.0240413	0.0563744		LOC109628387	cnot7	CCR4-NOT transcription complex, subunit 7(cnot7)	Danio rerio		GO:0000288~nuclear-transcribed mRNA catabolic process, deadenylation-dependent decay,GO:0006351~transcription, DNA-templated,GO:0006355~regulation of transcription, DNA-templated,GO:0006417~regulation of translation,GO:0008284~positive regulation of cell proliferation,GO:0008285~negative regulation of cell proliferation,GO:0031047~gene silencing by RNA,GO:0043928~exonucleolytic nuclear-transcribe…	GO:0005634~nucleus,GO:0005737~cytoplasm,GO:0030014~CCR4-NOT complex,GO:0030015~CCR4-NOT core complex,	GO:0000175~3'-5'-exoribonuclease activity,GO:0003676~nucleic acid binding,GO:0003723~RNA binding,GO:0004518~nuclease activity,GO:0004527~exonuclease activity,GO:0004532~exoribonuclease activity,GO:0004535~poly(A)-specific ribonuclease activity,GO:0016787~hydrolase activity,GO:0046872~metal ion binding,	IPR006941:Ribonuclease CAF1,IPR012337:Ribonuclease H-like domain,	dre03018:RNA degradation,			Complete proteome,Cytoplasm,Exonuclease,Hydrolase,Magnesium,Metal-binding,Nuclease,Nucleus,Proteomics identification,Reference proteome,Repressor,RNA-binding,RNA-mediated gene silencing,Transcription,Transcription regulation,Translation regulation,	chain:CCR4-NOT transcription complex subunit 7,	https://www.genome.jp/kegg-bin/show_pathway?dre03018
zdhhc2	zdhhc2	1.78337	0	0	0	0.445843	-1.19652	4.84116	-0.247156	0.804788	#N/A		zdhhc2	zdhhc2	zinc finger, DHHC-type containing 2(zdhhc2)	Danio rerio	General function prediction only,		GO:0016020~membrane,GO:0016021~integral component of membrane,	GO:0008270~zinc ion binding,GO:0016740~transferase activity,GO:0016746~transferase activity, transferring acyl groups,GO:0019706~protein-cysteine S-palmitoyltransferase activity,	IPR001594:Zinc finger, DHHC-type, palmitoyltransferase,				Acyltransferase,Complete proteome,Membrane,Reference proteome,Transferase,Transmembrane,Transmembrane helix,
micu3a	LOC109637936	0	0.973943	0	0	0.243486	-0.31511	4.88816	-0.0644639	0.948601	#N/A		LOC109637936	micu3a	mitochondrial calcium uptake family, member 3a(micu3a)	Danio rerio			GO:0016020~membrane,GO:0016021~integral component of membrane,	GO:0005509~calcium ion binding,	IPR002048:EF-hand domain,IPR011992:EF-hand-like domain,IPR018247:EF-Hand 1, calcium-binding site,			SM00054:EFh,	Complete proteome,Membrane,Reference proteome,Transmembrane,Transmembrane helix,
her1	LOC109624333	3.56675	3.89577	0	8.929	4.09788	0.241417	1.9721	0.122416	0.90257	0.941325		LOC109624333	her1	hairy-related 1(her1)	Danio rerio		GO:0001756~somitogenesis,GO:0001757~somite specification,GO:0006351~transcription, DNA-templated,GO:0006355~regulation of transcription, DNA-templated,GO:0045892~negative regulation of transcription, DNA-templated,	GO:0005634~nucleus,GO:0005667~transcription factor complex,	GO:0003677~DNA binding,GO:0046982~protein heterodimerization activity,GO:0046983~protein dimerization activity,	IPR003650:Orange,IPR011598:Myc-type, basic helix-loop-helix (bHLH) domain,			SM00353:HLH,	Complete proteome,Nucleus,Reference proteome,Transcription,Transcription regulation,
her5	LOC109624339	2.67506	0.486971	28.1814	8.929	10.0681	3.54514	1.34164	2.64241	0.00823195	0.0225327		LOC109624339	her5	hairy-related 5(her5)	Danio rerio		GO:0000122~negative regulation of transcription from RNA polymerase II promoter,GO:0006351~transcription, DNA-templated,GO:0006355~regulation of transcription, DNA-templated,GO:0007219~Notch signaling pathway,GO:0007492~endoderm development,GO:0030917~midbrain-hindbrain boundary development,GO:0045737~positive regulation of cyclin-dependent protein serine/threonine kinase activity,GO:0048562~embr…	GO:0005634~nucleus,	GO:0003677~DNA binding,GO:0003700~transcription factor activity, sequence-specific DNA binding,GO:0005515~protein binding,GO:0042803~protein homodimerization activity,GO:0046982~protein heterodimerization activity,GO:0046983~protein dimerization activity,	IPR003650:Orange,IPR011598:Myc-type, basic helix-loop-helix (bHLH) domain,			SM00353:HLH,	Complete proteome,DNA-binding,Nucleus,Reference proteome,Transcription,Transcription regulation,
pfdn6	pfdn6	2023.68	2136.34	1421.15	1459.89	1760.27	-0.530164	0.107227	-4.94433	7.64068e-07	5.31866e-06		pfdn6	pfdn6	prefoldin subunit 6(pfdn6)	Danio rerio		GO:0006457~protein folding,GO:0051131~chaperone-mediated protein complex assembly,	GO:0005737~cytoplasm,GO:0016272~prefoldin complex,	GO:0051082~unfolded protein binding,GO:0051087~chaperone binding,	IPR002777:Prefoldin beta-like,IPR009053:Prefoldin,				Coiled coil,Complete proteome,Proteomics identification,Reference proteome,
mmgt1	mmgt1	1183.27	1238.86	1010.51	910.758	1085.85	-0.333205	0.130817	-2.54711	0.0108618	0.0286039		mmgt1	mmgt1	membrane magnesium transporter 1(mmgt1)	Danio rerio		GO:0006810~transport,GO:0015693~magnesium ion transport,GO:0098655~cation transmembrane transport,	GO:0000139~Golgi membrane,GO:0005768~endosome,GO:0005769~early endosome,GO:0005783~endoplasmic reticulum,GO:0005794~Golgi apparatus,GO:0005886~plasma membrane,GO:0016020~membrane,GO:0016021~integral component of membrane,GO:0031901~early endosome membrane,GO:0072546~ER membrane protein complex,	GO:0015095~magnesium ion transmembrane transporter activity,GO:0022890~inorganic cation transmembrane transporter activity,	IPR018937:Magnesium transporter,				Complete proteome,Endoplasmic reticulum,Endosome,Golgi apparatus,Magnesium,Membrane,Proteomics identification,Reference proteome,Transmembrane,Transmembrane helix,Transport,	chain:Membrane magnesium transporter 1,signal peptide,topological domain:Cytoplasmic,topological domain:Lumenal,transmembrane region,
ints6l	LOC109645601	113.244	118.334	414.669	254.477	225.181	1.53371	0.28857	5.31486	1.06741e-07	8.70426e-07		LOC109645601	ints6l
mospd1	mospd1	206.425	251.764	148.959	167.419	193.642	-0.535197	0.289432	-1.84913	0.0644396	0.128552		mospd1	mospd1	motile sperm domain containing 1(mospd1)	Danio rerio			GO:0016020~membrane,GO:0016021~integral component of membrane,		IPR000535:Major sperm protein,IPR008962:PapD-like,				Complete proteome,Membrane,Reference proteome,Transmembrane,Transmembrane helix,
fam122b	fam122b	695.961	720.718	734.73	698.695	712.526	0.0174802	0.151868	0.115101	0.908365	0.945066		fam122b	fam122b	family with sequence similarity 122B(fam122b)	Danio rerio					IPR026716:FAM122,				Complete proteome,Reference proteome,
hprt1	hprt1	724.495	737.275	752.846	662.979	719.399	-0.0449154	0.154273	-0.291142	0.770943	0.853447		hprt1	hprt1	hypoxanthine phosphoribosyltransferase 1(hprt1)	Danio rerio		GO:0006166~purine ribonucleoside salvage,GO:0006168~adenine salvage,GO:0006178~guanine salvage,GO:0009116~nucleoside metabolic process,GO:0032263~GMP salvage,GO:0032264~IMP salvage,GO:0046100~hypoxanthine metabolic process,	GO:0005737~cytoplasm,GO:0005829~cytosol,	GO:0000287~magnesium ion binding,GO:0004422~hypoxanthine phosphoribosyltransferase activity,GO:0016740~transferase activity,GO:0016757~transferase activity, transferring glycosyl groups,	IPR000836:Phosphoribosyltransferase domain,IPR005904:Hypoxanthine phosphoribosyl transferase,	dre00230:Purine metabolism,dre00983:Drug metabolism - other enzymes,dre01100:Metabolic pathways,			Complete proteome,Glycosyltransferase,Proteomics identification,Reference proteome,Transferase,		https://www.genome.jp/kegg-bin/show_pathway?dre00230
phf6	phf6	391.45	448.501	291.879	241.083	343.228	-0.653991	0.224101	-2.91829	0.00351959	0.0107587		phf6	phf6	PHD finger protein 6(phf6)	Danio rerio				GO:0008270~zinc ion binding,GO:0046872~metal ion binding,	IPR001965:Zinc finger, PHD-type,IPR011011:Zinc finger, FYVE/PHD-type,IPR013083:Zinc finger, RING/FYVE/PHD-type,			SM00249:PHD,	Complete proteome,Metal-binding,Proteomics identification,Reference proteome,Zinc,Zinc-finger,
cab39l1	LOC109626501	1222.06	1197.46	2186.07	1964.38	1642.49	0.779161	0.110617	7.04379	1.87084e-12	3.13341e-11		LOC109626501	cab39l1	calcium binding protein 39, like 1(cab39l1)	Danio rerio					IPR011989:Armadillo-like helical,IPR013878:Mo25-like,IPR016024:Armadillo-type fold,	dre04150:mTOR signaling pathway,			Complete proteome,Proteomics identification,Reference proteome,		https://www.genome.jp/kegg-bin/show_pathway?dre04150
gpc3	gpc3	165.854	157.779	261.685	310.283	223.9	0.820068	0.259671	3.1581	0.00158799	0.00533326		gpc3	gpc3	glypican 3(gpc3)	Danio rerio		GO:0042074~cell migration involved in gastrulation,GO:0090090~negative regulation of canonical Wnt signaling pathway,	GO:0005578~proteinaceous extracellular matrix,GO:0005886~plasma membrane,GO:0016020~membrane,GO:0016021~integral component of membrane,GO:0031225~anchored component of membrane,	GO:0043395~heparan sulfate proteoglycan binding,	IPR001863:Glypican,IPR015501:Glypican-3,				Complete proteome,Glycoprotein,GPI-anchor,Heparan sulfate,Lipoprotein,Membrane,Proteoglycan,Reference proteome,Signal,Transmembrane,Transmembrane helix,
gpc4	LOC109626013	6130.79	5535.89	6153.61	5493.57	5828.47	-0.00207053	0.0857282	-0.0241523	0.980731	0.989045		LOC109626013	gpc4	glypican 4(gpc4)	Danio rerio		GO:0001654~eye development,GO:0001702~gastrulation with mouth forming second,GO:0001756~somitogenesis,GO:0003379~establishment of cell polarity involved in gastrulation cell migration,GO:0008104~protein localization,GO:0009826~unidimensional cell growth,GO:0014812~muscle cell migration,GO:0030166~proteoglycan biosynthetic process,GO:0030198~extracellular matrix organization,GO:0030334~regulation …	GO:0005578~proteinaceous extracellular matrix,GO:0005886~plasma membrane,GO:0016020~membrane,GO:0031225~anchored component of membrane,	GO:0005515~protein binding,GO:0043395~heparan sulfate proteoglycan binding,	IPR001863:Glypican,	dre04310:Wnt signaling pathway,			Complete proteome,Glycoprotein,GPI-anchor,Heparan sulfate,Lipoprotein,Membrane,Proteoglycan,Proteomics identification,Reference proteome,Signal,		https://www.genome.jp/kegg-bin/show_pathway?dre04310
brd8	LOC109626278	399.921	417.821	132.855	162.954	278.388	-1.46986	0.25136	-5.84764	4.98586e-09	5.06234e-08		LOC109626278	brd8	bromodomain containing 8(brd8)	Danio rerio					IPR001487:Bromodomain,			SM00297:BROMO,	Coiled coil,Complete proteome,Reference proteome,
ddit4	LOC109626295	659.848	733.379	934.013	828.165	788.851	0.340062	0.151126	2.25018	0.0244373	0.0570322		LOC109626295	ddit4	DNA-damage-inducible transcript 4(ddit4)	Danio rerio		GO:0006915~apoptotic process,GO:0009953~dorsal/ventral pattern formation,GO:0009968~negative regulation of signal transduction,	GO:0005737~cytoplasm,GO:0005739~mitochondrion,		IPR012918:RTP801-like,	dre04150:mTOR signaling pathway,			Apoptosis,Complete proteome,Cytoplasm,Mitochondrion,Reference proteome,	chain:DNA-damage-inducible transcript 4 protein,	https://www.genome.jp/kegg-bin/show_pathway?dre04150
tmem173	tmem173	13.3753	13.6352	38.2462	42.4128	26.9174	1.57762	0.719343	2.19313	0.0282977	0.0646393		tmem173	tmem173	transmembrane protein 173(tmem173)	Danio rerio		GO:0002218~activation of innate immune response,GO:0002230~positive regulation of defense response to virus by host,GO:0010506~regulation of autophagy,GO:0032481~positive regulation of type I interferon production,GO:0032606~type I interferon production,GO:0039528~cytoplasmic pattern recognition receptor signaling pathway in response to virus,	GO:0005783~endoplasmic reticulum,GO:0016020~membrane,GO:0016021~integral component of membrane,	GO:0035438~cyclic-di-GMP binding,		dre04622:RIG-I-like receptor signaling pathway,dre04623:Cytosolic DNA-sensing pathway,			Complete proteome,Membrane,Reference proteome,Transmembrane,Transmembrane helix,		https://www.genome.jp/kegg-bin/show_pathway?dre04622
CU651657.1	LOC109626302	12.4836	19.9658	18.1166	4.4645	13.7576	-0.509215	1.08385	-0.469822	0.638482	0.752527		LOC109626302	CU651657.1
ppp3cb	LOC109624436	0.891686	0.486971	0	4.4645	1.46079	1.67754	3.12311	0.537137	0.591173	#N/A		LOC109624436	ppp3cb	protein phosphatase 3, catalytic subunit, beta isozyme(ppp3cb)	Danio rerio				GO:0004721~phosphoprotein phosphatase activity,GO:0016787~hydrolase activity,	IPR004843:Metallophosphoesterase domain,IPR006186:Serine/threonine-specific protein phosphatase/bis(5-nucleosyl)-tetraphosphatase,	dre04010:MAPK signaling pathway,dre04020:Calcium signaling pathway,dre04114:Oocyte meiosis,dre04310:Wnt signaling pathway,dre04370:VEGF signaling pathway,		SM00156:PP2Ac,	Complete proteome,Hydrolase,Reference proteome,		https://www.genome.jp/kegg-bin/show_pathway?dre04010
ube2d2	ube2d2	1739.23	1894.32	1833.81	1636.24	1775.9	-0.0655057	0.112109	-0.584302	0.559017	0.684764		ube2d2	ube2d2	ubiquitin-conjugating enzyme E2D 2 (UBC4/5 homolog, yeast)(ube2d2)	Danio rerio				GO:0000166~nucleotide binding,GO:0005524~ATP binding,	IPR000608:Ubiquitin-conjugating enzyme, E2,IPR016135:Ubiquitin-conjugating enzyme/RWD-like,IPR023313:Ubiquitin-conjugating enzyme, active site,	dre04120:Ubiquitin mediated proteolysis,dre04141:Protein processing in endoplasmic reticulum,			ATP-binding,Complete proteome,Nucleotide-binding,Reference proteome,Ubl conjugation pathway,		https://www.genome.jp/kegg-bin/show_pathway?dre04120
zgc	cisd1	565.329	507.911	354.281	464.308	472.957	-0.393399	0.19883	-1.97857	0.0478647	0.100559		cisd1	zgc
cxxc5b	LOC109628785	1294.73	1345.01	668.302	656.282	991.082	-0.99459	0.13572	-7.32826	2.33167e-13	4.47314e-12		LOC109628785	cxxc5b	CXXC finger protein 5b(cxxc5b)	Danio rerio				GO:0003677~DNA binding,GO:0008270~zinc ion binding,	IPR002857:Zinc finger, CXXC-type,				Complete proteome,Reference proteome,
zgc	LOC109631038	88.277	92.0376	30.1944	31.2515	60.4401	-1.5536	0.523	-2.97055	0.00297266	0.00927528		LOC109631038	zgc
psd2	LOC109627576	4.90428	9.73943	10.0648	24.5548	12.3158	1.23743	1.09935	1.1256	0.260333	0.391468		LOC109627576	psd2	pleckstrin and Sec7 domain containing 2(psd2)	Danio rerio		GO:0007507~heart development,GO:0008345~larval locomotory behavior,GO:0032012~regulation of ARF protein signal transduction,GO:0061053~somite development,		GO:0005086~ARF guanyl-nucleotide exchange factor activity,GO:0005543~phospholipid binding,	IPR000904:SEC7-like,IPR001605:Pleckstrin homology domain, spectrin-type,IPR001849:Pleckstrin homology domain,IPR011993:Pleckstrin homology-like domain,IPR023394:SEC7-like, alpha orthogonal bundle,	dre04144:Endocytosis,		SM00222:Sec7,SM00233:PH,	Coiled coil,Complete proteome,Reference proteome,		https://www.genome.jp/kegg-bin/show_pathway?dre04144
purab	LOC109627171	111.907	102.751	444.864	502.256	290.444	2.14027	0.231732	9.23598	2.55935e-20	1.05108e-18		LOC109627171	purab	purine-rich element binding protein Ab(purab)	Danio rerio					IPR006628:PUR-alpha/beta/gamma, DNA/RNA-binding,			SM00712:PUR,	Complete proteome,Proteomics identification,Reference proteome,
nrg2b	LOC109627165	4.01259	3.89577	10.0648	13.3935	7.84166	1.56628	1.31263	1.19323	0.232777	0.359097		LOC109627165	nrg2b	neuregulin 2b(nrg2b)	Danio rerio		GO:0035556~intracellular signal transduction,GO:0048513~animal organ development,	GO:0005615~extracellular space,GO:0005622~intracellular,GO:0016020~membrane,GO:0016021~integral component of membrane,	GO:0005102~receptor binding,	IPR000742:Epidermal growth factor-like domain,IPR002154:Neuregulin 1-related, C-terminal,IPR003598:Immunoglobulin subtype 2,IPR003599:Immunoglobulin subtype,IPR007110:Immunoglobulin-like domain,IPR013032:EGF-like, conserved site,IPR013098:Immunoglobulin I-set,IPR013783:Immunoglobulin-like fold,	dre04012:ErbB signaling pathway,		SM00408:IGc2,SM00409:IG,	Complete proteome,Membrane,Reference proteome,Signal,Transmembrane,Transmembrane helix,		https://www.genome.jp/kegg-bin/show_pathway?dre04012
si	LOC109627895	0.891686	1.46091	0	4.4645	1.70428	0.909077	2.88885	0.314685	0.753001	0.839666		LOC109627895	si
eif1ad	eif1ad	376.292	394.934	100.648	145.096	254.242	-1.65527	0.272685	-6.07028	1.27691e-09	1.43409e-08		eif1ad	eif1ad	eukaryotic translation initiation factor 1A domain containing(eif1ad)	Danio rerio		GO:0006413~translational initiation,	GO:0005634~nucleus,	GO:0003723~RNA binding,GO:0003743~translation initiation factor activity,	IPR001253:Translation initiation factor 1A (eIF-1A),IPR006196:RNA-binding domain, S1, IF1 type,IPR012340:Nucleic acid-binding, OB-fold,			SM00652:eIF1a,	Complete proteome,Nucleus,Proteomics identification,Reference proteome,RNA-binding,	chain:Probable RNA-binding protein EIF1AD,compositionally biased region:Poly-Glu,domain:S1-like,
ctsf	LOC109626843	1364.28	1082.05	1503.68	1477.75	1356.94	0.285146	0.135304	2.10745	0.035079	0.0776794		LOC109626843	ctsf	cathepsin F(ctsf)	Danio rerio		GO:0006508~proteolysis,GO:0051603~proteolysis involved in cellular protein catabolic process,	GO:0005615~extracellular space,GO:0005764~lysosome,	GO:0004197~cysteine-type endopeptidase activity,GO:0004869~cysteine-type endopeptidase inhibitor activity,GO:0008234~cysteine-type peptidase activity,	IPR000010:Proteinase inhibitor I25, cystatin,IPR000169:Cysteine peptidase, cysteine active site,IPR000668:Peptidase C1A, papain C-terminal,IPR013128:Peptidase C1A, papain,IPR013201:Proteinase inhibitor I29, cathepsin propeptide,IPR025660:Cysteine peptidase, histidine active site,	dre04142:Lysosome,		SM00043:CY,SM00645:Pept_C1,SM00848:SM00848,	Complete proteome,Reference proteome,Signal,		https://www.genome.jp/kegg-bin/show_pathway?dre04142
aup1	aup1	544.375	496.224	312.009	354.928	426.884	-0.643363	0.198709	-3.23772	0.0012049	0.00420045		aup1	aup1	ancient ubiquitous protein 1(aup1)	Danio rerio	Lipid metabolism,	GO:0030433~ER-associated ubiquitin-dependent protein catabolic process,	GO:0000839~Hrd1p ubiquitin ligase ERAD-L complex,GO:0005783~endoplasmic reticulum,GO:0016020~membrane,GO:0016021~integral component of membrane,GO:0030176~integral component of endoplasmic reticulum membrane,	GO:0043130~ubiquitin binding,GO:0097027~ubiquitin-protein transferase activator activity,	IPR003892:Ubiquitin system component Cue,			SM00546:CUE,	Complete proteome,Endoplasmic reticulum,Membrane,Reference proteome,Transmembrane,Transmembrane helix,Ubl conjugation pathway,	chain:Ancient ubiquitous protein 1,domain:CUE,sequence conflict,topological domain:Cytoplasmic,topological domain:Lumenal,transmembrane region,
fnta	fnta	793.601	767.467	448.89	540.205	637.541	-0.660319	0.168369	-3.92187	8.78651e-05	0.000402084		fnta	fnta	farnesyltransferase, CAAX box, alpha(fnta)	Danio rerio	Posttranslational modification, protein turnover, chaperones,	GO:0018342~protein prenylation,GO:0018343~protein farnesylation,GO:0018344~protein geranylgeranylation,	GO:0005953~CAAX-protein geranylgeranyltransferase complex,GO:0005965~protein farnesyltransferase complex,	GO:0004660~protein farnesyltransferase activity,GO:0004662~CAAX-protein geranylgeranyltransferase activity,GO:0008318~protein prenyltransferase activity,	IPR002088:Protein prenyltransferase, alpha subunit,	dre00900:Terpenoid backbone biosynthesis,dre01130:Biosynthesis of antibiotics,			Complete proteome,Proteomics identification,Reference proteome,		https://www.genome.jp/kegg-bin/show_pathway?dre00900
si	pigg	273.302	246.894	259.672	247.78	256.912	-0.035557	0.244087	-0.145673	0.884179	0.929189		pigg	si
guf1	LOC109624070	85.6019	96.9073	36.2333	46.8773	66.4049	-1.13817	0.491323	-2.31654	0.0205289	0.0493211		LOC109624070	guf1	GUF1 homolog, GTPase(guf1)	Danio rerio		GO:0006412~translation,GO:0045727~positive regulation of translation,	GO:0005739~mitochondrion,GO:0005743~mitochondrial inner membrane,GO:0005759~mitochondrial matrix,GO:0016020~membrane,	GO:0000166~nucleotide binding,GO:0003924~GTPase activity,GO:0005525~GTP binding,GO:0016787~hydrolase activity,GO:0043022~ribosome binding,	IPR000640:Translation elongation factor EFG, V domain,IPR000795:Elongation factor, GTP-binding domain,IPR005225:Small GTP-binding protein domain,IPR006297:Elongation factor 4,IPR009000:Translation elongation/initiation factor/Ribosomal, beta-barrel,IPR009022:Elongation factor G, III-V domain,IPR013842:GTP-binding protein LepA, C-terminal,IPR027417:P-loop containing nucleoside triphosphate hydrola…			SM00838:SM00838,	Complete proteome,GTP-binding,Hydrolase,Membrane,Mitochondrion,Mitochondrion inner membrane,Nucleotide-binding,Protein biosynthesis,Proteomics identification,Reference proteome,Transit peptide,
guf1	LOC109638001	18.7254	16.0701	22.1425	8.929	16.4668	-0.154938	0.955249	-0.162196	0.871151	0.920633		LOC109638001	guf1	GUF1 homolog, GTPase(guf1)	Danio rerio		GO:0006412~translation,GO:0045727~positive regulation of translation,	GO:0005739~mitochondrion,GO:0005743~mitochondrial inner membrane,GO:0005759~mitochondrial matrix,GO:0016020~membrane,	GO:0000166~nucleotide binding,GO:0003924~GTPase activity,GO:0005525~GTP binding,GO:0016787~hydrolase activity,GO:0043022~ribosome binding,	IPR000640:Translation elongation factor EFG, V domain,IPR000795:Elongation factor, GTP-binding domain,IPR005225:Small GTP-binding protein domain,IPR006297:Elongation factor 4,IPR009000:Translation elongation/initiation factor/Ribosomal, beta-barrel,IPR009022:Elongation factor G, III-V domain,IPR013842:GTP-binding protein LepA, C-terminal,IPR027417:P-loop containing nucleoside triphosphate hydrola…			SM00838:SM00838,	Complete proteome,GTP-binding,Hydrolase,Membrane,Mitochondrion,Mitochondrion inner membrane,Nucleotide-binding,Protein biosynthesis,Proteomics identification,Reference proteome,Transit peptide,
gabra2a	LOC109624059	0.445843	1.46091	0	0	0.476689	-1.2883	4.8377	-0.266304	0.790005	#N/A		LOC109624059	gabra2a
gabra4	LOC109624108	0	0	4.02592	0	1.00648	4.56258	4.37111	1.0438	0.296577	#N/A		LOC109624108	gabra4
cfap100	cfap100	93.6271	67.689	34.2203	73.6643	67.3002	-0.588396	0.515927	-1.14046	0.254093	0.384362		cfap100	cfap100	cilia and flagella associated protein 100(cfap100)	Danio rerio					IPR025252:Domain of unknown function DUF4200,				Coiled coil,Complete proteome,Reference proteome,
ap1ar	ap1ar	336.166	251.277	269.736	238.851	274.008	-0.207386	0.254737	-0.814117	0.415578	0.552336		ap1ar	ap1ar	adaptor-related protein complex 1 associated regulatory protein(ap1ar)	Danio rerio		GO:0034315~regulation of Arp2/3 complex-mediated actin nucleation,GO:0048203~vesicle targeting, trans-Golgi to endosome,GO:1900025~negative regulation of substrate adhesion-dependent cell spreading,GO:2000146~negative regulation of cell motility,	GO:0005768~endosome,GO:0005829~cytosol,	GO:0019894~kinesin binding,GO:0035650~AP-1 adaptor complex binding,					Coiled coil,Complete proteome,Reference proteome,
smad5	LOC109626568	1601.91	1461.89	1503.68	1381.76	1487.31	-0.0860351	0.117514	-0.732124	0.464093	0.599081		LOC109626568	smad5	SMAD family member 5(smad5)	Danio rerio		GO:0001945~lymph vessel development,GO:0001947~heart looping,GO:0003143~embryonic heart tube morphogenesis,GO:0006351~transcription, DNA-templated,GO:0006355~regulation of transcription, DNA-templated,GO:0007179~transforming growth factor beta receptor signaling pathway,GO:0007275~multicellular organism development,GO:0007368~determination of left/right symmetry,GO:0009880~embryonic pattern speci…	GO:0005622~intracellular,GO:0005634~nucleus,GO:0005667~transcription factor complex,GO:0005737~cytoplasm,	GO:0000975~regulatory region DNA binding,GO:0003677~DNA binding,GO:0003700~transcription factor activity, sequence-specific DNA binding,GO:0046872~metal ion binding,GO:0046982~protein heterodimerization activity,	IPR001132:SMAD domain, Dwarfin-type,IPR003619:MAD homology 1, Dwarfin-type,IPR008984:SMAD/FHA domain,IPR013019:MAD homology, MH1,IPR013790:Dwarfin,IPR017855:SMAD domain-like,	dre04350:TGF-beta signaling pathway,		SM00523:DWA,SM00524:DWB,	Complete proteome,Cytoplasm,Developmental protein,DNA-binding,Metal-binding,Nucleus,Polymorphism,Reference proteome,Transcription,Transcription regulation,Zinc,	chain:Mothers against decapentaplegic homolog 5,compositionally biased region:Poly-Lys,compositionally biased region:Pro-rich,domain:MH1,domain:MH2,sequence variant,	https://www.genome.jp/kegg-bin/show_pathway?dre04350
syvn1	syvn1	377.183	389.09	342.203	225.457	333.483	-0.429074	0.239976	-1.78799	0.0737782	0.144327		syvn1	syvn1	synovial apoptosis inhibitor 1, synoviolin(syvn1)	Danio rerio	Posttranslational modification, protein turnover, chaperones,	GO:0000209~protein polyubiquitination,GO:0016567~protein ubiquitination,GO:0018279~protein N-linked glycosylation via asparagine,GO:0030433~ER-associated ubiquitin-dependent protein catabolic process,GO:0030968~endoplasmic reticulum unfolded protein response,GO:0042787~protein ubiquitination involved in ubiquitin-dependent protein catabolic process,	GO:0000836~Hrd1p ubiquitin ligase complex,GO:0005783~endoplasmic reticulum,GO:0016020~membrane,GO:0016021~integral component of membrane,GO:0036513~Derlin-1 retrotranslocation complex,GO:0044322~endoplasmic reticulum quality control compartment,	GO:0008270~zinc ion binding,GO:0008766~UDP-N-acetylmuramoylalanyl-D-glutamyl-2,6-diaminopimelate-D-alanyl-D-alanine ligase activity,GO:0016874~ligase activity,GO:0018169~ribosomal S6-glutamic acid ligase activity,GO:0043773~coenzyme F420-0 gamma-glutamyl ligase activity,GO:0043774~coenzyme F420-2 alpha-glutamyl ligase activity,GO:0046872~metal ion binding,GO:0051082~unfolded protein binding,GO:00…	IPR001841:Zinc finger, RING-type,IPR013083:Zinc finger, RING/FYVE/PHD-type,	dre04120:Ubiquitin mediated proteolysis,dre04141:Protein processing in endoplasmic reticulum,		SM00184:RING,	Complete proteome,Endoplasmic reticulum,Ligase,Membrane,Metal-binding,Reference proteome,Signal,Transmembrane,Transmembrane helix,Ubl conjugation,Ubl conjugation pathway,Zinc,Zinc-finger,	chain:E3 ubiquitin-protein ligase synoviolin,compositionally biased region:Poly-Arg,compositionally biased region:Pro-rich,region of interest:Interaction with TP53,sequence conflict,signal peptide,topological domain:Cytoplasmic,topological domain:Lumenal,transmembrane region,zinc finger region:RING-type; atypical,	https://www.genome.jp/kegg-bin/show_pathway?dre04120
gpr137	LOC109625396	290.69	292.67	394.54	386.179	341.02	0.420625	0.20965	2.00632	0.0448216	0.095288		LOC109625396	gpr137
si	LOC109625367	1460.58	1444.84	1535.89	1584.9	1506.55	0.10289	0.110719	0.929291	0.352738	0.490619		LOC109625367	si
smim19	smim19	239.418	237.155	189.218	138.4	201.048	-0.53737	0.28612	-1.87813	0.0603631	0.121769		smim19	smim19	small integral membrane protein 19(smim19)	Danio rerio			GO:0016020~membrane,GO:0016021~integral component of membrane,						Complete proteome,Membrane,Reference proteome,Transmembrane,Transmembrane helix,	chain:UPF0697 protein C8orf40 homolog,transmembrane region,
fam199x	fam199x	467.244	462.623	724.665	654.05	577.145	0.569018	0.166763	3.41214	0.000644559	0.00241346		fam199x	fam199x	family with sequence similarity 199, X-linked(fam199x)	Danio rerio									Coiled coil,Complete proteome,Reference proteome,	chain:Uncharacterized protein CXorf39 homolog,compositionally biased region:Ser-rich,
commd5	LOC109626613	437.818	417.334	400.579	412.966	417.174	-0.0723596	0.193293	-0.374352	0.708143	0.807518		LOC109626613	commd5	COMM domain containing 5(commd5)	Danio rerio					IPR017920:COMM domain,				Complete proteome,Proteomics identification,Reference proteome,
si	LOC109628090	553.737	497.198	1012.52	857.184	730.159	0.831968	0.158631	5.24468	1.56555e-07	1.24244e-06		LOC109628090	si
zgc	LOC109627179	951.429	852.2	1898.22	1634.01	1333.96	0.970256	0.12731	7.62118	2.51366e-14	5.37355e-13		LOC109627179	zgc
dcps	dcps	1520.33	1479.91	1489.59	1292.47	1445.57	-0.107881	0.119359	-0.903841	0.36608	0.504259		dcps	dcps	decapping enzyme, scavenger(dcps)	Danio rerio		GO:0000290~deadenylation-dependent decapping of nuclear-transcribed mRNA,	GO:0000932~cytoplasmic mRNA processing body,GO:0005634~nucleus,	GO:0000340~RNA 7-methylguanosine cap binding,GO:0003824~catalytic activity,GO:0016787~hydrolase activity,GO:0050072~m7G(5')pppN diphosphatase activity,	IPR008594:Scavenger mRNA decapping enzyme DcpS/DCS2,IPR011145:Scavenger mRNA decapping enzyme, N-terminal,IPR011146:HIT-like domain,IPR019808:Histidine triad, conserved site,	dre03018:RNA degradation,	PIRSF028973:scavenger mRNA decapping enzyme DcpS,		Complete proteome,Proteomics identification,Reference proteome,		https://www.genome.jp/kegg-bin/show_pathway?dre03018
ids	ids	198.4	184.562	380.449	245.548	252.24	0.711714	0.26934	2.64244	0.00823107	0.0225327		ids	ids	iduronate 2-sulfatase(ids)	Danio rerio		GO:0008152~metabolic process,GO:0030512~negative regulation of transforming growth factor beta receptor signaling pathway,GO:0043009~chordate embryonic development,GO:0060536~cartilage morphogenesis,	GO:0005737~cytoplasm,	GO:0003824~catalytic activity,GO:0004423~iduronate-2-sulfatase activity,GO:0008484~sulfuric ester hydrolase activity,	IPR000917:Sulfatase,IPR017849:Alkaline phosphatase-like, alpha/beta/alpha,IPR017850:Alkaline-phosphatase-like, core domain,IPR024607:Sulfatase, conserved site,	dre00531:Glycosaminoglycan degradation,dre01100:Metabolic pathways,dre04142:Lysosome,			Complete proteome,Proteomics identification,Reference proteome,Signal,		https://www.genome.jp/kegg-bin/show_pathway?dre00531
aff2	aff2	25.4131	28.7313	227.464	171.883	113.373	2.88539	0.377045	7.65264	1.96888e-14	4.22772e-13		aff2	aff2	AF4/FMR2 family, member 2(aff2)	Danio rerio					IPR007797:Transcription factor AF4/FMR2,				Complete proteome,Reference proteome,
fmr1	fmr1	607.238	665.203	370.384	366.089	502.229	-0.788603	0.183366	-4.30071	1.70255e-05	9.0856e-05		fmr1	fmr1	fragile X mental retardation 1(fmr1)	Danio rerio		GO:0007420~brain development,GO:0014036~neural crest cell fate specification,GO:0017148~negative regulation of translation,GO:0021905~forebrain-midbrain boundary formation,GO:0048755~branching morphogenesis of a nerve,GO:0048812~neuron projection morphogenesis,GO:0050890~cognition,GO:0051216~cartilage development,	GO:0005634~nucleus,GO:0005737~cytoplasm,GO:0005844~polysome,	GO:0003676~nucleic acid binding,GO:0003723~RNA binding,GO:0003729~mRNA binding,	IPR004087:K Homology domain,IPR004088:K Homology domain, type 1,IPR008395:Agenet-like domain,IPR022034:Fragile X mental retardation protein family,	dre03013:RNA transport,		SM00322:KH,	Complete proteome,Proteomics identification,Reference proteome,		https://www.genome.jp/kegg-bin/show_pathway?dre03013
rab33a	rab33a	0.891686	0	0	8.929	2.45517	3.29732	2.79466	1.17987	0.238053	0.364972		rab33a	rab33a	RAB33A, member RAS oncogene family(rab33a)	Danio rerio		GO:0007264~small GTPase mediated signal transduction,GO:2000785~regulation of autophagosome assembly,	GO:0005622~intracellular,	GO:0005525~GTP binding,	IPR001806:Small GTPase superfamily,IPR005225:Small GTP-binding protein domain,IPR027417:P-loop containing nucleoside triphosphate hydrolase,				Complete proteome,Reference proteome,
si	LOC109638150	10.2544	6.8176	24.1555	11.1613	13.0972	1.05315	1.04905	1.00391	0.315422	0.451632		LOC109638150	si
hdac3	hdac3	1191.74	1162.89	905.831	825.933	1021.6	-0.442414	0.133122	-3.32338	0.000889344	0.00321865		hdac3	hdac3	histone deacetylase 3(hdac3)	Danio rerio	Chromatin structure and dynamics / Secondary metabolites biosynthesis, transport, and catabolism,	GO:0000122~negative regulation of transcription from RNA polymerase II promoter,GO:0001525~angiogenesis,GO:0001889~liver development,GO:0006351~transcription, DNA-templated,GO:0006355~regulation of transcription, DNA-templated,GO:0009953~dorsal/ventral pattern formation,GO:0016569~covalent chromatin modification,GO:0016575~histone deacetylation,	GO:0005634~nucleus,GO:0005737~cytoplasm,GO:0017053~transcriptional repressor complex,	GO:0003682~chromatin binding,GO:0003714~transcription corepressor activity,GO:0004407~histone deacetylase activity,GO:0016787~hydrolase activity,GO:0032041~NAD-dependent histone deacetylase activity (H3-K14 specific),	IPR000286:Histone deacetylase superfamily,IPR003084:Histone deacetylase,IPR023801:Histone deacetylase domain,		PIRSF037913:histone deacetylase class I, eukaryotic type,		Chromatin regulator,Complete proteome,Cytoplasm,Hydrolase,Nucleus,Proteomics identification,Reference proteome,Repressor,Transcription,Transcription regulation,	chain:Histone deacetylase 3,region of interest:Histone deacetylase,
myot	LOC109629010	32.9924	43.3404	58.3758	58.0385	48.1868	0.609747	0.546496	1.11574	0.264534	0.396297		LOC109629010	myot	myotilin(myot)	Danio rerio		GO:0007519~skeletal muscle tissue development,GO:0007626~locomotory behavior,GO:0030239~myofibril assembly,GO:0060047~heart contraction,			IPR003598:Immunoglobulin subtype 2,IPR003599:Immunoglobulin subtype,IPR007110:Immunoglobulin-like domain,IPR013098:Immunoglobulin I-set,IPR013783:Immunoglobulin-like fold,			SM00408:IGc2,SM00409:IG,	Complete proteome,Reference proteome,
si	LOC109638234	348.204	340.88	416.682	526.811	408.144	0.45145	0.203057	2.22327	0.0261979	0.060547		LOC109638234	si
si	LOC109626919	12.0378	12.6613	36.2333	51.3418	28.0685	1.82382	0.713591	2.55583	0.0105934	0.0280312		LOC109626919	si
il1rapl2	il1rapl2	2.67506	2.92183	4.02592	4.4645	3.52183	0.600507	1.91751	0.313171	0.754151	0.84051		il1rapl2	il1rapl2	interleukin 1 receptor accessory protein-like 2(il1rapl2)	Danio rerio		GO:0007165~signal transduction,	GO:0016020~membrane,GO:0016021~integral component of membrane,	GO:0004908~interleukin-1 receptor activity,	IPR000157:Toll/interleukin-1 receptor homology (TIR) domain,IPR003599:Immunoglobulin subtype,IPR004074:Interleukin-1 receptor, type I/II,IPR007110:Immunoglobulin-like domain,IPR013783:Immunoglobulin-like fold,IPR015621:Interleukin-1 receptor family,			SM00255:TIR,SM00409:IG,	Complete proteome,Membrane,Receptor,Reference proteome,Signal,Transmembrane,Transmembrane helix,
cspp1a	cspp1	215.342	209.398	146.946	138.4	177.521	-0.57323	0.293509	-1.95302	0.0508167	0.105757		cspp1	cspp1a
snx25	snx25	220.692	222.059	165.063	178.58	196.598	-0.366434	0.277673	-1.31966	0.186949	0.302382		snx25	snx25	sorting nexin 25(snx25)	Danio rerio			GO:0016020~membrane,GO:0016021~integral component of membrane,	GO:0035091~phosphatidylinositol binding,	IPR001683:Phox homologous domain,IPR003114:Phox-associated domain,IPR013937:Sorting nexin, C-terminal,IPR016137:Regulator of G protein signalling superfamily,			SM00312:PX,SM00313:PXA,SM00315:RGS,	Complete proteome,Membrane,Reference proteome,Transmembrane,Transmembrane helix,
BX530719.2	LOC109624228	135.536	97.3943	173.114	122.774	132.205	0.347133	0.357816	0.970145	0.331974	0.469813		LOC109624228	BX530719.2
si	LOC109624236	0.891686	0	4.02592	6.69675	2.90359	3.56371	2.39236	1.48962	0.136324	0.235576		LOC109624236	si
cnga2a	LOC109624221	0	3.89577	12.0778	4.4645	5.10951	2.10038	1.88087	1.11671	0.264119	0.395829		LOC109624221	cnga2a
pls3	LOC109627345	2231.89	1935.71	2365.23	2189.84	2180.67	0.128508	0.108536	1.18401	0.236408	0.363404		LOC109627345	pls3	plastin 3 (T isoform)(pls3)	Danio rerio	Cytoskeleton,	GO:0008045~motor neuron axon guidance,GO:0030282~bone mineralization,GO:0048701~embryonic cranial skeleton morphogenesis,GO:0051017~actin filament bundle assembly,GO:0051639~actin filament network formation,GO:0051764~actin crosslink formation,	GO:0005737~cytoplasm,GO:0005884~actin filament,GO:0032432~actin filament bundle,	GO:0003779~actin binding,GO:0005509~calcium ion binding,GO:0051015~actin filament binding,	IPR001589:Actinin-type, actin-binding, conserved site,IPR001715:Calponin homology domain,IPR002048:EF-hand domain,IPR011992:EF-hand-like domain,IPR018247:EF-Hand 1, calcium-binding site,			SM00033:CH,SM00054:EFh,	Actin-binding,Complete proteome,Proteomics identification,Reference proteome,Repeat,
ptcd3	ptcd3	674.115	742.631	501.227	428.592	586.641	-0.605804	0.174753	-3.46664	0.000527013	0.00201006		ptcd3	ptcd3	pentatricopeptide repeat domain 3(ptcd3)	Danio rerio		GO:0006417~regulation of translation,GO:0032543~mitochondrial translation,	GO:0005739~mitochondrion,	GO:0003723~RNA binding,GO:0019843~rRNA binding,GO:0043024~ribosomal small subunit binding,					Complete proteome,Mitochondrion,Proteomics identification,Reference proteome,Repeat,RNA-binding,rRNA-binding,Transit peptide,Translation regulation,	chain:Pentatricopeptide repeat-containing protein 3, mitochondrial,repeat:PPR 1,repeat:PPR 2,repeat:PPR 3,repeat:PPR 4,repeat:PPR 5,repeat:PPR 6,transit peptide:Mitochondrion,
polr1a	polr1a	1748.6	1936.68	1302.38	1372.83	1590.13	-0.462416	0.1153	-4.01055	6.0578e-05	0.000287246		polr1a	polr1a	polymerase (RNA) I polypeptide A(polr1a)	Danio rerio		GO:0006351~transcription, DNA-templated,GO:0014032~neural crest cell development,GO:0048703~embryonic viscerocranium morphogenesis,	GO:0005634~nucleus,GO:0005736~DNA-directed RNA polymerase I complex,	GO:0001054~RNA polymerase I activity,GO:0003677~DNA binding,GO:0003899~DNA-directed RNA polymerase activity,GO:0008270~zinc ion binding,GO:0016740~transferase activity,GO:0016779~nucleotidyltransferase activity,	IPR000722:RNA polymerase, alpha subunit,IPR006592:RNA polymerase, N-terminal,IPR007066:RNA polymerase Rpb1, domain 3,IPR007080:RNA polymerase Rpb1, domain 1,IPR007081:RNA polymerase Rpb1, domain 5,IPR007083:RNA polymerase Rpb1, domain 4,IPR015699:DNA-directed RNA pol I, largest subunit,	dre00230:Purine metabolism,dre00240:Pyrimidine metabolism,dre01100:Metabolic pathways,dre03020:RNA polymerase,		SM00663:RPOLA_N,	Complete proteome,DNA-directed RNA polymerase,Nucleotidyltransferase,Proteomics identification,Reference proteome,Transcription,Transferase,		https://www.genome.jp/kegg-bin/show_pathway?dre00230
st3gal5	st3gal5	147.128	148.039	177.14	149.561	155.467	0.148056	0.309438	0.478466	0.632319	0.747321		st3gal5	st3gal5	ST3 beta-galactoside alpha-2,3-sialyltransferase 5(st3gal5)	Danio rerio		GO:0001574~ganglioside biosynthetic process,GO:0006486~protein glycosylation,GO:0006688~glycosphingolipid biosynthetic process,GO:0009311~oligosaccharide metabolic process,GO:0018279~protein N-linked glycosylation via asparagine,	GO:0005794~Golgi apparatus,GO:0016020~membrane,GO:0016021~integral component of membrane,GO:0030173~integral component of Golgi membrane,	GO:0003836~beta-galactoside (CMP) alpha-2,3-sialyltransferase activity,GO:0008373~sialyltransferase activity,GO:0016740~transferase activity,GO:0016757~transferase activity, transferring glycosyl groups,GO:0047291~lactosylceramide alpha-2,3-sialyltransferase activity,	IPR001675:Glycosyl transferase, family 29,IPR012163:Sialyltransferase,	dre00604:Glycosphingolipid biosynthesis - ganglio series,dre01100:Metabolic pathways,	PIRSF005557:sialyltransferase,		Complete proteome,Glycosyltransferase,Golgi apparatus,Membrane,Reference proteome,Transferase,Transmembrane,Transmembrane helix,		https://www.genome.jp/kegg-bin/show_pathway?dre00604
acsl1a	LOC109627583	675.007	703.187	1064.85	915.223	839.568	0.523967	0.146209	3.5837	0.000338767	0.00135345		LOC109627583	acsl1a	acyl-CoA synthetase long-chain family member 1a(acsl1a)	Danio rerio	Lipid metabolism,	GO:0008152~metabolic process,	GO:0016020~membrane,GO:0016021~integral component of membrane,	GO:0003824~catalytic activity,	IPR000873:AMP-dependent synthetase/ligase,IPR020845:AMP-binding, conserved site,	dre00061:Fatty acid biosynthesis,dre00071:Fatty acid degradation,dre01100:Metabolic pathways,dre01212:Fatty acid metabolism,dre03320:PPAR signaling pathway,dre04146:Peroxisome,dre04920:Adipocytokine signaling pathway,			Complete proteome,Membrane,Proteomics identification,Reference proteome,Transmembrane,Transmembrane helix,		https://www.genome.jp/kegg-bin/show_pathway?dre00061
si	cenpu	369.158	366.202	279.801	258.941	318.526	-0.448027	0.2215	-2.0227	0.0431045	0.0922176		cenpu	si
casp3b	LOC109631395	35.6675	25.8095	70.4535	84.8255	54.189	1.33412	0.520669	2.56231	0.0103978	0.0275781		LOC109631395	casp3b	caspase 3, apoptosis-related cysteine peptidase b(casp3b)	Danio rerio		GO:0006508~proteolysis,GO:0006915~apoptotic process,GO:0030182~neuron differentiation,GO:0030216~keratinocyte differentiation,GO:0030218~erythrocyte differentiation,GO:0097194~execution phase of apoptosis,	GO:0005737~cytoplasm,	GO:0004197~cysteine-type endopeptidase activity,GO:0008234~cysteine-type peptidase activity,GO:0097200~cysteine-type endopeptidase activity involved in execution phase of apoptosis,	IPR001309:Peptidase C14, ICE, catalytic subunit p20,IPR002138:Peptidase C14, caspase non-catalytic subunit p10,IPR015470:Caspase-3,IPR015917:Peptidase C14, caspase precursor p45, core,	dre04010:MAPK signaling pathway,dre04115:p53 signaling pathway,dre04210:Apoptosis,dre05168:Herpes simplex infection,		SM00115:CASc,	Complete proteome,Reference proteome,		https://www.genome.jp/kegg-bin/show_pathway?dre04010
irf2	irf2	25.8589	41.3926	36.2333	64.7353	42.055	0.582952	0.615313	0.947407	0.343431	0.481814		irf2	irf2	interferon regulatory factor 2(irf2)	Danio rerio		GO:0006355~regulation of transcription, DNA-templated,GO:0008283~cell proliferation,		GO:0000975~regulatory region DNA binding,GO:0003700~transcription factor activity, sequence-specific DNA binding,	IPR001346:Interferon regulatory factor DNA-binding domain,IPR011991:Winged helix-turn-helix DNA-binding domain,IPR017431:Interferon regulatory factor-1/2,IPR019817:Interferon regulatory factor, conserved site,		PIRSF038196:interferon regulatory factor, types 1/2,	SM00348:IRF,	Complete proteome,Reference proteome,
slitrk4	slitrk4	103.881	121.743	142.92	174.116	135.665	0.489457	0.333621	1.4671	0.142348	0.243604		slitrk4	slitrk4	SLIT and NTRK-like family, member 4(slitrk4)	Danio rerio	Function unknown,	GO:0007409~axonogenesis,	GO:0016020~membrane,GO:0016021~integral component of membrane,		IPR000483:Cysteine-rich flanking region, C-terminal,IPR001611:Leucine-rich repeat,IPR003591:Leucine-rich repeat, typical subtype,			SM00082:LRRCT,SM00369:LRR_TYP,	Complete proteome,Leucine-rich repeat,Membrane,Reference proteome,Repeat,Signal,Transmembrane,Transmembrane helix,
si	LOC109638636	1.78337	2.43486	8.05183	0	3.06752	0.948913	2.22714	0.426067	0.670059	0.778126		LOC109638636	si
pcdh10a	LOC109628588	0	0.973943	0	0	0.243486	-0.31511	4.88816	-0.0644639	0.948601	#N/A		LOC109628588	pcdh10a	protocadherin 10a(pcdh10a)	Danio rerio		GO:0007155~cell adhesion,GO:0007156~homophilic cell adhesion via plasma membrane adhesion molecules,	GO:0005886~plasma membrane,GO:0016020~membrane,GO:0016021~integral component of membrane,	GO:0005509~calcium ion binding,	IPR002126:Cadherin,IPR013164:Cadherin, N-terminal,IPR015919:Cadherin-like,IPR020894:Cadherin conserved site,			SM00112:CA,	Calcium,Complete proteome,Membrane,Reference proteome,Repeat,Signal,Transmembrane,Transmembrane helix,
pcdh18b	LOC109628578	1054.87	1068.42	716.613	750.036	897.482	-0.534216	0.138988	-3.84361	0.000121237	0.00053706		LOC109628578	pcdh18b	protocadherin 18b(pcdh18b)	Danio rerio		GO:0007155~cell adhesion,GO:0007156~homophilic cell adhesion via plasma membrane adhesion molecules,GO:0007399~nervous system development,GO:0048812~neuron projection morphogenesis,	GO:0005886~plasma membrane,GO:0016020~membrane,GO:0016021~integral component of membrane,	GO:0005509~calcium ion binding,GO:0005515~protein binding,	IPR002126:Cadherin,IPR013164:Cadherin, N-terminal,IPR015919:Cadherin-like,IPR020894:Cadherin conserved site,			SM00112:CA,	Calcium,Complete proteome,Membrane,Reference proteome,Repeat,Signal,Transmembrane,Transmembrane helix,
slc7a11	slc7a11	280.435	234.72	193.244	200.903	227.326	-0.387032	0.265108	-1.4599	0.144317	0.246327		slc7a11	slc7a11	solute carrier family 7 (anionic amino acid transporter light chain, xc- system), member 11(slc7a11)	Danio rerio	Amino acid transport and metabolism,	GO:0003333~amino acid transmembrane transport,	GO:0005887~integral component of plasma membrane,GO:0016020~membrane,GO:0016021~integral component of membrane,	GO:0015171~amino acid transmembrane transporter activity,GO:0015179~L-amino acid transmembrane transporter activity,GO:0015297~antiporter activity,	IPR002293:Amino acid/polyamine transporter I,		PIRSF006060:amino acid transporter,		Complete proteome,Membrane,Reference proteome,Transmembrane,Transmembrane helix,
nocta	LOC109624667	373.171	373.02	398.566	359.392	376.037	0.0235502	0.203391	0.115788	0.907821	0.94461		LOC109624667	nocta	nocturnin a(nocta)	Danio rerio					IPR005135:Endonuclease/exonuclease/phosphatase,				Complete proteome,Reference proteome,
elf2b	LOC109627666	922.004	910.149	674.341	917.455	855.987	-0.205131	0.161747	-1.26822	0.204718	0.325202		LOC109627666	elf2b	E74-like factor 2b (ets domain transcription factor)(elf2b)	Danio rerio		GO:0006355~regulation of transcription, DNA-templated,GO:0006357~regulation of transcription from RNA polymerase II promoter,GO:0030154~cell differentiation,	GO:0005634~nucleus,	GO:0000981~RNA polymerase II transcription factor activity, sequence-specific DNA binding,GO:0003677~DNA binding,GO:0003700~transcription factor activity, sequence-specific DNA binding,GO:0043565~sequence-specific DNA binding,	IPR000418:Ets domain,IPR011991:Winged helix-turn-helix DNA-binding domain,IPR022084:Transcription factor Elf, N-terminal,			SM00413:ETS,	Complete proteome,DNA-binding,Nucleus,Proteomics identification,Reference proteome,
si	LOC109638718	2223.87	2168.48	2514.19	2451.01	2339.39	0.176991	0.0944328	1.87425	0.0608954	0.122638		LOC109638718	si
si	ndufc1	991.109	1008.03	611.939	671.908	820.747	-0.639861	0.146414	-4.3702	1.24131e-05	6.82134e-05		ndufc1	si
naa15a	LOC109627488	2046.87	2354.51	1260.11	1488.91	1787.6	-0.68011	0.122335	-5.5594	2.70701e-08	2.42962e-07		LOC109627488	naa15a	N(alpha)-acetyltransferase 15, NatA auxiliary subunit a(naa15a)	Danio rerio		GO:0017196~N-terminal peptidyl-methionine acetylation,	GO:0031415~NatA complex,	GO:0004596~peptide alpha-N-acetyltransferase activity,	IPR011990:Tetratricopeptide-like helical,IPR013026:Tetratricopeptide repeat-containing domain,IPR019734:Tetratricopeptide repeat,IPR021183:N-terminal acetyltransferase A, auxiliary subunit,		PIRSF000422:N-terminal acetyltransferase A, auxiliary subunit,	SM00028:TPR,	Coiled coil,Complete proteome,Proteomics identification,Receptor,Reference proteome,
zmp	LOC109624542	1.33753	1.46091	0	4.4645	1.81574	0.656487	2.80243	0.234257	0.814786	0.882654		LOC109624542	zmp
hars	hars	2617.55	2739.21	2709.44	2640.75	2676.74	-0.00152556	0.0914217	-0.0166871	0.986686	0.991281		hars	hars	histidyl-tRNA synthetase(hars)	Danio rerio		GO:0006418~tRNA aminoacylation for protein translation,GO:0006427~histidyl-tRNA aminoacylation,GO:0032543~mitochondrial translation,	GO:0005737~cytoplasm,GO:0005739~mitochondrion,	GO:0004812~aminoacyl-tRNA ligase activity,GO:0004821~histidine-tRNA ligase activity,GO:0005524~ATP binding,GO:0016874~ligase activity,	IPR000738:WHEP-TRS,IPR004154:Anticodon-binding,IPR004516:Histidine-tRNA ligase/ATP phosphoribosyltransferase regulatory subunit,IPR006195:Aminoacyl-tRNA synthetase, class II,IPR009068:S15/NS1, RNA-binding,IPR015807:Histidine-tRNA ligase,	dre00970:Aminoacyl-tRNA biosynthesis,	PIRSF001549:histidyl-tRNA synthetase,	SM00991:SM00991,	Aminoacyl-tRNA synthetase,Coiled coil,Complete proteome,Ligase,Proteomics identification,Reference proteome,		https://www.genome.jp/kegg-bin/show_pathway?dre00970
dnd1	LOC109629018	0.445843	0	8.05183	0	2.12442	4.13619	3.07119	1.34677	0.178055	0.290538		LOC109629018	dnd1	DND microRNA-mediated repression inhibitor 1(dnd1)	Danio rerio		GO:0007275~multicellular organism development,GO:0007281~germ cell development,GO:0008354~germ cell migration,GO:0010628~positive regulation of gene expression,GO:0048255~mRNA stabilization,GO:0060047~heart contraction,GO:0060965~negative regulation of gene silencing by miRNA,GO:2000145~regulation of cell motility,	GO:0005634~nucleus,GO:0005737~cytoplasm,GO:0043073~germ cell nucleus,GO:0043186~P granule,	GO:0000166~nucleotide binding,GO:0003676~nucleic acid binding,GO:0003723~RNA binding,GO:0003729~mRNA binding,GO:0003730~mRNA 3'-UTR binding,GO:0017091~AU-rich element binding,	IPR000504:RNA recognition motif domain,IPR012677:Nucleotide-binding, alpha-beta plait,			SM00360:RRM,	Complete proteome,Cytoplasm,Developmental protein,Nucleus,Reference proteome,RNA-binding,	chain:Dead end protein 1,domain:RRM,mutagenesis site,
gfra3	LOC109629523	0	0.973943	0	0	0.243486	-0.31511	4.88816	-0.0644639	0.948601	#N/A		LOC109629523	gfra3	GDNF family receptor alpha 3(gfra3)	Danio rerio		GO:0014707~branchiomeric skeletal muscle development,		GO:0004872~receptor activity,	IPR003438:Glial cell line-derived neurotrophic factor receptor,IPR016017:GDNF/GAS1,			SM00907:SM00907,	Coiled coil,Complete proteome,Receptor,Reference proteome,Signal,
hvcn1	hvcn1	51.7178	73.5327	56.3628	58.0385	59.913	-0.130237	0.504074	-0.25837	0.796122	0.870598		hvcn1	hvcn1	hydrogen voltage-gated channel 1(hvcn1)	Danio rerio		GO:0006810~transport,GO:0006811~ion transport,GO:0015992~proton transport,GO:0034765~regulation of ion transmembrane transport,GO:0071294~cellular response to zinc ion,GO:0071467~cellular response to pH,	GO:0005886~plasma membrane,GO:0005887~integral component of plasma membrane,GO:0016020~membrane,GO:0016021~integral component of membrane,	GO:0005216~ion channel activity,GO:0005244~voltage-gated ion channel activity,GO:0030171~voltage-gated proton channel activity,	IPR005821:Ion transport domain,IPR027359:Voltage-dependent potassium channel, four helix bundle domain,				Cell membrane,Coiled coil,Complete proteome,Ion channel,Ion transport,Membrane,Proteomics identification,Reference proteome,Transmembrane,Transmembrane helix,Transport,Voltage-gated channel,	chain:Voltage-gated hydrogen channel 1,compositionally biased region:Poly-Val,topological domain:Cytoplasmic,topological domain:Extracellular,transmembrane region,
tctn1	tctn1	160.949	145.117	68.4406	178.58	138.272	-0.316069	0.404296	-0.781775	0.434347	0.570581		tctn1	tctn1	tectonic family member 1(tctn1)	Danio rerio					IPR011677:Domain of unknown function DUF1619,				Complete proteome,Reference proteome,Signal,
nkx1.2lb	nkx1-1	0	0	4.02592	0	1.00648	4.56258	4.37111	1.0438	0.296577	#N/A		nkx1-1	nkx1.2lb	NK1 transcription factor related 2-like,b(nkx1.2lb)	Danio rerio		GO:0006355~regulation of transcription, DNA-templated,	GO:0005634~nucleus,	GO:0003677~DNA binding,GO:0043565~sequence-specific DNA binding,	IPR001356:Homeodomain,IPR009057:Homeodomain-like,IPR017970:Homeobox, conserved site,IPR020479:Homeodomain, metazoa,			SM00389:HOX,	Complete proteome,DNA-binding,Homeobox,Nucleus,Reference proteome,
uvssa	uvssa	139.103	137.326	205.322	185.277	166.757	0.499649	0.295757	1.68939	0.0911442	0.171304		uvssa	uvssa	UV-stimulated scaffold protein A(uvssa)	Danio rerio		GO:0006281~DNA repair,GO:0006283~transcription-coupled nucleotide-excision repair,GO:0006974~cellular response to DNA damage stimulus,GO:0009411~response to UV,GO:0016567~protein ubiquitination,	GO:0005694~chromosome,	GO:0000993~RNA polymerase II core binding,	IPR018610:Protein of unknown function DUF2043,				Chromosome,Coiled coil,Complete proteome,DNA damage,DNA repair,Reference proteome,
sil1	sil1	263.047	246.894	217.4	187.509	228.713	-0.33131	0.260817	-1.27028	0.203986	0.324226		sil1	sil1
spdl1	spdl1	346.866	357.924	275.775	214.296	298.715	-0.521503	0.236656	-2.20363	0.0275502	0.0632774		spdl1	spdl1
trappc11	trappc11	1123.52	1177.5	855.507	886.204	1010.68	-0.402027	0.132358	-3.03743	0.00238604	0.00763287		trappc11	trappc11	trafficking protein particle complex 11(trappc11)	Danio rerio		GO:0001889~liver development,GO:0006810~transport,GO:0016192~vesicle-mediated transport,GO:0060041~retina development in camera-type eye,	GO:0005794~Golgi apparatus,		IPR021773:Foie gras liver health family 1,IPR025876:Trafficking protein particle complex subunit 11, C-terminal domain,				Alternative splicing,Complete proteome,ER-Golgi transport,Golgi apparatus,Proteomics identification,Reference proteome,Transport,	chain:UPF0636 protein C4orf41 homolog,sequence conflict,splice variant,
si	LOC109624860	0	0.973943	0	0	0.243486	-0.31511	4.88816	-0.0644639	0.948601	#N/A		LOC109624860	si
mmp17b	LOC109630794	0.891686	0	0	0	0.222922	-0.199393	4.89669	-0.0407199	0.967519	#N/A		LOC109630794	mmp17b	matrix metallopeptidase 17b(mmp17b)	Danio rerio		GO:0001755~neural crest cell migration,GO:0006508~proteolysis,	GO:0031012~extracellular matrix,	GO:0004222~metalloendopeptidase activity,GO:0005509~calcium ion binding,GO:0008233~peptidase activity,GO:0008237~metallopeptidase activity,GO:0008270~zinc ion binding,GO:0016787~hydrolase activity,GO:0046872~metal ion binding,	IPR000585:Hemopexin-like domain,IPR001818:Peptidase M10, metallopeptidase,IPR002477:Peptidoglycan binding-like,IPR006026:Peptidase, metallopeptidase,IPR016293:Peptidase M10A, metazoans,IPR018487:Hemopexin-like repeats,IPR021190:Peptidase M10A,IPR024079:Metallopeptidase, catalytic domain,		PIRSF001191:matrix metalloproteinase, stromelysin type,	SM00120:HX,SM00235:ZnMc,	Calcium,Complete proteome,Disulfide bond,Hydrolase,Metal-binding,Metalloprotease,Protease,Reference proteome,Repeat,Signal,Zinc,
scocb	LOC109627413	49.4886	62.3323	26.1685	26.787	41.1941	-1.07824	0.61775	-1.74543	0.0809095	0.155513		LOC109627413	scocb	short coiled-coil protein b(scocb)	Danio rerio		GO:0016239~positive regulation of macroautophagy,GO:0061635~regulation of protein complex stability,	GO:0000139~Golgi membrane,GO:0005737~cytoplasm,GO:0005794~Golgi apparatus,GO:0005829~cytosol,GO:0016020~membrane,		IPR019357:Protein of unknown function DUF2205, coiled-coil,				Coiled coil,Complete proteome,Cytoplasm,Golgi apparatus,Membrane,Proteomics identification,Reference proteome,	chain:Short coiled-coil protein B,
setd7	setd7	339.287	374.968	259.672	290.193	316.03	-0.378326	0.225171	-1.68017	0.0929238	0.173784		setd7	setd7	SET domain containing (lysine methyltransferase) 7(setd7)	Danio rerio	Function unknown,	GO:0003007~heart morphogenesis,GO:0006351~transcription, DNA-templated,GO:0006355~regulation of transcription, DNA-templated,GO:0016569~covalent chromatin modification,GO:0018026~peptidyl-lysine monomethylation,GO:0018027~peptidyl-lysine dimethylation,GO:0032259~methylation,GO:0034968~histone lysine methylation,	GO:0005634~nucleus,GO:0005694~chromosome,	GO:0008168~methyltransferase activity,GO:0016279~protein-lysine N-methyltransferase activity,GO:0016740~transferase activity,GO:0018024~histone-lysine N-methyltransferase activity,	IPR001214:SET domain,IPR003409:MORN motif,IPR017155:Histone-lysine N-methyltransferase, SET,	dre00310:Lysine degradation,dre04068:FoxO signaling pathway,	PIRSF037249:histone-lysine N-methyltransferase with SET domain,	SM00317:SET,	Activator,Chromatin regulator,Chromosome,Complete proteome,Methyltransferase,Nucleus,Reference proteome,Repeat,S-adenosyl-L-methionine,Transcription,Transcription regulation,Transferase,	chain:Histone-lysine N-methyltransferase SETD7,domain:SET,region of interest:S-adenosyl-L-methionine binding,repeat:MORN 1,repeat:MORN 2,repeat:MORN 3,	https://www.genome.jp/kegg-bin/show_pathway?dre00310
zgc	LOC109627538	0	0	0	4.4645	1.11613	4.6938	4.19422	1.11911	0.263093	#N/A		LOC109627538	zgc
rab33ba	rab33b	186.362	154.37	86.5572	104.916	133.051	-0.834156	0.349185	-2.38887	0.0169003	0.0417544		rab33b	rab33ba	RAB33B, member RAS oncogene family a(rab33ba)	Danio rerio		GO:0007264~small GTPase mediated signal transduction,GO:2000785~regulation of autophagosome assembly,	GO:0005622~intracellular,	GO:0005525~GTP binding,	IPR001806:Small GTPase superfamily,IPR005225:Small GTP-binding protein domain,IPR027417:P-loop containing nucleoside triphosphate hydrolase,				Complete proteome,Proteomics identification,Reference proteome,
immt	immt	2349.59	2386.16	2731.58	2944.34	2602.92	0.260815	0.0930937	2.80164	0.0050843	0.0148399		immt	immt	inner membrane protein, mitochondrial (mitofilin)(immt)	Danio rerio			GO:0005739~mitochondrion,GO:0005743~mitochondrial inner membrane,GO:0016020~membrane,GO:0016021~integral component of membrane,		IPR019133:Mitochondrial inner membrane protein Mitofilin,				Coiled coil,Complete proteome,Membrane,Mitochondrion,Mitochondrion inner membrane,Proteomics identification,Reference proteome,Transmembrane,Transmembrane helix,
slbp	LOC109628776	1354.92	1342.58	1002.45	984.423	1171.09	-0.44096	0.123591	-3.56791	0.000359846	0.00142672		LOC109628776	slbp	stem-loop binding protein(slbp)	Danio rerio		GO:0003407~neural retina development,GO:0031290~retinal ganglion cell axon guidance,GO:0046530~photoreceptor cell differentiation,		GO:0003723~RNA binding,GO:0003729~mRNA binding,	IPR026502:Histone RNA stem-loop-binding protein SLBP1/SLBP2,				3D-structure,Complete proteome,Proteomics identification,Reference proteome,
tmem129	tmem129	443.168	459.701	438.825	457.611	449.826	-0.0106334	0.186368	-0.057056	0.954501	0.972629		tmem129	tmem129	transmembrane protein 129, E3 ubiquitin protein ligase(tmem129)	Danio rerio		GO:0006986~response to unfolded protein,GO:0016567~protein ubiquitination,	GO:0005783~endoplasmic reticulum,GO:0005789~endoplasmic reticulum membrane,GO:0016020~membrane,GO:0016021~integral component of membrane,	GO:0008766~UDP-N-acetylmuramoylalanyl-D-glutamyl-2,6-diaminopimelate-D-alanyl-D-alanine ligase activity,GO:0016874~ligase activity,GO:0018169~ribosomal S6-glutamic acid ligase activity,GO:0043773~coenzyme F420-0 gamma-glutamyl ligase activity,GO:0043774~coenzyme F420-2 alpha-glutamyl ligase activity,GO:0046872~metal ion binding,GO:0070735~protein-glycine ligase activity,GO:0070736~protein-glycine…	IPR018801:Putative transmembrane protein precursor,				Complete proteome,Endoplasmic reticulum,Ligase,Membrane,Metal-binding,Reference proteome,Transmembrane,Transmembrane helix,Ubl conjugation pathway,Unfolded protein response,Zinc,Zinc-finger,	chain:Transmembrane protein 129,signal peptide,topological domain:Cytoplasmic,topological domain:Extracellular,transmembrane region,
atoh8	atoh8	1477.97	1360.11	2568.53	2895.23	2075.46	0.944205	0.106625	8.85538	8.3399e-19	2.96922e-17		atoh8	atoh8	atonal bHLH transcription factor 8(atoh8)	Danio rerio		GO:0001947~heart looping,GO:0006351~transcription, DNA-templated,GO:0006355~regulation of transcription, DNA-templated,GO:0007275~multicellular organism development,GO:0007399~nervous system development,GO:0030154~cell differentiation,GO:0048797~swim bladder formation,GO:0061074~regulation of neural retina development,GO:2001014~regulation of skeletal muscle cell differentiation,	GO:0005634~nucleus,GO:0005737~cytoplasm,GO:0016607~nuclear speck,	GO:0003677~DNA binding,GO:0003700~transcription factor activity, sequence-specific DNA binding,GO:0046983~protein dimerization activity,	IPR011598:Myc-type, basic helix-loop-helix (bHLH) domain,			SM00353:HLH,	Complete proteome,Cytoplasm,Developmental protein,Differentiation,DNA-binding,Neurogenesis,Nucleus,Reference proteome,Transcription,Transcription regulation,
rnf103	rnf103	103.881	103.725	140.907	51.3418	99.9638	-0.10385	0.455203	-0.22814	0.819538	0.885829		rnf103	rnf103	ring finger protein 103(rnf103)	Danio rerio			GO:0016020~membrane,GO:0016021~integral component of membrane,	GO:0008270~zinc ion binding,	IPR001841:Zinc finger, RING-type,IPR013083:Zinc finger, RING/FYVE/PHD-type,			SM00184:RING,	Complete proteome,Membrane,Reference proteome,Transmembrane,Transmembrane helix,
abhd18	abhd18	221.584	233.746	362.333	475.469	323.283	0.877908	0.22751	3.85877	0.000113958	0.000507504		abhd18	abhd18	abhydrolase domain containing 18(abhd18)	Danio rerio					IPR019149:Protein of unknown function DUF2048,				Complete proteome,Reference proteome,
igbp1	igbp1	605.009	574.139	382.462	515.65	519.315	-0.395518	0.192179	-2.05807	0.0395833	0.0858188		igbp1	igbp1	immunoglobulin (CD79A) binding protein 1(igbp1)	Danio rerio		GO:0009966~regulation of signal transduction,GO:0035303~regulation of dephosphorylation,	GO:0005829~cytosol,	GO:0008601~protein phosphatase type 2A regulator activity,GO:0051721~protein phosphatase 2A binding,	IPR007304:TAP42-like protein,				Coiled coil,Complete proteome,Proteomics identification,Reference proteome,
magt1	LOC109628398	551.954	556.121	760.898	723.249	648.056	0.422019	0.156901	2.68972	0.00715127	0.0199595		LOC109628398	magt1	magnesium transporter 1(magt1)	Danio rerio		GO:0006810~transport,GO:0015693~magnesium ion transport,GO:0018279~protein N-linked glycosylation via asparagine,	GO:0005783~endoplasmic reticulum,GO:0005789~endoplasmic reticulum membrane,GO:0005886~plasma membrane,GO:0008250~oligosaccharyltransferase complex,GO:0016020~membrane,GO:0016021~integral component of membrane,	GO:0004579~dolichyl-diphosphooligosaccharide-protein glycotransferase activity,	IPR006844:Magnesium transporter protein 1,IPR012336:Thioredoxin-like fold,IPR021149:Oligosaccharyl transferase complex, subunit OST3/OST6,				Cell membrane,Complete proteome,Disulfide bond,Endoplasmic reticulum,Glycoprotein,Magnesium,Membrane,Proteomics identification,Reference proteome,Signal,Transmembrane,Transmembrane helix,Transport,	chain:Magnesium transporter protein 1,signal peptide,transmembrane region,
fbxo38	LOC109638964	251.01	223.52	269.736	323.676	266.986	0.320696	0.243419	1.31746	0.187683	0.303269		LOC109638964	fbxo38	F-box protein 38(fbxo38)	Danio rerio					IPR001810:F-box domain, cyclin-like,				Complete proteome,Reference proteome,
BX004867.1	LOC109627071	164.07	166.544	130.842	125.006	146.616	-0.369325	0.319426	-1.15621	0.247594	0.37668		LOC109627071	BX004867.1
hmcn2	LOC109632471	0	0	4.02592	0	1.00648	4.56258	4.37111	1.0438	0.296577	#N/A		LOC109632471	hmcn2	hemicentin 2(hmcn2)	Danio rerio		GO:0030198~extracellular matrix organization,GO:0035122~embryonic medial fin morphogenesis,GO:0043589~skin morphogenesis,GO:0090497~mesenchymal cell migration,		GO:0005509~calcium ion binding,	IPR000152:EGF-type aspartate/asparagine hydroxylation site,IPR000742:Epidermal growth factor-like domain,IPR000884:Thrombospondin, type 1 repeat,IPR001881:EGF-like calcium-binding,IPR002035:von Willebrand factor, type A,IPR003598:Immunoglobulin subtype 2,IPR003599:Immunoglobulin subtype,IPR006605:G2 nidogen/fibulin G2F,IPR007110:Immunoglobulin-like domain,IPR009017:Green fluorescent protein,IPR00…			SM00179:EGF_CA,SM00181:EGF,SM00209:TSP1,SM00406:IGv,SM00408:IGc2,SM00409:IG,SM00682:G2F,	Calcium,Complete proteome,Disulfide bond,EGF-like domain,Proteomics identification,Reference proteome,Repeat,Signal,
enpp6	LOC109624514	33.4382	45.7753	40.2592	11.1613	32.6585	-0.611351	0.739823	-0.826348	0.408607	0.545933		LOC109624514	enpp6	ectonucleotide pyrophosphatase/phosphodiesterase 6(enpp6)	Danio rerio		GO:0006629~lipid metabolic process,GO:0008152~metabolic process,GO:0016042~lipid catabolic process,GO:0019695~choline metabolic process,	GO:0005886~plasma membrane,GO:0016020~membrane,GO:0016021~integral component of membrane,GO:0031225~anchored component of membrane,	GO:0003824~catalytic activity,GO:0008081~phosphoric diester hydrolase activity,GO:0016787~hydrolase activity,GO:0047390~glycerophosphocholine cholinephosphodiesterase activity,	IPR002591:Type I phosphodiesterase/nucleotide pyrophosphatase/phosphate transferase,IPR017849:Alkaline phosphatase-like, alpha/beta/alpha,IPR017850:Alkaline-phosphatase-like, core domain,IPR024873:Ectonucleotide pyrophosphatase/phosphodiesterase family,	dre00565:Ether lipid metabolism,			Cell membrane,Coiled coil,Complete proteome,Glycoprotein,GPI-anchor,Hydrolase,Lipid degradation,Lipid metabolism,Lipoprotein,Membrane,Proteomics identification,Reference proteome,Signal,Transmembrane,Transmembrane helix,	chain:Ectonucleotide pyrophosphatase/phosphodiesterase family member 6,glycosylation site:N-linked (GlcNAc...),signal peptide,topological domain:Cytoplasmic,topological domain:Extracellular,transmembrane region,	https://www.genome.jp/kegg-bin/show_pathway?dre00565
tap1	LOC109624520	0	1.46091	8.05183	4.4645	3.49431	3.11914	2.18331	1.42863	0.153112	0.258103		LOC109624520	tap1	transporter 1, ATP-binding cassette, sub-family B (MDR/TAP)(tap1)	Danio rerio		GO:0002481~antigen processing and presentation of exogenous protein antigen via MHC class Ib, TAP-dependent,GO:0002485~antigen processing and presentation of endogenous peptide antigen via MHC class I via ER pathway, TAP-dependent,GO:0002489~antigen processing and presentation of endogenous peptide antigen via MHC class Ib via ER pathway, TAP-dependent,GO:0002591~positive regulation of antigen pr…	GO:0016021~integral component of membrane,	GO:0000166~nucleotide binding,GO:0005524~ATP binding,GO:0016887~ATPase activity,GO:0042626~ATPase activity, coupled to transmembrane movement of substances,	IPR003439:ABC transporter-like,IPR003593:AAA+ ATPase domain,IPR011527:ABC transporter, transmembrane domain, type 1,IPR017871:ABC transporter, conserved site,IPR027417:P-loop containing nucleoside triphosphate hydrolase,	dre02010:ABC transporters,dre04145:Phagosome,dre05168:Herpes simplex infection,		SM00382:AAA,	ATP-binding,Complete proteome,Nucleotide-binding,Reference proteome,		https://www.genome.jp/kegg-bin/show_pathway?dre02010
cdh1	LOC109634041	580.488	583.392	678.367	596.011	609.564	0.131979	0.165009	0.799831	0.423808	0.560914		LOC109634041	cdh1	cadherin 1, type 1, E-cadherin (epithelial)(cdh1)	Danio rerio		GO:0001702~gastrulation with mouth forming second,GO:0001764~neuron migration,GO:0001841~neural tube formation,GO:0003370~cell-cell adhesion involved in mesendodermal cell migration,GO:0007155~cell adhesion,GO:0007156~homophilic cell adhesion via plasma membrane adhesion molecules,GO:0007398~ectoderm development,GO:0008354~germ cell migration,GO:0016337~single organismal cell-cell adhesion,GO:003…	GO:0005886~plasma membrane,GO:0005902~microvillus,GO:0005913~cell-cell adherens junction,GO:0005938~cell cortex,GO:0016020~membrane,GO:0016021~integral component of membrane,GO:0016342~catenin complex,GO:0030057~desmosome,	GO:0001965~G-protein alpha-subunit binding,GO:0005509~calcium ion binding,	IPR000233:Cadherin, cytoplasmic domain,IPR002126:Cadherin,IPR014868:Cadherin prodomain,IPR015919:Cadherin-like,IPR020894:Cadherin conserved site,IPR027397:Catenin binding domain,	dre04514:Cell adhesion molecules (CAMs),dre04520:Adherens junction,		SM00112:CA,SM01055:SM01055,	Calcium,Cell adhesion,Cell membrane,Complete proteome,Membrane,Proteomics identification,Reference proteome,Repeat,Signal,Transmembrane,Transmembrane helix,		https://www.genome.jp/kegg-bin/show_pathway?dre04514
rasgrp3	rasgrp3	9.36271	10.7134	24.1555	8.929	13.2901	0.728768	1.04815	0.695288	0.486875	0.619358		rasgrp3	rasgrp3	RAS guanyl releasing protein 3 (calcium and DAG-regulated)(rasgrp3)	Danio rerio		GO:0007264~small GTPase mediated signal transduction,GO:0007265~Ras protein signal transduction,GO:0035556~intracellular signal transduction,GO:0043087~regulation of GTPase activity,	GO:0005622~intracellular,	GO:0005085~guanyl-nucleotide exchange factor activity,GO:0005096~GTPase activator activity,GO:0005509~calcium ion binding,GO:0046872~metal ion binding,	IPR000651:Ras-like guanine nucleotide exchange factor, N-terminal,IPR001895:Guanine-nucleotide dissociation stimulator CDC25,IPR002048:EF-hand domain,IPR002219:Protein kinase C-like, phorbol ester/diacylglycerol binding,IPR011992:EF-hand-like domain,IPR018247:EF-Hand 1, calcium-binding site,IPR020454:Diacylglycerol/phorbol-ester binding,IPR023578:Ras guanine nucleotide exchange factor, domain,	dre04010:MAPK signaling pathway,		SM00054:EFh,SM00109:C1,SM00147:RasGEF,SM00229:RasGEFN,	Complete proteome,Metal-binding,Reference proteome,Zinc,Zinc-finger,		https://www.genome.jp/kegg-bin/show_pathway?dre04010
ltbp1	ltbp1	152.924	149.987	597.849	502.256	350.754	1.86171	0.213325	8.72709	2.61307e-18	8.69263e-17		ltbp1	ltbp1	latent transforming growth factor beta binding protein 1(ltbp1)	Danio rerio				GO:0005509~calcium ion binding,	IPR000152:EGF-type aspartate/asparagine hydroxylation site,IPR000742:Epidermal growth factor-like domain,IPR001881:EGF-like calcium-binding,IPR009030:Insulin-like growth factor binding protein, N-terminal,IPR013032:EGF-like, conserved site,IPR017878:TB domain,IPR018097:EGF-like calcium-binding, conserved site,IPR026823:Complement Clr-like EGF domain,			SM00179:EGF_CA,SM00181:EGF,	Complete proteome,Disulfide bond,EGF-like domain,Reference proteome,Repeat,Signal,
ttc27	ttc27	2508.76	2365.22	1461.41	1714.37	2012.44	-0.619283	0.110903	-5.58402	2.35026e-08	2.13028e-07		ttc27	ttc27	tetratricopeptide repeat domain 27(ttc27)	Danio rerio					IPR011990:Tetratricopeptide-like helical,IPR013026:Tetratricopeptide repeat-containing domain,IPR019734:Tetratricopeptide repeat,			SM00028:TPR,	Coiled coil,Complete proteome,Proteomics identification,Reference proteome,
birc6	birc6	2222.08	2392.49	5483.3	4968.99	3766.72	1.18006	0.0887469	13.2969	2.41137e-40	4.38164e-38		birc6	birc6	baculoviral IAP repeat containing 6(birc6)	Danio rerio		GO:0006915~apoptotic process,GO:0009966~regulation of signal transduction,GO:0032465~regulation of cytokinesis,	GO:0005737~cytoplasm,	GO:0004842~ubiquitin-protein transferase activity,	IPR000608:Ubiquitin-conjugating enzyme, E2,IPR001370:Baculoviral inhibition of apoptosis protein repeat,IPR015943:WD40/YVTN repeat-like-containing domain,IPR016135:Ubiquitin-conjugating enzyme/RWD-like,IPR017986:WD40-repeat-containing domain,IPR022103:Protein of unknown function DUF3643,	dre04120:Ubiquitin mediated proteolysis,		SM00238:BIR,	Coiled coil,Complete proteome,Proteomics identification,Reference proteome,		https://www.genome.jp/kegg-bin/show_pathway?dre04120
yipf4	yipf4	1078.49	1114.19	634.082	678.604	876.343	-0.740858	0.142306	-5.20608	1.92873e-07	1.51066e-06		yipf4	yipf4	Yip1 domain family, member 4(yipf4)	Danio rerio			GO:0005794~Golgi apparatus,GO:0016020~membrane,GO:0016021~integral component of membrane,		IPR006977:Yip1 domain,				Complete proteome,Golgi apparatus,Membrane,Reference proteome,Transmembrane,Transmembrane helix,	chain:Protein YIPF4,transmembrane region,
exo1	exo1	798.505	965.177	744.795	861.649	842.531	-0.135531	0.15776	-0.859095	0.390288	0.529177		exo1	exo1	exonuclease 1(exo1)	Danio rerio		GO:0006281~DNA repair,GO:0006298~mismatch repair,GO:0006310~DNA recombination,GO:0006974~cellular response to DNA damage stimulus,	GO:0005634~nucleus,	GO:0003677~DNA binding,GO:0003824~catalytic activity,GO:0004518~nuclease activity,GO:0004519~endonuclease activity,GO:0004527~exonuclease activity,GO:0016787~hydrolase activity,GO:0016788~hydrolase activity, acting on ester bonds,GO:0035312~5'-3' exodeoxyribonuclease activity,GO:0042578~phosphoric ester hydrolase activity,GO:0043765~T/G mismatch-specific endonuclease activity,GO:0044824~retrovira…	IPR006084:XPG/Rad2 endonuclease,IPR006085:XPG N-terminal,IPR006086:XPG-I domain,IPR008918:Helix-hairpin-helix motif, class 2,IPR019734:Tetratricopeptide repeat,IPR019974:XPG conserved site,IPR020045:5'-3' exonuclease, C-terminal domain,	dre03430:Mismatch repair,		SM00279:HhH2,SM00484:XPGI,SM00485:XPGN,	Complete proteome,DNA damage,DNA excision,DNA repair,DNA-binding,Endonuclease,Excision nuclease,Exonuclease,Hydrolase,Magnesium,Metal-binding,Nuclease,Nucleus,Proteomics identification,Reference proteome,	chain:Exonuclease 1,metal ion-binding site:Magnesium 1,metal ion-binding site:Magnesium 2,region of interest:I-domain,region of interest:N-domain,	https://www.genome.jp/kegg-bin/show_pathway?dre03430
BX005403.1	LOC109635873	1.78337	13.6352	0	13.3935	7.20302	-0.216942	1.6755	-0.129479	0.896979	0.937474		LOC109635873	BX005403.1
edaradd	edaradd	97.1938	81.8112	30.1944	44.645	63.4611	-1.26383	0.511306	-2.47178	0.0134444	0.0345224		edaradd	edaradd	EDAR-associated death domain(edaradd)	Danio rerio		GO:0007165~signal transduction,GO:0048703~embryonic viscerocranium morphogenesis,			IPR000488:Death domain,IPR011029:Death-like domain,				Complete proteome,Reference proteome,
pdzd8	pdzd8	410.176	406.621	380.449	363.857	390.276	-0.133656	0.199171	-0.671064	0.50218	0.634262		pdzd8	pdzd8	PDZ domain containing 8(pdzd8)	Danio rerio		GO:0035556~intracellular signal transduction,	GO:0005622~intracellular,	GO:0046872~metal ion binding,	IPR001478:PDZ domain,IPR002219:Protein kinase C-like, phorbol ester/diacylglycerol binding,IPR019411:Domain of unknown function DUF2404,			SM00109:C1,SM00228:PDZ,	Coiled coil,Complete proteome,Metal-binding,Reference proteome,Zinc,
slc18a2	slc18a2	0	7.79154	4.02592	8.929	5.18662	0.733157	1.91965	0.381921	0.70252	0.803708		slc18a2	slc18a2	solute carrier family 18 (vesicular monoamine transporter), member 2(slc18a2)	Danio rerio		GO:0007268~chemical synaptic transmission,GO:0015842~aminergic neurotransmitter loading into synaptic vesicle,GO:0015893~drug transport,GO:0055085~transmembrane transport,	GO:0005887~integral component of plasma membrane,GO:0016020~membrane,GO:0016021~integral component of membrane,GO:0030672~synaptic vesicle membrane,GO:0043195~terminal bouton,	GO:0015222~serotonin transmembrane transporter activity,GO:0015238~drug transmembrane transporter activity,	IPR004734:Multidrug resistance protein,IPR011701:Major facilitator superfamily,IPR020846:Major facilitator superfamily domain,				Complete proteome,Membrane,Reference proteome,Transmembrane,Transmembrane helix,
kcnk18	kcnk18	1.78337	0	4.02592	0	1.45232	1.18178	3.39719	0.34787	0.727937	#N/A		kcnk18	kcnk18	potassium channel, subfamily K, member 18(kcnk18)	Danio rerio		GO:0006810~transport,GO:0006811~ion transport,GO:0030322~stabilization of membrane potential,GO:0071805~potassium ion transmembrane transport,	GO:0005887~integral component of plasma membrane,GO:0016020~membrane,GO:0016021~integral component of membrane,	GO:0005267~potassium channel activity,GO:0015271~outward rectifier potassium channel activity,GO:0022841~potassium ion leak channel activity,	IPR003092:Two pore domain potassium channel, TASK family,IPR003280:Two pore domain potassium channel,IPR013099:Ion transport 2,				Complete proteome,Ion channel,Ion transport,Membrane,Reference proteome,Transmembrane,Transmembrane helix,Transport,
vax1	vax1	0	0	0	4.4645	1.11613	4.6938	4.19422	1.11911	0.263093	#N/A		vax1	vax1	ventral anterior homeobox 1(vax1)	Danio rerio		GO:0006351~transcription, DNA-templated,GO:0006355~regulation of transcription, DNA-templated,GO:0007275~multicellular organism development,GO:0007411~axon guidance,GO:0007420~brain development,GO:0021554~optic nerve development,GO:0060041~retina development in camera-type eye,GO:0060042~retina morphogenesis in camera-type eye,GO:0061386~closure of optic fissure,GO:0090259~regulation of retinal g…	GO:0005634~nucleus,	GO:0003677~DNA binding,GO:0003700~transcription factor activity, sequence-specific DNA binding,GO:0043565~sequence-specific DNA binding,	IPR000047:Helix-turn-helix motif,IPR001356:Homeodomain,IPR009057:Homeodomain-like,IPR017970:Homeobox, conserved site,			SM00389:HOX,	Complete proteome,Developmental protein,DNA-binding,Homeobox,Nucleus,Reference proteome,Transcription,Transcription regulation,	chain:Ventral anterior homeobox 1,DNA-binding region:Homeobox,sequence conflict,
atp6v1ba	LOC109634913	3486.49	3457.98	4472.79	4049.3	3866.64	0.295834	0.0852347	3.47082	0.00051888	0.00198139		LOC109634913	atp6v1ba	ATPase, H+ transporting, lysosomal, V1 subunit B, member a(atp6v1ba)	Danio rerio		GO:0015991~ATP hydrolysis coupled proton transport,GO:0015992~proton transport,GO:0046034~ATP metabolic process,	GO:0033180~proton-transporting V-type ATPase, V1 domain,	GO:0005524~ATP binding,GO:0016820~hydrolase activity, acting on acid anhydrides, catalyzing transmembrane movement of substances,	IPR000194:ATPase, F1/V1/A1 complex, alpha/beta subunit, nucleotide-binding domain,IPR004100:ATPase, alpha/beta subunit, N-terminal,IPR005723:ATPase, V1 complex, subunit B,IPR020003:ATPase, alpha/beta subunit, nucleotide-binding domain, active site,IPR022879:V-type ATP synthase regulatory subunit B/beta,IPR027417:P-loop containing nucleoside triphosphate hydrolase,	dre00190:Oxidative phosphorylation,dre01100:Metabolic pathways,dre04145:Phagosome,			Complete proteome,Proteomics identification,Reference proteome,		https://www.genome.jp/kegg-bin/show_pathway?dre00190
shtn1	shtn1	0.891686	0.973943	0	0	0.466407	-1.25829	4.83881	-0.260041	0.794832	#N/A		shtn1	shtn1	shootin 1(shtn1)	Danio rerio		GO:0006930~substrate-dependent cell migration, cell extension,GO:0007265~Ras protein signal transduction,GO:0007275~multicellular organism development,GO:0007409~axonogenesis,GO:0032488~Cdc42 protein signal transduction,GO:0038007~netrin-activated signaling pathway,GO:0045773~positive regulation of axon extension,GO:0048812~neuron projection morphogenesis,GO:0060327~cytoplasmic actin-based contra…	GO:0005737~cytoplasm,GO:0005856~cytoskeleton,GO:0005875~microtubule associated complex,GO:0015630~microtubule cytoskeleton,GO:0030027~lamellipodium,GO:0030175~filopodium,GO:0030424~axon,GO:0030426~growth cone,GO:0031252~cell leading edge,GO:0042995~cell projection,GO:0043204~perikaryon,GO:0044295~axonal growth cone,GO:0048471~perinuclear region of cytoplasm,	GO:0051015~actin filament binding,					Cell projection,Coiled coil,Complete proteome,Cytoplasm,Cytoskeleton,Developmental protein,Reference proteome,	chain:Shootin-1,compositionally biased region:Pro-rich,
ZFIN;Acc	LOC109631580	3.56675	0.486971	4.02592	0	2.01991	0.00569562	2.75209	0.00206956	0.998349	0.9987		LOC109631580	ZFIN;Acc
pitx3	LOC109630242	43.6926	57.4626	10.0648	31.2515	35.6179	-1.30499	0.714613	-1.82615	0.0678278	0.13431		LOC109630242	pitx3	paired-like homeodomain 3(pitx3)	Danio rerio		GO:0002088~lens development in camera-type eye,GO:0006351~transcription, DNA-templated,GO:0006355~regulation of transcription, DNA-templated,GO:0007275~multicellular organism development,GO:0021984~adenohypophysis development,GO:0035270~endocrine system development,GO:0043010~camera-type eye development,GO:0045893~positive regulation of transcription, DNA-templated,	GO:0005634~nucleus,	GO:0003677~DNA binding,GO:0003700~transcription factor activity, sequence-specific DNA binding,GO:0043565~sequence-specific DNA binding,	IPR001356:Homeodomain,IPR003654:OAR domain,IPR009057:Homeodomain-like,IPR016233:Homeobox protein Pitx/unc30,IPR017970:Homeobox, conserved site,IPR020479:Homeodomain, metazoa,		PIRSF000563:homeobox protein, Pitx/Unc30 types,	SM00389:HOX,	Activator,Complete proteome,Developmental protein,DNA-binding,Homeobox,Nucleus,Reference proteome,Transcription,Transcription regulation,
gbf1	gbf1	481.065	574.626	1093.04	973.261	780.497	0.970014	0.157178	6.17143	6.7675e-10	7.9578e-09		gbf1	gbf1	golgi brefeldin A resistant guanine nucleotide exchange factor 1(gbf1)	Danio rerio	General function prediction only,	GO:0016192~vesicle-mediated transport,GO:0032012~regulation of ARF protein signal transduction,	GO:0005802~trans-Golgi network,	GO:0005086~ARF guanyl-nucleotide exchange factor activity,	IPR000904:SEC7-like,IPR016024:Armadillo-type fold,IPR023394:SEC7-like, alpha orthogonal bundle,	dre04144:Endocytosis,		SM00222:Sec7,	Complete proteome,Proteomics identification,Reference proteome,		https://www.genome.jp/kegg-bin/show_pathway?dre04144
h2afy2	LOC109636540	2100.81	2192.34	1777.44	1841.61	1978.05	-0.246647	0.101743	-2.42421	0.0153418	0.0385216		LOC109636540	h2afy2	H2A histone family, member Y2(h2afy2)	Danio rerio		GO:0006334~nucleosome assembly,GO:0006342~chromatin silencing,GO:0007420~brain development,GO:0016569~covalent chromatin modification,	GO:0000786~nucleosome,GO:0000790~nuclear chromatin,GO:0005634~nucleus,GO:0005694~chromosome,	GO:0003677~DNA binding,GO:0031490~chromatin DNA binding,GO:0044212~transcription regulatory region DNA binding,GO:0046982~protein heterodimerization activity,	IPR002119:Histone H2A,IPR002589:Appr-1-p processing,IPR007125:Histone core,IPR009072:Histone-fold,IPR021171:Core histone macro-H2A,		PIRSF037942:core histone macro-H2A,	SM00414:H2A,SM00506:A1pp,	Chromatin regulator,Chromosome,Complete proteome,DNA-binding,Nucleosome core,Nucleus,Proteomics identification,Reference proteome,
si	LOC109632096	0.445843	1.94789	4.02592	0	1.60491	0.770629	2.99525	0.257283	0.79696	0.871134		LOC109632096	si
prkg2	LOC109629155	4.01259	7.30457	0	4.4645	3.94542	-1.37013	2.07145	-0.661438	0.508331	0.64034		LOC109629155	prkg2	protein kinase, cGMP-dependent, type II(prkg2)	Danio rerio	Signal transduction mechanisms,	GO:0006468~protein phosphorylation,GO:0016310~phosphorylation,		GO:0000166~nucleotide binding,GO:0004672~protein kinase activity,GO:0004674~protein serine/threonine kinase activity,GO:0004692~cGMP-dependent protein kinase activity,GO:0005524~ATP binding,GO:0016301~kinase activity,GO:0016740~transferase activity,GO:0030553~cGMP binding,	IPR000595:Cyclic nucleotide-binding domain,IPR000719:Protein kinase, catalytic domain,IPR000961:AGC-kinase, C-terminal,IPR002374:cGMP-dependent kinase,IPR008271:Serine/threonine-protein kinase, active site,IPR011009:Protein kinase-like domain,IPR014710:RmlC-like jelly roll fold,IPR017441:Protein kinase, ATP binding site,IPR018488:Cyclic nucleotide-binding, conserved site,IPR018490:Cyclic nucleoti…	dre04540:Gap junction,	PIRSF000559:cGMP-dependent protein kinase,	SM00100:cNMP,SM00133:S_TK_X,SM00220:S_TKc,	ATP-binding,cGMP,cGMP-binding,Coiled coil,Complete proteome,Kinase,Nucleotide-binding,Reference proteome,Serine/threonine-protein kinase,Transferase,		https://www.genome.jp/kegg-bin/show_pathway?dre04540
si	LOC109629162	435.143	396.882	318.047	359.392	377.366	-0.297942	0.207448	-1.43622	0.150939	0.255245		LOC109629162	si
vrk2	LOC109635811	259.481	270.756	154.998	160.722	211.489	-0.748351	0.271674	-2.7546	0.00587646	0.0168057		LOC109635811	vrk2	vaccinia related kinase 2(vrk2)	Danio rerio		GO:0006468~protein phosphorylation,GO:0008360~regulation of cell shape,GO:0016310~phosphorylation,GO:0018105~peptidyl-serine phosphorylation,	GO:0005634~nucleus,GO:0005737~cytoplasm,GO:0016020~membrane,GO:0016021~integral component of membrane,	GO:0000166~nucleotide binding,GO:0004672~protein kinase activity,GO:0004674~protein serine/threonine kinase activity,GO:0005524~ATP binding,GO:0016301~kinase activity,GO:0016740~transferase activity,	IPR000719:Protein kinase, catalytic domain,IPR008271:Serine/threonine-protein kinase, active site,IPR011009:Protein kinase-like domain,IPR017441:Protein kinase, ATP binding site,			SM00220:S_TKc,	ATP-binding,Complete proteome,Kinase,Membrane,Nucleotide-binding,Proteomics identification,Reference proteome,Serine/threonine-protein kinase,Transferase,Transmembrane,Transmembrane helix,
fancl	fancl	176.554	207.937	108.7	118.309	152.875	-0.760913	0.322584	-2.35881	0.0183338	0.0447732		fancl	fancl	Fanconi anemia, complementation group L(fancl)	Danio rerio		GO:0006281~DNA repair,GO:0048599~oocyte development,	GO:0043240~Fanconi anaemia nuclear complex,	GO:0004842~ubiquitin-protein transferase activity,GO:0008270~zinc ion binding,	IPR001841:Zinc finger, RING-type,IPR013083:Zinc finger, RING/FYVE/PHD-type,IPR019162:Fanconi anemia complex, subunit FancL, WD-repeat containing domain,IPR026848:E3 ubiquitin-protein ligase FANCL,	dre03460:Fanconi anemia pathway,dre04120:Ubiquitin mediated proteolysis,			Complete proteome,Reference proteome,		https://www.genome.jp/kegg-bin/show_pathway?dre03460
bcl11aa	LOC109630478	35.2216	23.3746	0	13.3935	17.9974	-2.16248	1.10999	-1.94821	0.05139	0.106731		LOC109630478	bcl11aa	B-cell CLL/lymphoma 11Aa(bcl11aa)	Danio rerio		GO:0000122~negative regulation of transcription from RNA polymerase II promoter,GO:0006366~transcription from RNA polymerase II promoter,GO:0007165~signal transduction,GO:0022008~neurogenesis,	GO:0005634~nucleus,	GO:0001078~transcriptional repressor activity, RNA polymerase II core promoter proximal region sequence-specific binding,GO:0003676~nucleic acid binding,GO:0043565~sequence-specific DNA binding,GO:0044212~transcription regulatory region DNA binding,GO:0046872~metal ion binding,	IPR007087:Zinc finger, C2H2,IPR013087:Zinc finger C2H2-type/integrase DNA-binding domain,IPR015880:Zinc finger, C2H2-like,			SM00355:ZnF_C2H2,	Coiled coil,Complete proteome,Reference proteome,
rims1a	LOC109635369	3.56675	6.8176	24.1555	17.858	13.0995	2.02197	1.04987	1.92592	0.0541142	0.111535		LOC109635369	rims1a	regulating synaptic membrane exocytosis 1a(rims1a)	Danio rerio		GO:0006886~intracellular protein transport,GO:0006887~exocytosis,GO:0042391~regulation of membrane potential,GO:0048791~calcium ion-regulated exocytosis of neurotransmitter,GO:2000300~regulation of synaptic vesicle exocytosis,	GO:0005622~intracellular,GO:0016020~membrane,GO:0048786~presynaptic active zone,	GO:0017137~Rab GTPase binding,GO:0044325~ion channel binding,GO:0046872~metal ion binding,	IPR000008:C2 calcium-dependent membrane targeting,IPR001478:PDZ domain,IPR010911:Rab-binding domain,IPR011011:Zinc finger, FYVE/PHD-type,IPR013083:Zinc finger, RING/FYVE/PHD-type,IPR017455:Zinc finger, FYVE-related,			SM00228:PDZ,SM00239:C2,	Complete proteome,Metal-binding,Reference proteome,Zinc,Zinc-finger,
CABZ01069162.1	LOC109635390	2.67506	0	0	0	0.668765	-1.78045	4.82246	-0.3692	0.711979	#N/A		LOC109635390	CABZ01069162.1
asrgl1	asrgl1	23.6297	13.6352	18.1166	8.929	16.0776	-0.456	0.97859	-0.465977	0.641232	0.754799		asrgl1	asrgl1	asparaginase like 1(asrgl1)	Danio rerio		GO:0006508~proteolysis,GO:0033345~asparagine catabolic process via L-aspartate,	GO:0005737~cytoplasm,	GO:0004067~asparaginase activity,GO:0008233~peptidase activity,GO:0008798~beta-aspartyl-peptidase activity,GO:0016787~hydrolase activity,	IPR000246:Peptidase T2, asparaginase 2,				Autocatalytic cleavage,Complete proteome,Cytoplasm,Hydrolase,Protease,Proteomics identification,Reference proteome,	active site:Nucleophile,chain:L-asparaginase,
ogfrl1	LOC109630339	188.592	215.241	547.525	544.669	374.007	1.43594	0.204294	7.02878	2.08345e-12	3.4684e-11		LOC109630339	ogfrl1	opioid growth factor receptor-like 1(ogfrl1)	Danio rerio			GO:0016020~membrane,	GO:0004872~receptor activity,	IPR006757:Opioid growth factor receptor (OGFr) conserved domain,				Complete proteome,Reference proteome,
b3gat2	b3gat2	0	1.94789	0	0	0.486971	-1.31775	4.83664	-0.272452	0.785275	#N/A		b3gat2	b3gat2	beta-1,3-glucuronyltransferase 2 (glucuronosyltransferase S)(b3gat2)	Danio rerio		GO:0005975~carbohydrate metabolic process,GO:0030204~chondroitin sulfate metabolic process,GO:0050650~chondroitin sulfate proteoglycan biosynthetic process,	GO:0016020~membrane,GO:0016021~integral component of membrane,	GO:0015018~galactosylgalactosylxylosylprotein 3-beta-glucuronosyltransferase activity,GO:0016740~transferase activity,	IPR005027:Glycosyl transferase, family 43,	dre00514:Other types of O-glycan biosynthesis,			Complete proteome,Membrane,Reference proteome,Transferase,Transmembrane,Transmembrane helix,		https://www.genome.jp/kegg-bin/show_pathway?dre00514
smap1	LOC109635311	353.554	282.93	434.799	381.715	363.249	0.359878	0.218352	1.64816	0.0993202	0.182245		LOC109635311	smap1	small ArfGAP 1(smap1)	Danio rerio				GO:0005096~GTPase activator activity,	IPR001164:Arf GTPase activating protein,	dre04144:Endocytosis,		SM00105:ArfGap,	Coiled coil,Complete proteome,Proteomics identification,Reference proteome,		https://www.genome.jp/kegg-bin/show_pathway?dre04144
slc1a4	LOC109636536	158.72	174.823	320.06	225.457	219.765	0.712572	0.276024	2.58156	0.00983557	0.0262848		LOC109636536	slc1a4	solute carrier family 1 (glutamate/neutral amino acid transporter), member 4(slc1a4)	Danio rerio		GO:0006810~transport,	GO:0016020~membrane,GO:0016021~integral component of membrane,	GO:0015293~symporter activity,	IPR001991:Sodium:dicarboxylate symporter,IPR018107:Sodium:dicarboxylate symporter, conserved site,				Complete proteome,Membrane,Proteomics identification,Reference proteome,Symport,Transmembrane,Transmembrane helix,Transport,
sertad2b	sertad2	584.055	595.566	946.09	1073.71	799.856	0.775041	0.146616	5.28619	1.24889e-07	1.00648e-06		sertad2	sertad2b	SERTA domain containing 2b(sertad2b)	Danio rerio					IPR009263:SERTA,				Complete proteome,Reference proteome,
inaa	LOC109630485	37.8967	36.0359	82.5313	35.716	48.045	0.683404	0.583479	1.17126	0.241496	0.368957		LOC109630485	inaa	internexin neuronal intermediate filament protein, alpha a(inaa)	Danio rerio		GO:0007399~nervous system development,	GO:0005882~intermediate filament,GO:0005883~neurofilament,	GO:0005198~structural molecule activity,	IPR001664:Intermediate filament protein,IPR006821:Intermediate filament head, DNA-binding domain,IPR018039:Intermediate filament protein, conserved site,			SM01391:SM01391,	Coiled coil,Complete proteome,Intermediate filament,Proteomics identification,Reference proteome,
pcgf6	pcgf6	312.536	335.523	144.933	107.148	225.035	-1.35801	0.280459	-4.8421	1.28471e-06	8.57411e-06		pcgf6	pcgf6	polycomb group ring finger 6(pcgf6)	Danio rerio				GO:0008270~zinc ion binding,	IPR001841:Zinc finger, RING-type,IPR013083:Zinc finger, RING/FYVE/PHD-type,IPR017907:Zinc finger, RING-type, conserved site,			SM00184:RING,	Complete proteome,Proteomics identification,Reference proteome,
zgc	LOC109635128	145.345	112.003	122.79	113.845	123.496	-0.12087	0.355212	-0.340275	0.733649	0.825989		LOC109635128	zgc
xpo1b	xpo1	2051.32	2158.26	1994.84	1884.02	2022.11	-0.117535	0.101884	-1.15362	0.248656	0.378098		xpo1	xpo1b	exportin 1 (CRM1 homolog, yeast) b(xpo1b)	Danio rerio	Nuclear structure / Intracellular trafficking and secretion,	GO:0000055~ribosomal large subunit export from nucleus,GO:0000056~ribosomal small subunit export from nucleus,GO:0001878~response to yeast,GO:0006886~intracellular protein transport,GO:0046825~regulation of protein export from nucleus,	GO:0005634~nucleus,GO:0005737~cytoplasm,	GO:0005049~nuclear export signal receptor activity,GO:0008536~Ran GTPase binding,	IPR001494:Importin-beta, N-terminal,IPR011989:Armadillo-like helical,IPR013598:Exportin-1/Importin-beta-like,IPR014877:CRM1 C-terminal domain,IPR016024:Armadillo-type fold,	dre03008:Ribosome biogenesis in eukaryotes,dre03013:RNA transport,		SM00913:SM00913,SM01102:SM01102,	Complete proteome,Proteomics identification,Reference proteome,		https://www.genome.jp/kegg-bin/show_pathway?dre03008
si	kiaa1841	332.599	293.644	140.907	136.167	225.829	-1.17619	0.271575	-4.33101	1.48429e-05	8.03512e-05		kiaa1841	si
pex13	pex13	600.105	588.261	249.607	267.87	426.461	-1.20039	0.199602	-6.01391	1.81096e-09	1.97962e-08		pex13	pex13	peroxisomal biogenesis factor 13(pex13)	Danio rerio		GO:0016560~protein import into peroxisome matrix, docking,	GO:0005777~peroxisome,GO:0016021~integral component of membrane,		IPR001452:Src homology-3 domain,IPR007223:Peroxin 13, N-terminal,	dre04146:Peroxisome,		SM00326:SH3,	Complete proteome,Reference proteome,		https://www.genome.jp/kegg-bin/show_pathway?dre04146
rel	rel	861.815	993.421	1505.69	1575.97	1234.22	0.73213	0.127514	5.74155	9.38132e-09	9.08008e-08		rel	rel	v-rel avian reticuloendotheliosis viral oncogene homolog(rel)	Danio rerio		GO:0000122~negative regulation of transcription from RNA polymerase II promoter,GO:0006355~regulation of transcription, DNA-templated,GO:0006954~inflammatory response,GO:0007249~I-kappaB kinase/NF-kappaB signaling,GO:0034097~response to cytokine,GO:0038061~NIK/NF-kappaB signaling,GO:0045087~innate immune response,GO:0045893~positive regulation of transcription, DNA-templated,GO:0045944~positive r…	GO:0005634~nucleus,GO:0005737~cytoplasm,GO:0005829~cytosol,GO:0033256~I-kappaB/NF-kappaB complex,	GO:0000977~RNA polymerase II regulatory region sequence-specific DNA binding,GO:0000981~RNA polymerase II transcription factor activity, sequence-specific DNA binding,GO:0003677~DNA binding,GO:0003682~chromatin binding,GO:0003700~transcription factor activity, sequence-specific DNA binding,GO:0046982~protein heterodimerization activity,	IPR000451:NF-kappa-B/Rel/Dorsal,IPR002909:Cell surface receptor IPT/TIG,IPR008967:p53-like transcription factor, DNA-binding,IPR011539:Rel homology domain,IPR013783:Immunoglobulin-like fold,IPR014756:Immunoglobulin E-set,			SM00429:IPT,	Complete proteome,Nucleus,Proteomics identification,Reference proteome,
[truncated: 20,356 more rows]
