# Supplementary material for: Transcriptome analysis based on RNA-seq of common innate immune responses of flounder cells to IHNV, VHSV, and HIRRV
Source: PLoS One. 2020 Sep 28;15(9):e0239925. doi: 10.1371/journal.pone.0239925 (PMC7521715; doi:10.1371/journal.pone.0239925)
Supplement: S3 Table — (XLSX) [file pone.0239925.s003.xlsx]

## Sheet: Readme
Paralichthys olivaceus(Japanese Flounder) Transcriptome Analysis
Sample Details	N7,N12,N31,N36
Control Samples	N7,N31
Treated Samples	N12,N36
Sheet	Descriptions
DEG_G1_10	Flounder control vs Flounder v5 (24 hrs)
Header Description
Headers	Description
Gene_ID	Gene ID
Control1_Normalized	Sample N7 Normalized read count
Control2_Normalized	Sample N31 Normalized read count
Treated1_Normalized	Sample N12 Normalized read count
Treated2_Normalized	Sample N36 Normalized read count
baseMean	The average of the normalized counts taken over all samples
log2FoldChange	log2 fold change between the groups. E.g. value 2 means that the expression has increased 4-fold
lfcSE	standard error of the log2FoldChange estimate
stat	Wald statistic
pvalue	Wald test p-value
padj	Benjamini-Hochberg adjusted p-value

## Sheet: DEG_G1_10
S3 Table. List of DEGs in mock- and HIRRV-infected HINAE cells (mock vs HIRRV)
	DEG Results												DAVID Annotations
homologous Zebrafish gene symbol	Gene_ID	Control1_Normalized	Control2_Normalized	Treated1_Normalized	Treated2_Normalized	baseMean	log2FoldChange	lfcSE	stat	pvalue	padj		FlounderGene ID	homologous Zebrafish gene symbol	Gene Name	Species	COG_ONTOLOGY	GOTERM_BP_DIRECT	GOTERM_CC_DIRECT	GOTERM_MF_DIRECT	INTERPRO	KEGG_PATHWAY	PIR_SUPERFAMILY	SMART	UP_KEYWORDS	UP_SEQ_FEATURE	KEGG_PATHWAY_link
smu1a	LOC109628151	2814.62	2889.74	3045.48	2761.51	2877.84	0.0260648	0.100013	0.260614	0.79439	0.953723		LOC109628151	smu1a	smu-1 suppressor of mec-8 and unc-52 homolog a (C. elegans)(smu1a)	Danio rerio			GO:0005634~nucleus,GO:0005737~cytoplasm,		IPR001680:WD40 repeat,IPR006594:LisH dimerisation motif,IPR006595:CTLH, C-terminal LisH motif,IPR015943:WD40/YVTN repeat-like-containing domain,IPR017986:WD40-repeat-containing domain,IPR019775:WD40 repeat, conserved site,IPR020472:G-protein beta WD-40 repeat,			SM00320:WD40,SM00667:LisH,SM00668:CTLH,	Complete proteome,Cytoplasm,Nucleus,Proteomics identification,Reference proteome,Repeat,WD repeat,	chain:WD40 repeat-containing protein SMU1,domain:CTLH,domain:LisH,repeat:WD 1,repeat:WD 2,repeat:WD 3,repeat:WD 4,repeat:WD 5,repeat:WD 6,
cpxm1b	LOC109633196	885.661	773.484	767.053	792.183	804.595	-0.0902112	0.144973	-0.622264	0.533769	0.882414		LOC109633196	cpxm1b	carboxypeptidase X (M14 family), member 1b(cpxm1b)	Danio rerio		GO:0006508~proteolysis,		GO:0004181~metallocarboxypeptidase activity,GO:0008270~zinc ion binding,	IPR000421:Coagulation factor 5/8 C-terminal type domain,IPR000834:Peptidase M14, carboxypeptidase A,IPR008969:Carboxypeptidase-like, regulatory domain,IPR008979:Galactose-binding domain-like,IPR014766:Carboxypeptidase, regulatory domain,			SM00231:FA58C,SM00631:Zn_pept,	Complete proteome,Reference proteome,Signal,
elp1	ikbkap	1610.81	1658.35	1691.3	1603.46	1640.98	0.0115577	0.110989	0.104134	0.917063	0.983695		ikbkap	elp1
arhgef37	arhgef37	534.072	529.063	519.891	568.421	537.862	0.0332126	0.164348	0.202087	0.839848	0.965304		arhgef37	arhgef37	Rho guanine nucleotide exchange factor (GEF) 37(arhgef37)	Danio rerio		GO:0035023~regulation of Rho protein signal transduction,	GO:0005737~cytoplasm,	GO:0005089~Rho guanyl-nucleotide exchange factor activity,	IPR000219:Dbl homology (DH) domain,IPR001452:Src homology-3 domain,IPR004148:BAR domain,IPR027267:Arfaptin homology (AH) domain/BAR domain,			SM00325:RhoGEF,SM00326:SH3,	Coiled coil,Complete proteome,Proteomics identification,Reference proteome,
ppargc1b	LOC109628111	269.424	266.079	369.322	323.448	307.068	0.372177	0.209796	1.77399	0.0760643	#N/A		LOC109628111	ppargc1b	peroxisome proliferator-activated receptor gamma, coactivator 1 beta(ppargc1b)	Danio rerio				GO:0000166~nucleotide binding,GO:0003676~nucleic acid binding,	IPR000504:RNA recognition motif domain,IPR012677:Nucleotide-binding, alpha-beta plait,	dre04931:Insulin resistance,			Coiled coil,Complete proteome,Receptor,Reference proteome,		https://www.genome.jp/kegg-bin/show_pathway?dre04931
pde6a	pde6a	0	2.06262	1.89396	2.12097	1.51939	0.973624	2.80668	0.346895	0.72867	#N/A		pde6a	pde6a	phosphodiesterase 6A, cGMP-specific, rod, alpha(pde6a)	Danio rerio		GO:0007165~signal transduction,		GO:0004112~cyclic-nucleotide phosphodiesterase activity,GO:0004114~3',5'-cyclic-nucleotide phosphodiesterase activity,GO:0004115~3',5'-cyclic-AMP phosphodiesterase activity,GO:0004117~calmodulin-dependent cyclic-nucleotide phosphodiesterase activity,GO:0004118~cGMP-stimulated cyclic-nucleotide phosphodiesterase activity,GO:0004119~cGMP-inhibited cyclic-nucleotide phosphodiesterase activity,GO:000…	IPR002073:3'5'-cyclic nucleotide phosphodiesterase, catalytic domain,IPR003018:GAF domain,IPR003607:HD/PDEase domain,IPR023088:3'5'-cyclic nucleotide phosphodiesterase,IPR023174:3'5'-cyclic nucleotide phosphodiesterase, conserved site,	dre00230:Purine metabolism,dre04744:Phototransduction,		SM00065:GAF,SM00471:HDc,	Coiled coil,Complete proteome,Hydrolase,Metal-binding,Proteomics identification,Reference proteome,		https://www.genome.jp/kegg-bin/show_pathway?dre00230
slc26a2	slc26a2	667.828	581.66	785.992	812.333	711.953	0.354527	0.151347	2.34248	0.019156	0.259949		slc26a2	slc26a2	solute carrier family 26 (anion exchanger), member 2(slc26a2)	Danio rerio		GO:0001503~ossification,GO:0006810~transport,GO:0006811~ion transport,GO:0007605~sensory perception of sound,GO:0008272~sulfate transport,GO:0015701~bicarbonate transport,GO:0032474~otolith morphogenesis,GO:0036269~swimming behavior,GO:0042391~regulation of membrane potential,GO:0048884~neuromast development,GO:0051453~regulation of intracellular pH,GO:0055085~transmembrane transport,GO:0060117~a…	GO:0005887~integral component of plasma membrane,GO:0016020~membrane,GO:0016021~integral component of membrane,	GO:0005254~chloride channel activity,GO:0008271~secondary active sulfate transmembrane transporter activity,GO:0015106~bicarbonate transmembrane transporter activity,GO:0015116~sulfate transmembrane transporter activity,GO:0015301~anion:anion antiporter activity,GO:0019531~oxalate transmembrane transporter activity,	IPR001902:Sulphate anion transporter,IPR002645:STAS domain,IPR011547:Sulphate transporter,IPR018045:Sulphate anion transporter, conserved site,				Complete proteome,Membrane,Phosphoprotein,Reference proteome,Transmembrane,Transmembrane helix,Transport,
htr4	htr4	23.8851	28.8767	55.8718	61.5082	42.5355	1.15442	0.534092	2.16147	0.030659	#N/A		htr4	htr4	5-hydroxytryptamine receptor 4(htr4)	Danio rerio		GO:0007165~signal transduction,GO:0007186~G-protein coupled receptor signaling pathway,GO:0007210~serotonin receptor signaling pathway,GO:0007214~gamma-aminobutyric acid signaling pathway,GO:0007268~chemical synaptic transmission,GO:0032098~regulation of appetite,	GO:0005887~integral component of plasma membrane,GO:0016020~membrane,GO:0016021~integral component of membrane,	GO:0004871~signal transducer activity,GO:0004930~G-protein coupled receptor activity,GO:0004993~G-protein coupled serotonin receptor activity,	IPR000276:G protein-coupled receptor, rhodopsin-like,IPR001520:5-Hydroxytryptamine 4 receptor,IPR017452:GPCR, rhodopsin-like, 7TM,	dre04020:Calcium signaling pathway,dre04080:Neuroactive ligand-receptor interaction,		SM01381:SM01381,	Complete proteome,G-protein coupled receptor,Membrane,Receptor,Reference proteome,Transducer,Transmembrane,Transmembrane helix,		https://www.genome.jp/kegg-bin/show_pathway?dre04020
lman2	lman2	2453.48	2383.36	2561.58	2853.77	2563.05	0.162606	0.103505	1.571	0.116183	0.5415		lman2	lman2	lectin, mannose-binding 2(lman2)	Danio rerio		GO:0006888~ER to Golgi vesicle-mediated transport,GO:0007029~endoplasmic reticulum organization,GO:0007030~Golgi organization,	GO:0000139~Golgi membrane,GO:0005789~endoplasmic reticulum membrane,GO:0005793~endoplasmic reticulum-Golgi intermediate compartment,GO:0016020~membrane,GO:0016021~integral component of membrane,GO:0030134~ER to Golgi transport vesicle,	GO:0005537~mannose binding,	IPR005052:Legume-like lectin,IPR013320:Concanavalin A-like lectin/glucanase, subgroup,	dre04141:Protein processing in endoplasmic reticulum,			Complete proteome,Membrane,Proteomics identification,Reference proteome,Signal,Transmembrane,Transmembrane helix,		https://www.genome.jp/kegg-bin/show_pathway?dre04141
fat2	fat2	136.623	188.73	123.107	169.678	154.535	-0.1529	0.310206	-0.492896	0.622086	#N/A		fat2	fat2	FAT atypical cadherin 2(fat2)	Danio rerio		GO:0007155~cell adhesion,GO:0007156~homophilic cell adhesion via plasma membrane adhesion molecules,	GO:0005886~plasma membrane,GO:0016020~membrane,GO:0016021~integral component of membrane,	GO:0005509~calcium ion binding,	IPR000742:Epidermal growth factor-like domain,IPR001791:Laminin G domain,IPR002126:Cadherin,IPR013032:EGF-like, conserved site,IPR013320:Concanavalin A-like lectin/glucanase, subgroup,IPR015919:Cadherin-like,IPR020894:Cadherin conserved site,			SM00112:CA,SM00181:EGF,SM00282:LamG,	Calcium,Complete proteome,Disulfide bond,Membrane,Reference proteome,Repeat,Signal,Transmembrane,Transmembrane helix,
mtnr1al	LOC109624919	0	7.21919	0	0	1.8048	-4.28769	3.20999	-1.33573	0.181636	#N/A		LOC109624919	mtnr1al	melatonin receptor type 1A like(mtnr1al)	Danio rerio		GO:0007165~signal transduction,GO:0007166~cell surface receptor signaling pathway,GO:0007186~G-protein coupled receptor signaling pathway,GO:0048511~rhythmic process,	GO:0005886~plasma membrane,GO:0005887~integral component of plasma membrane,GO:0016020~membrane,GO:0016021~integral component of membrane,	GO:0004871~signal transducer activity,GO:0004930~G-protein coupled receptor activity,GO:0008502~melatonin receptor activity,	IPR000025:Melatonin receptor family,IPR000276:G protein-coupled receptor, rhodopsin-like,IPR017452:GPCR, rhodopsin-like, 7TM,			SM01381:SM01381,	Biological rhythms,Cell membrane,Complete proteome,G-protein coupled receptor,Membrane,Receptor,Reference proteome,Transducer,Transmembrane,Transmembrane helix,	chain:Melatonin receptor type 1A-like,topological domain:Cytoplasmic,topological domain:Extracellular,transmembrane region,
slc36a1	LOC109627568	1080.56	1108.66	1050.2	1165.47	1101.22	0.0169209	0.128341	0.131843	0.895108	0.977473		LOC109627568	slc36a1	solute carrier family 36 (proton/amino acid symporter), member 1(slc36a1)	Danio rerio		GO:0015816~glycine transport,	GO:0016020~membrane,GO:0016021~integral component of membrane,	GO:0005280~hydrogen:amino acid symporter activity,GO:0015078~hydrogen ion transmembrane transporter activity,GO:0015180~L-alanine transmembrane transporter activity,GO:0015187~glycine transmembrane transporter activity,GO:0015193~L-proline transmembrane transporter activity,	IPR013057:Amino acid transporter, transmembrane,				Complete proteome,Membrane,Reference proteome,Transmembrane,Transmembrane helix,
atox1	atox1	3344.87	3104.25	2961.2	3188.88	3149.8	-0.0688427	0.0987113	-0.697414	0.485544	0.86084		atox1	atox1	antioxidant 1 copper chaperone(atox1)	Danio rerio		GO:0006878~cellular copper ion homeostasis,GO:0006979~response to oxidative stress,GO:0015680~intracellular copper ion transport,GO:0030001~metal ion transport,	GO:0005737~cytoplasm,	GO:0016531~copper chaperone activity,GO:0046872~metal ion binding,	IPR006121:Heavy metal-associated domain, HMA,				Complete proteome,Proteomics identification,Reference proteome,
sparc	sparc	18954.3	19920.8	20024.8	20486.5	19846.6	0.0594855	0.0766827	0.775735	0.437905	0.840755		sparc	sparc	secreted protein, acidic, cysteine-rich (osteonectin)(sparc)	Danio rerio		GO:0007165~signal transduction,GO:0030916~otic vesicle formation,GO:0032474~otolith morphogenesis,GO:0048752~semicircular canal morphogenesis,GO:0051216~cartilage development,GO:0060037~pharyngeal system development,	GO:0005578~proteinaceous extracellular matrix,GO:0005615~extracellular space,	GO:0005509~calcium ion binding,GO:0005518~collagen binding,GO:0050840~extracellular matrix binding,	IPR001999:Osteonectin-like, conserved site,IPR002350:Kazal domain,IPR003645:Follistatin-like, N-terminal,IPR011992:EF-hand-like domain,IPR015369:Follistatin/Osteonectin EGF domain,IPR018247:EF-Hand 1, calcium-binding site,IPR019577:SPARC/Testican, calcium-binding domain,			SM00274:FOLN,SM00280:KAZAL,	Complete proteome,Proteomics identification,Reference proteome,Signal,
g3bp1	g3bp1	7640.38	7791.56	8809.74	7815.78	8014.37	0.107653	0.0892415	1.20631	0.227699	0.678134		g3bp1	g3bp1	GTPase activating protein (SH3 domain) binding protein 1(g3bp1)	Danio rerio		GO:0006810~transport,	GO:0005622~intracellular,GO:0005829~cytosol,GO:0030529~intracellular ribonucleoprotein complex,	GO:0000166~nucleotide binding,GO:0003676~nucleic acid binding,GO:0003729~mRNA binding,	IPR000504:RNA recognition motif domain,IPR002075:Nuclear transport factor 2,IPR012677:Nucleotide-binding, alpha-beta plait,IPR018222:Nuclear transport factor 2, Eukaryote,			SM00360:RRM,	Complete proteome,Proteomics identification,Reference proteome,
neil3	neil3	1270.69	1118.97	966.865	1098.66	1113.8	-0.211202	0.13517	-1.56249	0.118172	0.544326		neil3	neil3	nei-like DNA glycosylase 3(neil3)	Danio rerio		GO:0006281~DNA repair,GO:0006284~base-excision repair,GO:0006289~nucleotide-excision repair,		GO:0003676~nucleic acid binding,GO:0003677~DNA binding,GO:0003684~damaged DNA binding,GO:0003906~DNA-(apurinic or apyrimidinic site) lyase activity,GO:0004518~nuclease activity,GO:0004519~endonuclease activity,GO:0008270~zinc ion binding,GO:0016787~hydrolase activity,GO:0016799~hydrolase activity, hydrolyzing N-glycosyl compounds,GO:0046872~metal ion binding,	IPR000214:Zinc finger, DNA glycosylase/AP lyase-type,IPR001876:Zinc finger, RanBP2-type,IPR010666:Zinc finger, GRF-type,IPR010979:Ribosomal protein S13-like, H2TH,IPR012319:DNA glycosylase/AP lyase, catalytic domain,IPR015886:DNA glycosylase/AP lyase, H2TH DNA-binding,IPR015887:DNA glycosylase/AP lyase, zinc finger domain, DNA-binding site,	dre03410:Base excision repair,		SM00547:ZnF_RBZ,SM00898:SM00898,SM01232:SM01232,	Complete proteome,Endonuclease,Hydrolase,Metal-binding,Nuclease,Reference proteome,Zinc,Zinc-finger,		https://www.genome.jp/kegg-bin/show_pathway?dre03410
aga	aga	1019.42	1070.5	1036.94	1100.78	1056.91	0.0325016	0.128	0.253919	0.799558	0.955616		aga	aga	aspartylglucosaminidase(aga)	Danio rerio				GO:0016787~hydrolase activity,	IPR000246:Peptidase T2, asparaginase 2,	dre00511:Other glycan degradation,dre04142:Lysosome,			Complete proteome,Proteomics identification,Reference proteome,Signal,		https://www.genome.jp/kegg-bin/show_pathway?dre00511
tenm3	LOC109627387	3.82162	1.03131	4.73489	4.24195	3.45744	0.88035	1.81704	0.484498	0.628033	#N/A		LOC109627387	tenm3	teneurin transmembrane protein 3(tenm3)	Danio rerio	Cell envelope biogenesis, outer membrane,	GO:0007155~cell adhesion,GO:0007156~homophilic cell adhesion via plasma membrane adhesion molecules,GO:0007157~heterophilic cell-cell adhesion via plasma membrane cell adhesion molecules,GO:0007165~signal transduction,GO:0010976~positive regulation of neuron projection development,GO:0030154~cell differentiation,GO:0031290~retinal ganglion cell axon guidance,GO:0070983~dendrite guidance,GO:009726…	GO:0005887~integral component of plasma membrane,GO:0016020~membrane,GO:0016021~integral component of membrane,GO:0030424~axon,GO:0042995~cell projection,GO:0043005~neuron projection,	GO:0042803~protein homodimerization activity,GO:0046982~protein heterodimerization activity,GO:0050839~cell adhesion molecule binding,	IPR000742:Epidermal growth factor-like domain,IPR006530:YD repeat,IPR008969:Carboxypeptidase-like, regulatory domain,IPR009471:Teneurin intracellular, N-terminal,IPR011042:Six-bladed beta-propeller, TolB-like,IPR013032:EGF-like, conserved site,IPR022385:Rhs repeat-associated core,			SM00181:EGF,	Cell adhesion,Cell projection,Complete proteome,Differentiation,Disulfide bond,EGF-like domain,Glycoprotein,Membrane,Reference proteome,Repeat,Transmembrane,Transmembrane helix,	chain:Teneurin-3,disulfide bond,domain:EGF-like 1,domain:EGF-like 2,domain:EGF-like 3,domain:EGF-like 4,domain:EGF-like 5,domain:EGF-like 6,domain:EGF-like 7,domain:EGF-like 8,domain:Teneurin N-terminal,glycosylation site:N-linked (GlcNAc...),repeat:NHL 1,repeat:NHL 2,repeat:NHL 3,repeat:NHL 4,repeat:NHL 5,repeat:YD 1,repeat:YD 10,repeat:YD 11,repeat:YD 12,repeat:YD 13,repeat:YD 14,repeat:YD 15,r…
tdo2a	tdo2	0	0	0.946979	0	0.236745	1.43285	4.99336	0.286951	0.77415	#N/A		tdo2	tdo2a	tryptophan 2,3-dioxygenase a(tdo2a)	Danio rerio		GO:0006569~tryptophan catabolic process,GO:0019441~tryptophan catabolic process to kynurenine,GO:0019442~tryptophan catabolic process to acetyl-CoA,GO:0055114~oxidation-reduction process,		GO:0004833~tryptophan 2,3-dioxygenase activity,GO:0016491~oxidoreductase activity,GO:0020037~heme binding,GO:0046872~metal ion binding,GO:0051213~dioxygenase activity,	IPR004981:Tryptophan 2,3-dioxygenase,	dre00380:Tryptophan metabolism,dre01100:Metabolic pathways,			Complete proteome,Dioxygenase,Heme,Iron,Metal-binding,Oxidoreductase,Reference proteome,Tryptophan catabolism,	binding site:Heme,binding site:Substrate,chain:Tryptophan 2,3-dioxygenase A,metal ion-binding site:Iron (heme axial ligand),region of interest:Substrate binding,sequence conflict,	https://www.genome.jp/kegg-bin/show_pathway?dre00380
gpm6aa	gpm6a	0	0	0.946979	1.06049	0.501866	2.45822	4.8603	0.505776	0.613014	#N/A		gpm6a	gpm6aa	glycoprotein M6Aa(gpm6aa)	Danio rerio			GO:0016020~membrane,GO:0016021~integral component of membrane,		IPR001614:Myelin proteolipid protein PLP,IPR018237:Myelin proteolipid protein PLP, conserved site,			SM00002:PLP,	Complete proteome,Membrane,Proteomics identification,Reference proteome,Transmembrane,Transmembrane helix,
elovl6	elovl6	6057.27	5896.01	5275.62	6096.74	5831.41	-0.0721406	0.0955983	-0.754622	0.450476	0.846198		elovl6	elovl6	ELOVL fatty acid elongase 6(elovl6)	Danio rerio		GO:0006629~lipid metabolic process,GO:0006631~fatty acid metabolic process,GO:0006633~fatty acid biosynthetic process,GO:0006636~unsaturated fatty acid biosynthetic process,GO:0019367~fatty acid elongation, saturated fatty acid,GO:0030148~sphingolipid biosynthetic process,GO:0034625~fatty acid elongation, monounsaturated fatty acid,GO:0034626~fatty acid elongation, polyunsaturated fatty acid,GO:0…	GO:0005783~endoplasmic reticulum,GO:0005789~endoplasmic reticulum membrane,GO:0016020~membrane,GO:0016021~integral component of membrane,GO:0030176~integral component of endoplasmic reticulum membrane,	GO:0009922~fatty acid elongase activity,GO:0016740~transferase activity,GO:0102336~3-oxo-arachidoyl-CoA synthase activity,GO:0102337~3-oxo-cerotoyl-CoA synthase activity,GO:0102338~3-oxo-lignoceronyl-CoA synthase activity,	IPR002076:GNS1/SUR4 membrane protein,	dre00062:Fatty acid elongation,dre01040:Biosynthesis of unsaturated fatty acids,dre01212:Fatty acid metabolism,			Complete proteome,Endoplasmic reticulum,Fatty acid biosynthesis,Fatty acid metabolism,Glycoprotein,Lipid biosynthesis,Lipid metabolism,Membrane,Reference proteome,Transferase,Transmembrane,Transmembrane helix,	chain:Elongation of very long chain fatty acids protein 6,transmembrane region,	https://www.genome.jp/kegg-bin/show_pathway?dre00062
pitx2	pitx2	85.0311	62.9101	66.2885	82.7179	74.2369	0.00752219	0.412962	0.0182152	0.985467	#N/A		pitx2	pitx2	paired-like homeodomain 2(pitx2)	Danio rerio		GO:0006355~regulation of transcription, DNA-templated,GO:0007275~multicellular organism development,GO:0021501~prechordal plate formation,GO:0021538~epithalamus development,GO:0021986~habenula development,GO:0035462~determination of left/right asymmetry in diencephalon,GO:0042476~odontogenesis,GO:0043010~camera-type eye development,GO:0043114~regulation of vascular permeability,GO:0048382~mesendo…	GO:0005634~nucleus,	GO:0003677~DNA binding,GO:0003700~transcription factor activity, sequence-specific DNA binding,GO:0043565~sequence-specific DNA binding,	IPR001356:Homeodomain,IPR003654:OAR domain,IPR009057:Homeodomain-like,IPR016233:Homeobox protein Pitx/unc30,IPR017970:Homeobox, conserved site,	dre04350:TGF-beta signaling pathway,	PIRSF000563:homeobox protein, Pitx/Unc30 types,	SM00389:HOX,	Alternative splicing,Complete proteome,Developmental protein,DNA-binding,Homeobox,Nucleus,Reference proteome,	chain:Pituitary homeobox 2,DNA-binding region:Homeobox,sequence conflict,short sequence motif:Nuclear localization signal,short sequence motif:OAR,splice variant,	https://www.genome.jp/kegg-bin/show_pathway?dre04350
zgc	LOC109626024	773.878	857.021	727.28	748.703	776.721	-0.143806	0.144185	-0.997373	0.318584	0.756679		LOC109626024	zgc
gar1	gar1	6689.75	7022.21	7563.52	6821.05	7024.13	0.0692913	0.0893763	0.775276	0.438177	0.840755		gar1	gar1	GAR1 homolog, ribonucleoprotein(gar1)	Danio rerio		GO:0000454~snoRNA guided rRNA pseudouridine synthesis,GO:0001522~pseudouridine synthesis,GO:0006364~rRNA processing,GO:0042254~ribosome biogenesis,GO:0060216~definitive hemopoiesis,	GO:0005634~nucleus,GO:0030529~intracellular ribonucleoprotein complex,GO:0031429~box H/ACA snoRNP complex,	GO:0003723~RNA binding,GO:0034513~box H/ACA snoRNA binding,	IPR007504:H/ACA ribonucleoprotein complex, subunit Gar1/Naf1,IPR009000:Translation elongation/initiation factor/Ribosomal, beta-barrel,IPR021154:H/ACA ribonucleoprotein complex, subunit Gar1, eukaryote,	dre03008:Ribosome biogenesis in eukaryotes,			Complete proteome,Nucleus,Proteomics identification,Reference proteome,Repeat,Ribonucleoprotein,Ribosome biogenesis,RNA-binding,rRNA processing,	chain:H/ACA ribonucleoprotein complex subunit 1,region of interest:RGG-box 1,region of interest:RGG-box 2,	https://www.genome.jp/kegg-bin/show_pathway?dre03008
adh5	LOC109626035	2631.19	2842.3	2224.45	2632.13	2582.52	-0.172855	0.112528	-1.53611	0.124512	0.553346		LOC109626035	adh5	alcohol dehydrogenase 5(adh5)	Danio rerio	Amino acid transport and metabolism / General function prediction only,	GO:0006069~ethanol oxidation,GO:0055114~oxidation-reduction process,		GO:0008270~zinc ion binding,GO:0016491~oxidoreductase activity,GO:0046872~metal ion binding,GO:0051903~S-(hydroxymethyl)glutathione dehydrogenase activity,	IPR002085:Alcohol dehydrogenase superfamily, zinc-type,IPR002328:Alcohol dehydrogenase, zinc-type, conserved site,IPR011032:GroES-like,IPR013149:Alcohol dehydrogenase, C-terminal,IPR013154:Alcohol dehydrogenase GroES-like,IPR014183:Alcohol dehydrogenase class III/S-(hydroxymethyl)glutathione dehydrogenase,IPR016040:NAD(P)-binding domain,IPR020843:Polyketide synthase, enoylreductase,	dre00010:Glycolysis / Gluconeogenesis,dre00071:Fatty acid degradation,dre00350:Tyrosine metabolism,dre00830:Retinol metabolism,dre00980:Metabolism of xenobiotics by cytochrome P450,dre00982:Drug metabolism - cytochrome P450,dre01100:Metabolic pathways,dre01130:Biosynthesis of antibiotics,dre01200:Carbon metabolism,dre01220:Degradation of aromatic compounds,		SM00829:SM00829,	Complete proteome,Metal-binding,NAD,Oxidoreductase,Proteomics identification,Reference proteome,Zinc,		https://www.genome.jp/kegg-bin/show_pathway?dre00010
eif4ea	LOC109626046	29.6176	19.5949	13.2577	5.30243	16.9432	-1.39891	0.87946	-1.59065	0.111689	#N/A		LOC109626046	eif4ea	eukaryotic translation initiation factor 4ea(eif4ea)	Danio rerio		GO:0006412~translation,GO:0006413~translational initiation,GO:0006417~regulation of translation,	GO:0005634~nucleus,GO:0005737~cytoplasm,GO:0005845~mRNA cap binding complex,GO:0016281~eukaryotic translation initiation factor 4F complex,	GO:0000340~RNA 7-methylguanosine cap binding,GO:0003723~RNA binding,GO:0003743~translation initiation factor activity,GO:0005515~protein binding,	IPR001040:Translation Initiation factor eIF- 4e,IPR019770:Eukaryotic translation initiation factor 4E (eIF-4E), conserved site,IPR023398:Translation Initiation factor eIF- 4e-like domain,	dre03013:RNA transport,dre04150:mTOR signaling pathway,dre04910:Insulin signaling pathway,			Complete proteome,Cytoplasm,Initiation factor,Nucleus,Protein biosynthesis,Proteomics identification,Reference proteome,RNA-binding,Translation regulation,	chain:Eukaryotic translation initiation factor 4E-1A,	https://www.genome.jp/kegg-bin/show_pathway?dre03013
lingo2a	LOC109627236	262.737	190.793	183.714	182.404	204.912	-0.31	0.264331	-1.17277	0.240886	#N/A		LOC109627236	lingo2a	leucine rich repeat and Ig domain containing 2a(lingo2a)	Danio rerio		GO:0007409~axonogenesis,GO:0021628~olfactory nerve formation,GO:0071699~olfactory placode morphogenesis,	GO:0016020~membrane,GO:0016021~integral component of membrane,		IPR000372:Leucine-rich repeat-containing N-terminal,IPR001611:Leucine-rich repeat,IPR003591:Leucine-rich repeat, typical subtype,IPR003598:Immunoglobulin subtype 2,IPR003599:Immunoglobulin subtype,IPR007110:Immunoglobulin-like domain,IPR013098:Immunoglobulin I-set,IPR013783:Immunoglobulin-like fold,			SM00013:LRRNT,SM00369:LRR_TYP,SM00408:IGc2,SM00409:IG,	Complete proteome,Disulfide bond,Leucine-rich repeat,Membrane,Reference proteome,Repeat,Signal,Transmembrane,Transmembrane helix,
cxcl14	cxcl14	21.0189	12.3757	13.2577	9.54438	14.0492	-0.549836	0.918866	-0.598386	0.549582	#N/A		cxcl14	cxcl14	chemokine (C-X-C motif) ligand 14(cxcl14)	Danio rerio		GO:0006955~immune response,GO:0007267~cell-cell signaling,GO:0060326~cell chemotaxis,	GO:0005576~extracellular region,GO:0016020~membrane,GO:0016021~integral component of membrane,	GO:0008009~chemokine activity,	IPR001811:Chemokine interleukin-8-like domain,	dre04060:Cytokine-cytokine receptor interaction,			Complete proteome,Membrane,Reference proteome,Signal,Transmembrane,Transmembrane helix,		https://www.genome.jp/kegg-bin/show_pathway?dre04060
fam13b	fam13b	729.93	733.263	714.022	729.615	726.707	-0.0195176	0.144162	-0.135386	0.892307	0.97739		fam13b	fam13b	family with sequence similarity 13, member B(fam13b)	Danio rerio		GO:0007165~signal transduction,			IPR000198:Rho GTPase-activating protein domain,IPR008936:Rho GTPase activation protein,			SM00324:RhoGAP,	Coiled coil,Complete proteome,Reference proteome,
klhl3	klhl3	476.747	509.468	482.959	418.892	472.017	-0.12792	0.177301	-0.721488	0.470609	#N/A		klhl3	klhl3	kelch-like family member 3(klhl3)	Danio rerio		GO:0016567~protein ubiquitination,GO:0042787~protein ubiquitination involved in ubiquitin-dependent protein catabolic process,GO:0050801~ion homeostasis,GO:0070294~renal sodium ion absorption,GO:0070936~protein K48-linked ubiquitination,GO:0072156~distal tubule morphogenesis,	GO:0005829~cytosol,GO:0005856~cytoskeleton,GO:0031463~Cul3-RING ubiquitin ligase complex,		IPR000210:BTB/POZ-like,IPR006652:Kelch repeat type 1,IPR011043:Galactose oxidase/kelch, beta-propeller,IPR011333:BTB/POZ fold,IPR011705:BTB/Kelch-associated,IPR015916:Galactose oxidase, beta-propeller,IPR017096:Kelch-like protein, gigaxonin,		PIRSF037037:kelch-like protein, gigaxonin type,	SM00225:BTB,SM00612:Kelch,SM00875:SM00875,	Actin-binding,Complete proteome,Cytoplasm,Cytoskeleton,Kelch repeat,Reference proteome,Repeat,Ubl conjugation pathway,
CR812847.4	LOC109627758	11380.8	11297	13225.5	11002.5	11726.5	0.0955336	0.0964219	0.990787	0.321789	0.759644		LOC109627758	CR812847.4
CR812847.4	LOC109625227	39410.5	39757.1	45851.8	41598.6	41654.5	0.143588	0.0795162	1.80576	0.0709551	0.45053		LOC109625227	CR812847.4
maea	maea	1100.63	1211.79	1222.55	1160.17	1173.79	0.0437419	0.126011	0.347128	0.728496	0.93769		maea	maea	macrophage erythroblast attacher(maea)	Danio rerio		GO:0007049~cell cycle,GO:0042787~protein ubiquitination involved in ubiquitin-dependent protein catabolic process,GO:0043066~negative regulation of apoptotic process,GO:0043161~proteasome-mediated ubiquitin-dependent protein catabolic process,GO:0043249~erythrocyte maturation,GO:0051301~cell division,	GO:0005634~nucleus,GO:0005737~cytoplasm,GO:0005856~cytoskeleton,GO:0005886~plasma membrane,GO:0016020~membrane,GO:0016363~nuclear matrix,GO:0034657~GID complex,	GO:0003779~actin binding,GO:0004842~ubiquitin-protein transferase activity,	IPR006594:LisH dimerisation motif,IPR006595:CTLH, C-terminal LisH motif,IPR013144:CRA domain,IPR024964:CTLH/CRA C-terminal to LisH motif domain,			SM00667:LisH,SM00668:CTLH,SM00757:CRA,	Actin-binding,Cell cycle,Cell division,Cell membrane,Complete proteome,Cytoplasm,Cytoskeleton,Erythrocyte maturation,Membrane,Nucleus,Reference proteome,	chain:Macrophage erythroblast attacher,domain:CTLH,domain:LisH,
zgc	ctbp1	3161.44	3141.38	3433.75	3521.88	3314.61	0.142096	0.0921264	1.5424	0.122975	0.551512		ctbp1	zgc
spon2b	spon2	1.91081	0	3.78792	1.06049	1.6898	1.33452	2.71922	0.490771	0.623588	#N/A		spon2	spon2b	spondin 2b, extracellular matrix protein(spon2b)	Danio rerio			GO:0005578~proteinaceous extracellular matrix,		IPR000884:Thrombospondin, type 1 repeat,IPR009465:Spondin, N-terminal,			SM00209:TSP1,	Complete proteome,Reference proteome,Signal,
si	LOC109624828	0	0	0	3.18146	0.795365	3.11696	4.40081	0.70827	0.478778	#N/A		LOC109624828	si
rnf212	rnf212	1.91081	0	0.946979	4.24195	1.77493	1.4198	2.67763	0.530245	0.595942	#N/A		rnf212	rnf212	ring finger protein 212(rnf212)	Danio rerio		GO:0007129~synapsis,GO:0016925~protein sumoylation,	GO:0000795~synaptonemal complex,	GO:0008270~zinc ion binding,GO:0019789~SUMO transferase activity,	IPR001841:Zinc finger, RING-type,				Coiled coil,Complete proteome,Reference proteome,
fgfrl1a	fgfrl1	3539.78	3434.27	3928.07	4055.3	3739.35	0.194859	0.09074	2.14744	0.0317584	0.326458		fgfrl1	fgfrl1a	fibroblast growth factor receptor-like 1a(fgfrl1a)	Danio rerio		GO:0001755~neural crest cell migration,GO:0021592~fourth ventricle development,GO:0021670~lateral ventricle development,GO:0021678~third ventricle development,GO:0048565~digestive tract development,GO:0048592~eye morphogenesis,GO:0048794~swim bladder development,GO:0051216~cartilage development,	GO:0016020~membrane,GO:0016021~integral component of membrane,	GO:0005515~protein binding,	IPR003598:Immunoglobulin subtype 2,IPR003599:Immunoglobulin subtype,IPR007110:Immunoglobulin-like domain,IPR013098:Immunoglobulin I-set,IPR013783:Immunoglobulin-like fold,			SM00408:IGc2,SM00409:IG,	Complete proteome,Membrane,Receptor,Reference proteome,Signal,Transmembrane,Transmembrane helix,	chain:FGF receptor-like protein 1a,signal peptide,
slit3	LOC109626347	1525.78	1304.61	1325.77	1573.76	1432.48	0.0339015	0.13357	0.253811	0.799641	0.955616		LOC109626347	slit3	slit homolog 3 (Drosophila)(slit3)	Danio rerio	Function unknown,	GO:0021952~central nervous system projection neuron axonogenesis,GO:0030517~negative regulation of axon extension,GO:0035385~Roundabout signaling pathway,GO:0048846~axon extension involved in axon guidance,	GO:0005576~extracellular region,GO:0005578~proteinaceous extracellular matrix,GO:0005615~extracellular space,	GO:0005509~calcium ion binding,GO:0008201~heparin binding,GO:0048495~Roundabout binding,	IPR000152:EGF-type aspartate/asparagine hydroxylation site,IPR000372:Leucine-rich repeat-containing N-terminal,IPR000483:Cysteine-rich flanking region, C-terminal,IPR000742:Epidermal growth factor-like domain,IPR001611:Leucine-rich repeat,IPR001791:Laminin G domain,IPR001881:EGF-like calcium-binding,IPR003591:Leucine-rich repeat, typical subtype,IPR006207:Cystine knot, C-terminal,IPR009030:Insuli…			SM00013:LRRNT,SM00041:CT,SM00082:LRRCT,SM00179:EGF_CA,SM00181:EGF,SM00282:LamG,SM00369:LRR_TYP,	Complete proteome,Disulfide bond,EGF-like domain,Leucine-rich repeat,Proteomics identification,Reference proteome,Repeat,Secreted,Signal,
nitr3a	LOC109633529	212.1	229.983	157.198	225.884	206.291	-0.208569	0.268101	-0.77795	0.436598	#N/A		LOC109633529	nitr3a	novel immune-type receptor 3a(nitr3a)	Danio rerio			GO:0016020~membrane,GO:0016021~integral component of membrane,		IPR003599:Immunoglobulin subtype,IPR007110:Immunoglobulin-like domain,IPR013106:Immunoglobulin V-set,IPR013783:Immunoglobulin-like fold,			SM00406:IGv,SM00409:IG,	Complete proteome,Membrane,Receptor,Reference proteome,Signal,Transmembrane,Transmembrane helix,
nitr3a	LOC109626367	16.2419	7.21919	11.3637	14.8468	12.4179	0.154259	0.983427	0.156859	0.875356	#N/A		LOC109626367	nitr3a	novel immune-type receptor 3a(nitr3a)	Danio rerio			GO:0016020~membrane,GO:0016021~integral component of membrane,		IPR003599:Immunoglobulin subtype,IPR007110:Immunoglobulin-like domain,IPR013106:Immunoglobulin V-set,IPR013783:Immunoglobulin-like fold,			SM00406:IGv,SM00409:IG,	Complete proteome,Membrane,Receptor,Reference proteome,Signal,Transmembrane,Transmembrane helix,
itga6a	LOC109633604	270.38	360.959	214.964	212.097	264.6	-0.562926	0.236796	-2.37726	0.0174417	#N/A		LOC109633604	itga6a	integrin, alpha 6a(itga6a)	Danio rerio		GO:0007155~cell adhesion,GO:0007229~integrin-mediated signaling pathway,GO:0007519~skeletal muscle tissue development,	GO:0008305~integrin complex,GO:0016020~membrane,GO:0016021~integral component of membrane,		IPR000413:Integrin alpha chain,IPR013517:FG-GAP repeat,IPR013519:Integrin alpha beta-propellor,IPR013649:Integrin alpha-2,IPR018184:Integrin alpha chain, C-terminal cytoplasmic region, conserved site,	dre04510:Focal adhesion,dre04512:ECM-receptor interaction,dre04514:Cell adhesion molecules (CAMs),dre04810:Regulation of actin cytoskeleton,		SM00191:Int_alpha,	Cell adhesion,Complete proteome,Integrin,Membrane,Proteomics identification,Receptor,Reference proteome,Repeat,Signal,Transmembrane,Transmembrane helix,		https://www.genome.jp/kegg-bin/show_pathway?dre04510
gpc6a	LOC109628683	49.6811	92.8181	57.7657	69.9921	67.5643	-0.156411	0.457074	-0.3422	0.7322	#N/A		LOC109628683	gpc6a	glypican 6a(gpc6a)	Danio rerio			GO:0005578~proteinaceous extracellular matrix,GO:0005886~plasma membrane,GO:0016020~membrane,GO:0031225~anchored component of membrane,	GO:0043395~heparan sulfate proteoglycan binding,	IPR001863:Glypican,IPR019803:Glypican, conserved site,				Complete proteome,Glycoprotein,GPI-anchor,Heparan sulfate,Lipoprotein,Membrane,Proteoglycan,Reference proteome,Signal,
stag1b	LOC109626259	2133.42	2344.17	2201.73	1957.66	2159.24	-0.105777	0.111725	-0.946767	0.343758	0.77688		LOC109626259	stag1b	stromal antigen 1b(stag1b)	Danio rerio	Cell division and chromosome partitioning,				IPR013721:STAG,IPR016024:Armadillo-type fold,IPR020839:Stromalin conservative domain,	dre04110:Cell cycle,			Complete proteome,Reference proteome,		https://www.genome.jp/kegg-bin/show_pathway?dre04110
and3	LOC109633697	3.82162	13.4071	10.4168	11.6653	9.8277	0.363113	1.12302	0.323335	0.746441	#N/A		LOC109633697	and3	actinodin3(and3)	Danio rerio									Complete proteome,Reference proteome,Signal,
psmd7	cops6	3903.79	3706.54	3859.89	3602.47	3768.17	-0.0282355	0.0937633	-0.301136	0.763311	0.944869		cops6	psmd7	proteasome 26S subunit, non-ATPase 7(psmd7)	Danio rerio		GO:0021551~central nervous system morphogenesis,GO:0043161~proteasome-mediated ubiquitin-dependent protein catabolic process,	GO:0000502~proteasome complex,GO:0005838~proteasome regulatory particle,		IPR000555:JAB1/Mov34/MPN/PAD-1,IPR024969:Rpn11/EIF3F C-terminal domain,	dre03050:Proteasome,		SM00232:JAB_MPN,	Complete proteome,Proteasome,Proteomics identification,Reference proteome,		https://www.genome.jp/kegg-bin/show_pathway?dre03050
skp2	fbxl12	399.36	411.494	330.496	401.924	385.818	-0.147842	0.195113	-0.757725	0.448616	#N/A		fbxl12	skp2	S-phase kinase-associated protein 2, E3 ubiquitin protein ligase(skp2)	Danio rerio					IPR001810:F-box domain, cyclin-like,IPR006553:Leucine-rich repeat, cysteine-containing subtype,	dre04068:FoxO signaling pathway,dre04110:Cell cycle,dre04120:Ubiquitin mediated proteolysis,dre05168:Herpes simplex infection,		SM00256:FBOX,SM00367:LRR_CC,	Complete proteome,Reference proteome,		https://www.genome.jp/kegg-bin/show_pathway?dre04068
aurkb	LOC109632179	4505.69	5389.64	4461.22	5035.19	4847.93	-0.0593753	0.108235	-0.548577	0.583296	0.903829		LOC109632179	aurkb	aurora kinase B(aurkb)	Danio rerio		GO:0000122~negative regulation of transcription from RNA polymerase II promoter,GO:0000226~microtubule cytoskeleton organization,GO:0000281~mitotic cytokinesis,GO:0002903~negative regulation of B cell apoptotic process,GO:0006468~protein phosphorylation,GO:0007049~cell cycle,GO:0007052~mitotic spindle organization,GO:0007059~chromosome segregation,GO:0007067~mitotic nuclear division,GO:0007275~mu…	GO:0000780~condensed nuclear chromosome, centromeric region,GO:0005634~nucleus,GO:0005694~chromosome,GO:0005876~spindle microtubule,GO:0030496~midbody,GO:0031616~spindle pole centrosome,GO:0032133~chromosome passenger complex,GO:0051233~spindle midzone,	GO:0000166~nucleotide binding,GO:0004672~protein kinase activity,GO:0004674~protein serine/threonine kinase activity,GO:0004712~protein serine/threonine/tyrosine kinase activity,GO:0005524~ATP binding,GO:0016301~kinase activity,GO:0016740~transferase activity,GO:0035174~histone serine kinase activity,GO:0046872~metal ion binding,	IPR000719:Protein kinase, catalytic domain,IPR008271:Serine/threonine-protein kinase, active site,IPR011009:Protein kinase-like domain,IPR017441:Protein kinase, ATP binding site,			SM00220:S_TKc,	ATP-binding,Chromosome,Chromosome partition,Complete proteome,Developmental protein,Kinase,Magnesium,Metal-binding,Nucleotide-binding,Nucleus,Proteomics identification,Reference proteome,Serine/threonine-protein kinase,Transferase,	active site:Proton acceptor,binding site:ATP,chain:Serine/threonine-protein kinase 12,domain:Protein kinase,nucleotide phosphate-binding region:ATP,sequence conflict,
bod1l1	bod1l1	732.796	788.954	765.159	787.941	768.713	0.0295323	0.143065	0.206426	0.836458	0.964527		bod1l1	bod1l1	biorientation of chromosomes in cell division 1-like 1(bod1l1)	Danio rerio					IPR026955:Biorientation of chromosomes in cell division protein 1-like,				Coiled coil,Complete proteome,Proteomics identification,Reference proteome,
nkx3.2	nkx3-2	108.916	123.757	114.584	89.0809	109.085	-0.189791	0.34137	-0.555967	0.578233	#N/A		nkx3-2	nkx3.2	NK3 homeobox 2(nkx3.2)	Danio rerio		GO:0006355~regulation of transcription, DNA-templated,GO:0048703~embryonic viscerocranium morphogenesis,	GO:0005634~nucleus,	GO:0003677~DNA binding,GO:0043565~sequence-specific DNA binding,	IPR001356:Homeodomain,IPR009057:Homeodomain-like,IPR017970:Homeobox, conserved site,IPR020479:Homeodomain, metazoa,			SM00389:HOX,	Complete proteome,DNA-binding,Homeobox,Nucleus,Reference proteome,
rab11a	rab28	210.189	160.885	186.555	226.944	196.143	0.153944	0.269454	0.571319	0.567784	#N/A		rab28	rab11a	RAB11a, member RAS oncogene family(rab11a)	Danio rerio		GO:0001525~angiogenesis,GO:0001944~vasculature development,GO:0006887~exocytosis,GO:0007264~small GTPase mediated signal transduction,GO:0032402~melanosome transport,GO:0070121~Kupffer's vesicle development,	GO:0055037~recycling endosome,	GO:0005525~GTP binding,	IPR001806:Small GTPase superfamily,IPR005225:Small GTP-binding protein domain,IPR027417:P-loop containing nucleoside triphosphate hydrolase,	dre04144:Endocytosis,			Complete proteome,Proteomics identification,Reference proteome,		https://www.genome.jp/kegg-bin/show_pathway?dre04144
hs3st1l2	hs3st1	85.9865	80.4424	72.9174	108.17	86.879	0.119013	0.387337	0.307259	0.758646	#N/A		hs3st1	hs3st1l2	heparan sulfate (glucosamine) 3-O-sulfotransferase 1-like 2(hs3st1l2)	Danio rerio		GO:0060271~cilium morphogenesis,		GO:0001517~N-acetylglucosamine 6-O-sulfotransferase activity,GO:0001537~N-acetylgalactosamine 4-O-sulfotransferase activity,GO:0004394~heparan sulfate 2-O-sulfotransferase activity,GO:0008146~sulfotransferase activity,GO:0016232~HNK-1 sulfotransferase activity,GO:0016740~transferase activity,GO:0017095~heparan sulfate 6-O-sulfotransferase activity,GO:0018721~trans-9R,10R-dihydrodiolphenanthrene s…	IPR000863:Sulfotransferase domain,IPR027417:P-loop containing nucleoside triphosphate hydrolase,				Complete proteome,Reference proteome,Signal,Transferase,
CABZ01088229.1	clnk	60.1905	34.0333	59.6597	29.6936	45.8943	-0.0746951	0.563362	-0.132588	0.894519	#N/A		clnk	CABZ01088229.1
fezf1	LOC109626813	283.755	290.83	285.988	266.182	281.689	-0.0568257	0.214796	-0.264557	0.791351	#N/A		LOC109626813	fezf1	FEZ family zinc finger 1(fezf1)	Danio rerio	Transcription / Cell division and chromosome partitioning,	GO:0006351~transcription, DNA-templated,GO:0006355~regulation of transcription, DNA-templated,GO:0007275~multicellular organism development,GO:0007399~nervous system development,GO:0007411~axon guidance,GO:0030154~cell differentiation,GO:0045892~negative regulation of transcription, DNA-templated,	GO:0005634~nucleus,	GO:0001227~transcriptional repressor activity, RNA polymerase II transcription regulatory region sequence-specific binding,GO:0003676~nucleic acid binding,GO:0003677~DNA binding,GO:0046872~metal ion binding,	IPR007087:Zinc finger, C2H2,IPR013087:Zinc finger C2H2-type/integrase DNA-binding domain,IPR015880:Zinc finger, C2H2-like,			SM00355:ZnF_C2H2,	Complete proteome,Developmental protein,Differentiation,DNA-binding,Metal-binding,Neurogenesis,Nucleus,Reference proteome,Repeat,Repressor,Transcription,Transcription regulation,Zinc,Zinc-finger,	chain:Fez family zinc finger protein 1,short sequence motif:Engrailed homology 1 repressor,zinc finger region:C2H2-type 1,zinc finger region:C2H2-type 2,zinc finger region:C2H2-type 3,zinc finger region:C2H2-type 4,zinc finger region:C2H2-type 5,zinc finger region:C2H2-type 6,
fezf1	LOC109626798	3.82162	4.12525	18.9396	2.12097	7.25186	1.41379	1.39536	1.01321	0.310962	#N/A		LOC109626798	fezf1	FEZ family zinc finger 1(fezf1)	Danio rerio	Transcription / Cell division and chromosome partitioning,	GO:0006351~transcription, DNA-templated,GO:0006355~regulation of transcription, DNA-templated,GO:0007275~multicellular organism development,GO:0007399~nervous system development,GO:0007411~axon guidance,GO:0030154~cell differentiation,GO:0045892~negative regulation of transcription, DNA-templated,	GO:0005634~nucleus,	GO:0001227~transcriptional repressor activity, RNA polymerase II transcription regulatory region sequence-specific binding,GO:0003676~nucleic acid binding,GO:0003677~DNA binding,GO:0046872~metal ion binding,	IPR007087:Zinc finger, C2H2,IPR013087:Zinc finger C2H2-type/integrase DNA-binding domain,IPR015880:Zinc finger, C2H2-like,			SM00355:ZnF_C2H2,	Complete proteome,Developmental protein,Differentiation,DNA-binding,Metal-binding,Neurogenesis,Nucleus,Reference proteome,Repeat,Repressor,Transcription,Transcription regulation,Zinc,Zinc-finger,	chain:Fez family zinc finger protein 1,short sequence motif:Engrailed homology 1 repressor,zinc finger region:C2H2-type 1,zinc finger region:C2H2-type 2,zinc finger region:C2H2-type 3,zinc finger region:C2H2-type 4,zinc finger region:C2H2-type 5,zinc finger region:C2H2-type 6,
gsr	gsr	2583.42	2515.37	2379.76	2514.41	2498.24	-0.0593422	0.0996898	-0.595268	0.551664	0.888853		gsr	gsr	glutathione reductase(gsr)	Danio rerio		GO:0006749~glutathione metabolic process,GO:0045454~cell redox homeostasis,GO:0055114~oxidation-reduction process,	GO:0005623~cell,	GO:0004362~glutathione-disulfide reductase activity,GO:0016491~oxidoreductase activity,GO:0016668~oxidoreductase activity, acting on a sulfur group of donors, NAD(P) as acceptor,GO:0050660~flavin adenine dinucleotide binding,GO:0050661~NADP binding,	IPR004099:Pyridine nucleotide-disulphide oxidoreductase, dimerisation,IPR006322:Glutathione reductase, eukaryote/bacterial,IPR012999:Pyridine nucleotide-disulphide oxidoreductase, class I, active site,IPR016156:FAD/NAD-linked reductase, dimerisation,IPR023753:Pyridine nucleotide-disulphide oxidoreductase, FAD/NAD(P)-binding domain,	dre00480:Glutathione metabolism,			Complete proteome,FAD,Flavoprotein,Oxidoreductase,Proteomics identification,Redox-active center,Reference proteome,		https://www.genome.jp/kegg-bin/show_pathway?dre00480
slc30a9	slc30a9	2002.53	1769.73	2126.91	2075.37	1993.64	0.155524	0.110773	1.40398	0.160324	0.607062		slc30a9	slc30a9	solute carrier family 30 (zinc transporter), member 9(slc30a9)	Danio rerio		GO:0006351~transcription, DNA-templated,GO:0006355~regulation of transcription, DNA-templated,GO:0006810~transport,GO:0006811~ion transport,GO:0006812~cation transport,GO:0006829~zinc II ion transport,GO:0055085~transmembrane transport,	GO:0005634~nucleus,GO:0016020~membrane,GO:0016021~integral component of membrane,	GO:0005385~zinc ion transmembrane transporter activity,GO:0008324~cation transmembrane transporter activity,	IPR002524:Cation efflux protein,IPR009061:DNA binding domain, putative,IPR022656:XPA C- terminal,IPR027469:Cation efflux protein transmembrane domain,				Complete proteome,Ion transport,Membrane,Nucleus,Proteomics identification,Reference proteome,Transcription,Transcription regulation,Transmembrane,Transmembrane helix,Transport,Zinc,Zinc transport,	chain:Zinc transporter 9,transmembrane region,
GRXCR1	grxcr1	10.5095	12.3757	9.46979	11.6653	11.0051	-0.115592	1.01351	-0.114051	0.909197	#N/A		grxcr1	GRXCR1	glutaredoxin, cysteine rich 1(grxcr1)	Danio rerio									Complete proteome,Reference proteome,
atp8a2	atp8a1	412.735	448.621	443.186	475.098	444.91	0.0922689	0.178288	0.517526	0.604789	#N/A		atp8a1	atp8a2	ATPase, aminophospholipid transporter, class I, type 8A, member 2(atp8a2)	Danio rerio		GO:0015914~phospholipid transport,GO:0048194~Golgi vesicle budding,GO:0048666~neuron development,	GO:0000139~Golgi membrane,GO:0005802~trans-Golgi network,GO:0005886~plasma membrane,GO:0016020~membrane,GO:0016021~integral component of membrane,	GO:0000166~nucleotide binding,GO:0000287~magnesium ion binding,GO:0004012~phospholipid-translocating ATPase activity,GO:0005524~ATP binding,GO:0016787~hydrolase activity,GO:0046872~metal ion binding,	IPR001757:Cation-transporting P-type ATPase,IPR006539:Phospholipid-transporting P-type ATPase, subfamily IV,IPR008250:P-type ATPase, A domain,IPR018303:P-type ATPase, phosphorylation site,IPR023214:HAD-like domain,IPR023299:P-type ATPase, cytoplasmic domain N,				ATP-binding,Complete proteome,Hydrolase,Magnesium,Membrane,Nucleotide-binding,Reference proteome,Transmembrane,Transmembrane helix,
shisa3	shisa3	3032.46	2657.69	3615.57	3114.65	3105.09	0.242279	0.11143	2.17428	0.0296843	0.318369		shisa3	shisa3	shisa family member 3(shisa3)	Danio rerio			GO:0016020~membrane,GO:0016021~integral component of membrane,		IPR026910:Shisa family,				Complete proteome,Membrane,Reference proteome,Signal,Transmembrane,Transmembrane helix,
BEND4	bend4	5.73243	6.18787	5.68187	0	4.40055	-1.05101	1.77043	-0.593647	0.552748	#N/A		bend4	BEND4
CABZ01048053.1	LOC109627682	1.91081	3.09394	3.78792	7.4234	4.05402	1.16332	1.68202	0.69162	0.489176	#N/A		LOC109627682	CABZ01048053.1
sfxn5b	LOC109627689	86.9419	142.321	111.744	97.5647	109.643	-0.128689	0.361944	-0.355549	0.722178	#N/A		LOC109627689	sfxn5b	sideroflexin 5b(sfxn5b)	Danio rerio		GO:0006811~ion transport,GO:0055085~transmembrane transport,	GO:0005739~mitochondrion,GO:0016020~membrane,GO:0016021~integral component of membrane,GO:0031966~mitochondrial membrane,	GO:0015075~ion transmembrane transporter activity,	IPR004686:Tricarboxylate/iron carrier,				Complete proteome,Membrane,Mitochondrion,Proteomics identification,Reference proteome,Transmembrane,Transmembrane helix,
smyd5	smyd5	1276.42	1387.12	1524.64	1445.44	1408.4	0.157629	0.118555	1.32958	0.183656	0.633046		smyd5	smyd5	SMYD family member 5(smyd5)	Danio rerio					IPR001214:SET domain,			SM00317:SET,	Complete proteome,Proteomics identification,Reference proteome,
gfra4b	LOC109624159	0	4.12525	0	4.24195	2.0918	0.0367096	2.69678	0.0136124	0.989139	#N/A		LOC109624159	gfra4b
slc4a11	LOC109628482	1793.3	1540.78	2062.52	2015.98	1853.15	0.290441	0.115746	2.5093	0.0120972	0.208594		LOC109628482	slc4a11	solute carrier family 4, sodium borate transporter, member 11(slc4a11)	Danio rerio		GO:0006810~transport,GO:0006820~anion transport,GO:0035445~borate transmembrane transport,GO:0035725~sodium ion transmembrane transport,GO:0051453~regulation of intracellular pH,	GO:0005887~integral component of plasma membrane,GO:0016020~membrane,GO:0016021~integral component of membrane,	GO:0005215~transporter activity,GO:0005452~inorganic anion exchanger activity,GO:0008509~anion transmembrane transporter activity,	IPR002178:Phosphotransferase system, phosphoenolpyruvate-dependent sugar EIIA 2,IPR003020:Bicarbonate transporter, eukaryotic,IPR011531:Bicarbonate transporter, C-terminal,IPR016152:Phosphotransferase/anion transporter,				Complete proteome,Membrane,Reference proteome,Transmembrane,Transmembrane helix,
si	LOC109624716	0	0	1.89396	0	0.473489	2.38244	4.898	0.48641	0.626676	#N/A		LOC109624716	si
btr25	LOC109624300	102.228	82.505	84.2811	117.714	96.6821	0.125855	0.369456	0.34065	0.733367	#N/A		LOC109624300	btr25	bloodthirsty-related gene family, member 25(btr25)	Danio rerio	General function prediction only,		GO:0005622~intracellular,	GO:0008270~zinc ion binding,GO:0046872~metal ion binding,	IPR000315:Zinc finger, B-box,IPR001841:Zinc finger, RING-type,IPR001870:B30.2/SPRY domain,IPR003877:SPla/RYanodine receptor SPRY,IPR003879:Butyrophylin-like,IPR006574:SPRY-associated,IPR013083:Zinc finger, RING/FYVE/PHD-type,IPR013320:Concanavalin A-like lectin/glucanase, subgroup,IPR017907:Zinc finger, RING-type, conserved site,IPR027370:RING-type zinc-finger, LisH dimerisation motif,			SM00184:RING,SM00336:BBOX,SM00449:SPRY,SM00589:PRY,	Coiled coil,Complete proteome,Metal-binding,Reference proteome,Zinc,Zinc-finger,
enox2	enox2	543.626	620.85	485.8	678.711	582.247	-0.000958095	0.188277	-0.00508876	0.99594	0.999082		enox2	enox2	ecto-NOX disulfide-thiol exchanger 2(enox2)	Danio rerio				GO:0000166~nucleotide binding,GO:0003676~nucleic acid binding,	IPR000504:RNA recognition motif domain,IPR012677:Nucleotide-binding, alpha-beta plait,			SM00360:RRM,	Coiled coil,Complete proteome,Reference proteome,
si	abcc5	707.955	747.701	721.598	691.437	717.173	-0.0424328	0.146281	-0.290078	0.771756	0.946248		abcc5	si
med12	med12	2896.79	2841.27	2783.17	2710.6	2807.96	-0.0627169	0.0956747	-0.655523	0.512131	0.874574		med12	med12	mediator complex subunit 12(med12)	Danio rerio		GO:0001822~kidney development,GO:0002761~regulation of myeloid leukocyte differentiation,GO:0006351~transcription, DNA-templated,GO:0006355~regulation of transcription, DNA-templated,GO:0006357~regulation of transcription from RNA polymerase II promoter,GO:0007275~multicellular organism development,GO:0007492~endoderm development,GO:0007507~heart development,GO:0014032~neural crest cell developme…	GO:0005634~nucleus,GO:0016592~mediator complex,	GO:0001104~RNA polymerase II transcription cofactor activity,GO:0001105~RNA polymerase II transcription coactivator activity,GO:0003700~transcription factor activity, sequence-specific DNA binding,GO:0008013~beta-catenin binding,	IPR019035:Mediator complex, subunit Med12,IPR021989:Mediator complex, subunit Med12, catenin-binding,IPR021990:Mediator complex, subunit Med12, LCEWAV-domain,			SM01281:SM01281,	Activator,Coiled coil,Complete proteome,Developmental protein,Nucleus,Proteomics identification,Reference proteome,Repressor,Transcription,Transcription regulation,	chain:Mediator of RNA polymerase II transcription subunit 12,compositionally biased region:Gln-rich,
mars2	mars2	445.219	382.617	363.64	334.053	381.382	-0.246769	0.194289	-1.27011	0.204044	#N/A		mars2	mars2	methionyl-tRNA synthetase 2, mitochondrial(mars2)	Danio rerio		GO:0006412~translation,GO:0006418~tRNA aminoacylation for protein translation,GO:0006431~methionyl-tRNA aminoacylation,	GO:0005737~cytoplasm,GO:0005739~mitochondrion,GO:0005829~cytosol,	GO:0000166~nucleotide binding,GO:0004812~aminoacyl-tRNA ligase activity,GO:0004825~methionine-tRNA ligase activity,GO:0005524~ATP binding,GO:0016874~ligase activity,	IPR009080:Aminoacyl-tRNA synthetase, class 1a, anticodon-binding,IPR014729:Rossmann-like alpha/beta/alpha sandwich fold,IPR014758:Methionyl-tRNA synthetase,IPR015413:Methionyl/Leucyl tRNA synthetase,	dre00450:Selenocompound metabolism,dre00970:Aminoacyl-tRNA biosynthesis,			Aminoacyl-tRNA synthetase,ATP-binding,Complete proteome,Ligase,Nucleotide-binding,Protein biosynthesis,Proteomics identification,Reference proteome,		https://www.genome.jp/kegg-bin/show_pathway?dre00450
zgc	LOC109628053	1014.64	1014.81	988.646	1057.3	1018.85	0.0113461	0.129028	0.0879345	0.929929	0.98576		LOC109628053	zgc
timm8a	timm8a	1545.85	1626.38	1520.85	1364.85	1514.48	-0.135989	0.117966	-1.15278	0.249001	0.702104		timm8a	timm8a	translocase of inner mitochondrial membrane 8 homolog A (yeast)(timm8a)	Danio rerio		GO:0006810~transport,GO:0015031~protein transport,	GO:0005739~mitochondrion,GO:0005743~mitochondrial inner membrane,GO:0016020~membrane,	GO:0046872~metal ion binding,	IPR004217:Tim10/DDP family zinc finger,				Chaperone,Complete proteome,Disulfide bond,Membrane,Metal-binding,Mitochondrion,Mitochondrion inner membrane,Protein transport,Reference proteome,Translocation,Transport,Zinc,	chain:Mitochondrial import inner membrane translocase subunit Tim8 A,disulfide bond,short sequence motif:Twin CX3C motif,
btk	btk	0	2.06262	1.89396	0	0.989146	-0.101628	3.66803	-0.0277065	0.977896	#N/A		btk	btk	Bruton agammaglobulinemia tyrosine kinase(btk)	Danio rerio		GO:0006468~protein phosphorylation,GO:0007169~transmembrane receptor protein tyrosine kinase signaling pathway,GO:0009952~anterior/posterior pattern specification,GO:0016310~phosphorylation,GO:0030154~cell differentiation,GO:0030178~negative regulation of Wnt signaling pathway,GO:0035556~intracellular signal transduction,GO:0038083~peptidyl-tyrosine autophosphorylation,GO:0042127~regulation of ce…	GO:0005622~intracellular,GO:0031234~extrinsic component of cytoplasmic side of plasma membrane,	GO:0000166~nucleotide binding,GO:0004672~protein kinase activity,GO:0004713~protein tyrosine kinase activity,GO:0004715~non-membrane spanning protein tyrosine kinase activity,GO:0005102~receptor binding,GO:0005524~ATP binding,GO:0016301~kinase activity,GO:0016740~transferase activity,	IPR000719:Protein kinase, catalytic domain,IPR000980:SH2 domain,IPR001245:Serine-threonine/tyrosine-protein kinase catalytic domain,IPR001452:Src homology-3 domain,IPR001562:Zinc finger, Btk motif,IPR001849:Pleckstrin homology domain,IPR008266:Tyrosine-protein kinase, active site,IPR011009:Protein kinase-like domain,IPR011993:Pleckstrin homology-like domain,IPR017441:Protein kinase, ATP binding s…			SM00107:BTK,SM00219:TyrKc,SM00233:PH,SM00252:SH2,SM00326:SH3,	ATP-binding,Complete proteome,Kinase,Nucleotide-binding,Reference proteome,SH3 domain,Transferase,Tyrosine-protein kinase,
rpl36a	LOC109627058	69457	77219.5	55055.5	59556.9	65322.2	-0.35588	0.0838465	-4.24442	2.19155e-05	0.00557405		LOC109627058	rpl36a	ribosomal protein L36A(rpl36a)	Danio rerio		GO:0006412~translation,GO:0043009~chordate embryonic development,GO:0051726~regulation of cell cycle,	GO:0005622~intracellular,GO:0005737~cytoplasm,GO:0005840~ribosome,GO:0022625~cytosolic large ribosomal subunit,GO:0030529~intracellular ribonucleoprotein complex,	GO:0003735~structural constituent of ribosome,	IPR000552:Ribosomal protein L44e,IPR011332:Ribosomal protein, zinc-binding domain,	dre03010:Ribosome,			Complete proteome,Cytoplasm,Reference proteome,Ribonucleoprotein,Ribosomal protein,	chain:60S ribosomal protein L36a,	https://www.genome.jp/kegg-bin/show_pathway?dre03010
gla	gla	371.653	411.494	348.488	329.811	365.361	-0.206597	0.193828	-1.06588	0.28648	#N/A		gla	gla	galactosidase, alpha(gla)	Danio rerio		GO:0005975~carbohydrate metabolic process,GO:0008152~metabolic process,		GO:0003824~catalytic activity,GO:0004553~hydrolase activity, hydrolyzing O-glycosyl compounds,GO:0016787~hydrolase activity,GO:0016798~hydrolase activity, acting on glycosyl bonds,	IPR000111:Glycoside hydrolase, clan GH-D,IPR002241:Glycoside hydrolase, family 27,IPR013780:Glycosyl hydrolase, family 13, all-beta,IPR013785:Aldolase-type TIM barrel,IPR017853:Glycoside hydrolase, superfamily,	dre00052:Galactose metabolism,dre00561:Glycerolipid metabolism,dre00600:Sphingolipid metabolism,dre00603:Glycosphingolipid biosynthesis - globo series,dre04142:Lysosome,			Complete proteome,Disulfide bond,Glycosidase,Hydrolase,Reference proteome,Signal,		https://www.genome.jp/kegg-bin/show_pathway?dre00052
glra4a	LOC109629295	0	0	4.73489	6.36292	2.77445	4.92447	2.48141	1.98454	0.0471953	#N/A		LOC109629295	glra4a	glycine receptor, alpha 4a(glra4a)	Danio rerio		GO:0006810~transport,GO:0006811~ion transport,GO:0006821~chloride transport,GO:0007218~neuropeptide signaling pathway,GO:0007417~central nervous system development,GO:0043200~response to amino acid,GO:0045664~regulation of neuron differentiation,GO:0060012~synaptic transmission, glycinergic,	GO:0005886~plasma membrane,GO:0005887~integral component of plasma membrane,GO:0016020~membrane,GO:0016021~integral component of membrane,GO:0030054~cell junction,GO:0045202~synapse,GO:0045211~postsynaptic membrane,	GO:0005230~extracellular ligand-gated ion channel activity,GO:0016594~glycine binding,GO:0016934~extracellular-glycine-gated chloride channel activity,GO:0022824~transmitter-gated ion channel activity,	IPR006028:Gamma-aminobutyric acid A receptor,IPR006029:Neurotransmitter-gated ion-channel transmembrane domain,IPR006201:Neurotransmitter-gated ion-channel,IPR006202:Neurotransmitter-gated ion-channel ligand-binding,IPR008127:Glycine receptor alpha,IPR008129:Glycine receptor alpha2,IPR018000:Neurotransmitter-gated ion-channel, conserved site,				Cell junction,Cell membrane,Complete proteome,Disulfide bond,Ion channel,Ion transport,Membrane,Receptor,Reference proteome,Synapse,Transmembrane,Transmembrane helix,Transport,
diaph2	diaph2	1024.19	961.183	993.381	1073.21	1012.99	0.0572593	0.131272	0.436187	0.662701	0.92509		diaph2	diaph2	diaphanous-related formin 2(diaph2)	Danio rerio		GO:0007015~actin filament organization,GO:0007292~female gamete generation,GO:0016043~cellular component organization,GO:0030036~actin cytoskeleton organization,GO:0030041~actin filament polymerization,GO:0040001~establishment of mitotic spindle localization,GO:0042074~cell migration involved in gastrulation,GO:0051056~regulation of small GTPase mediated signal transduction,GO:0055113~epiboly inv…	GO:0005623~cell,	GO:0003779~actin binding,GO:0017048~Rho GTPase binding,	IPR010465:DRF autoregulatory,IPR010472:Diaphanous FH3,IPR010473:Diaphanous GTPase-binding,IPR014767:Diaphanous autoregulatory,IPR014768:GTPase-binding/formin homology 3,IPR015425:Actin-binding FH2,IPR016024:Armadillo-type fold,	dre04810:Regulation of actin cytoskeleton,		SM00498:FH2,SM01139:SM01139,SM01140:SM01140,	Coiled coil,Complete proteome,Proteomics identification,Reference proteome,		https://www.genome.jp/kegg-bin/show_pathway?dre04810
pcdh19	pcdh19	0	2.06262	2.84094	3.18146	2.02126	1.56156	2.49636	0.625537	0.531619	#N/A		pcdh19	pcdh19	protocadherin 19(pcdh19)	Danio rerio		GO:0001841~neural tube formation,GO:0007155~cell adhesion,GO:0007156~homophilic cell adhesion via plasma membrane adhesion molecules,GO:0007420~brain development,GO:0007601~visual perception,GO:0048854~brain morphogenesis,	GO:0005886~plasma membrane,GO:0016020~membrane,GO:0016021~integral component of membrane,	GO:0005509~calcium ion binding,	IPR002126:Cadherin,IPR013164:Cadherin, N-terminal,IPR015919:Cadherin-like,IPR020894:Cadherin conserved site,			SM00112:CA,	Calcium,Complete proteome,Membrane,Proteomics identification,Reference proteome,Repeat,Signal,Transmembrane,Transmembrane helix,
elf1	LOC109628011	1433.11	1304.61	1285.05	1299.1	1330.47	-0.083607	0.120237	-0.695353	0.486834	0.861066		LOC109628011	elf1
ube2a	ube2a	1856.35	1814.08	1880.7	1720.11	1817.81	-0.0273398	0.11007	-0.248386	0.803836	0.956261		ube2a	ube2a	ubiquitin-conjugating enzyme E2A (RAD6 homolog)(ube2a)	Danio rerio		GO:0000209~protein polyubiquitination,GO:0006281~DNA repair,GO:0016574~histone ubiquitination,GO:0043161~proteasome-mediated ubiquitin-dependent protein catabolic process,	GO:0000790~nuclear chromatin,GO:0005737~cytoplasm,GO:0033503~HULC complex,	GO:0000166~nucleotide binding,GO:0005524~ATP binding,GO:0031625~ubiquitin protein ligase binding,GO:0061630~ubiquitin protein ligase activity,	IPR000608:Ubiquitin-conjugating enzyme, E2,IPR016135:Ubiquitin-conjugating enzyme/RWD-like,IPR023313:Ubiquitin-conjugating enzyme, active site,	dre04120:Ubiquitin mediated proteolysis,			ATP-binding,Complete proteome,Nucleotide-binding,Reference proteome,Ubl conjugation pathway,		https://www.genome.jp/kegg-bin/show_pathway?dre04120
nkrf	nkrf	1220.05	1277.8	1332.4	1169.72	1249.99	0.00314956	0.126284	0.0249402	0.980103	0.994514		nkrf	nkrf	NFKB repressing factor(nkrf)	Danio rerio		GO:0006355~regulation of transcription, DNA-templated,GO:0007165~signal transduction,	GO:0005654~nucleoplasm,GO:0005730~nucleolus,	GO:0003676~nucleic acid binding,	IPR000467:G-patch domain,IPR001374:Single-stranded nucleic acid binding R3H,IPR014720:Double-stranded RNA-binding-like domain,IPR021859:Protein of unknown function DUF3469,			SM00358:DSRM,SM00393:R3H,SM00443:G_patch,	Coiled coil,Complete proteome,Proteomics identification,Reference proteome,
pttg1	LOC109626412	2084.69	2356.55	2151.54	2038.25	2157.76	-0.0836421	0.109794	-0.76181	0.446173	0.844075		LOC109626412	pttg1	pituitary tumor-transforming 1(pttg1)	Danio rerio		GO:0006355~regulation of transcription, DNA-templated,GO:0045143~homologous chromosome segregation,	GO:0005634~nucleus,	GO:0030414~peptidase inhibitor activity,	IPR018008:Securin sister-chromatid separation inhibitor, metazoan,	dre04110:Cell cycle,dre04114:Oocyte meiosis,			Complete proteome,Reference proteome,		https://www.genome.jp/kegg-bin/show_pathway?dre04110
sowahd	sowahd	151.909	125.82	185.608	132.561	148.975	0.197209	0.307215	0.641925	0.520922	#N/A		sowahd	sowahd	sosondowah ankyrin repeat domain family d(sowahd)	Danio rerio					IPR002110:Ankyrin repeat,IPR020683:Ankyrin repeat-containing domain,			SM00248:ANK,	Complete proteome,Reference proteome,
rpl39	rpl39	65296.2	65876.1	54067.8	46558.5	57949.7	-0.382422	0.0867508	-4.40828	1.04197e-05	0.00309186		rpl39	rpl39	ribosomal protein L39(rpl39)	Danio rerio		GO:0006412~translation,	GO:0005622~intracellular,GO:0005840~ribosome,GO:0022625~cytosolic large ribosomal subunit,	GO:0003723~RNA binding,GO:0003735~structural constituent of ribosome,	IPR000077:Ribosomal protein L39e,IPR020083:Ribosomal protein L39e, conserved site,IPR023626:Ribosomal protein L39e domain,	dre03010:Ribosome,			Complete proteome,Proteomics identification,Reference proteome,		https://www.genome.jp/kegg-bin/show_pathway?dre03010
ndufa1	ndufa1	7072.87	7574.99	6140.21	5867.67	6663.93	-0.286549	0.0861919	-3.32455	0.000885617	0.0559132		ndufa1	ndufa1	NADH dehydrogenase (ubiquinone) 1 alpha subcomplex, 1(ndufa1)	Danio rerio					IPR017384:NADH dehydrogenase [ubiquinone] (complex I), alpha subcomplex subunit 1,	dre00190:Oxidative phosphorylation,dre01100:Metabolic pathways,			Complete proteome,Proteomics identification,Reference proteome,Signal,		https://www.genome.jp/kegg-bin/show_pathway?dre00190
nkap	nkap	2786.92	2952.65	2894.91	2581.22	2803.93	-0.067343	0.10348	-0.650781	0.515188	0.877341		nkap	nkap	NFKB activating protein(nkap)	Danio rerio					IPR009269:Protein of unknown function DUF926,				Coiled coil,Complete proteome,Reference proteome,
tmem255a	tmem255a	0	0	0.946979	1.06049	0.501866	2.45822	4.8603	0.505776	0.613014	#N/A		tmem255a	tmem255a	transmembrane protein 255A(tmem255a)	Danio rerio			GO:0016020~membrane,GO:0016021~integral component of membrane,						Complete proteome,Membrane,Reference proteome,Transmembrane,Transmembrane helix,
atp1b4	atp1b4	2.86622	0	0	2.12097	1.2468	-0.456075	3.32902	-0.137	0.891031	#N/A		atp1b4	atp1b4	ATPase, Na+/K+ transporting, beta 4 polypeptide(atp1b4)	Danio rerio		GO:0006810~transport,GO:0006811~ion transport,GO:0006813~potassium ion transport,GO:0006814~sodium ion transport,	GO:0005890~sodium:potassium-exchanging ATPase complex,GO:0016020~membrane,GO:0016021~integral component of membrane,		IPR000402:Sodium/potassium-transporting ATPase subunit beta,	dre04260:Cardiac muscle contraction,dre04261:Adrenergic signaling in cardiomyocytes,			Complete proteome,Ion transport,Membrane,Proteomics identification,Reference proteome,Transmembrane,Transmembrane helix,Transport,		https://www.genome.jp/kegg-bin/show_pathway?dre04260
lamp2	lamp2	9239.73	9017.8	8518.07	9167.9	8985.88	-0.0460093	0.083094	-0.553702	0.579783	0.900589		lamp2	lamp2	lysosomal-associated membrane protein 2(lamp2)	Danio rerio			GO:0016020~membrane,GO:0016021~integral component of membrane,		IPR002000:Lysosome-associated membrane glycoprotein,				Complete proteome,Membrane,Proteomics identification,Reference proteome,Signal,Transmembrane,Transmembrane helix,
cul4b	cul4b	1461.77	1555.22	1555.89	1431.66	1501.13	-0.0136316	0.116844	-0.116664	0.907126	0.980123		cul4b	cul4b	cullin 4B(cul4b)	Danio rerio		GO:0006511~ubiquitin-dependent protein catabolic process,GO:0006974~cellular response to DNA damage stimulus,GO:0042787~protein ubiquitination involved in ubiquitin-dependent protein catabolic process,	GO:0031461~cullin-RING ubiquitin ligase complex,GO:0031465~Cul4B-RING E3 ubiquitin ligase complex,GO:0080008~Cul4-RING E3 ubiquitin ligase complex,	GO:0031625~ubiquitin protein ligase binding,GO:0061630~ubiquitin protein ligase activity,	IPR001373:Cullin, N-terminal,IPR011991:Winged helix-turn-helix DNA-binding domain,IPR016157:Cullin, conserved site,IPR016158:Cullin homology,IPR016159:Cullin repeat-like-containing domain,IPR019559:Cullin protein, neddylation domain,	dre03420:Nucleotide excision repair,dre04120:Ubiquitin mediated proteolysis,		SM00182:CULLIN,SM00884:SM00884,	Complete proteome,Proteomics identification,Reference proteome,		https://www.genome.jp/kegg-bin/show_pathway?dre03420
mcts1	mcts1	3576.08	3666.32	3188.48	3156.01	3396.72	-0.190885	0.0917076	-2.08145	0.0373925	0.34716		mcts1	mcts1	malignant T cell amplified sequence 1(mcts1)	Danio rerio	Translation, ribosomal structure and biogenesis,	GO:0001731~formation of translation preinitiation complex,GO:0002188~translation reinitiation,GO:0006351~transcription, DNA-templated,GO:0006355~regulation of transcription, DNA-templated,GO:0007049~cell cycle,GO:0040008~regulation of growth,	GO:0005737~cytoplasm,GO:0022627~cytosolic small ribosomal subunit,	GO:0003723~RNA binding,	IPR002478:Pseudouridine synthase/archaeosine transglycosylase,IPR004521:Uncharacterised domain CHP00451,IPR015947:PUA-like domain,IPR016437:Translation-associated RNA-binding, predicted,		PIRSF005067:translation machinery-associated RNA binding protein,	SM00359:PUA,	Cell cycle,Complete proteome,Cytoplasm,Growth regulation,Proteomics identification,Reference proteome,Transcription,Transcription regulation,	chain:Malignant T cell amplified sequence 1,domain:PUA,
c1galt1c1	c1galt1c1	912.412	837.426	874.061	795.365	854.816	-0.0676684	0.141026	-0.479828	0.63135	0.917934		c1galt1c1	c1galt1c1	C1GALT1-specific chaperone 1(c1galt1c1)	Danio rerio		GO:0016267~O-glycan processing, core 1,		GO:0016263~glycoprotein-N-acetylgalactosamine 3-beta-galactosyltransferase activity,	IPR026731:C1GALT1-specific chaperone 1,	dre00512:Mucin type O-Glycan biosynthesis,dre01100:Metabolic pathways,			Complete proteome,Reference proteome,Signal,		https://www.genome.jp/kegg-bin/show_pathway?dre00512
clic2	LOC109634004	6.68784	11.3444	14.2047	12.7258	11.2407	0.582423	1.01562	0.573467	0.566328	#N/A		LOC109634004	clic2	chloride intracellular channel 2(clic2)	Danio rerio		GO:0006749~glutathione metabolic process,GO:0006810~transport,GO:0006811~ion transport,GO:0006821~chloride transport,GO:0034765~regulation of ion transmembrane transport,GO:0060315~negative regulation of ryanodine-sensitive calcium-release channel activity,GO:1902476~chloride transmembrane transport,	GO:0005634~nucleus,GO:0005737~cytoplasm,GO:0034707~chloride channel complex,	GO:0004364~glutathione transferase activity,GO:0005244~voltage-gated ion channel activity,GO:0005254~chloride channel activity,	IPR002946:Intracellular chloride channel,IPR004045:Glutathione S-transferase, N-terminal,IPR010987:Glutathione S-transferase, C-terminal-like,IPR012336:Thioredoxin-like fold,				Chloride,Chloride channel,Complete proteome,Cytoplasm,Ion channel,Ion transport,Proteomics identification,Reference proteome,Transport,Voltage-gated channel,
si	LOC109624389	0.955406	0	0	4.24195	1.29934	2.10111	3.39036	0.61973	0.535435	#N/A		LOC109624389	si
ocrl	ocrl	1542.98	1692.38	1836.19	1452.87	1631.11	0.0246158	0.132803	0.185356	0.85295	0.968844		ocrl	ocrl	oculocerebrorenal syndrome of Lowe(ocrl)	Danio rerio		GO:0001755~neural crest cell migration,GO:0003341~cilium movement,GO:0006897~endocytosis,GO:0007165~signal transduction,GO:0007420~brain development,GO:0032402~melanosome transport,GO:0043009~chordate embryonic development,GO:0043473~pigmentation,GO:0044782~cilium organization,GO:0046856~phosphatidylinositol dephosphorylation,GO:0048701~embryonic cranial skeleton morphogenesis,GO:0048884~neuromas…	GO:0005623~cell,	GO:0004439~phosphatidylinositol-4,5-bisphosphate 5-phosphatase activity,GO:0016787~hydrolase activity,	IPR000198:Rho GTPase-activating protein domain,IPR000300:Inositol polyphosphate-related phosphatase,IPR005135:Endonuclease/exonuclease/phosphatase,IPR008936:Rho GTPase activation protein,	dre00562:Inositol phosphate metabolism,dre01100:Metabolic pathways,dre04070:Phosphatidylinositol signaling system,		SM00128:IPPc,SM00324:RhoGAP,	Complete proteome,Hydrolase,Proteomics identification,Reference proteome,		https://www.genome.jp/kegg-bin/show_pathway?dre00562
vimr2	LOC109634076	22.9297	21.6576	16.0986	12.7258	18.3529	-0.627477	0.79443	-0.789845	0.429618	#N/A		LOC109634076	vimr2
apln	apln	3048.7	2254.45	3108.93	3337.35	2937.36	0.281129	0.130171	2.1597	0.0307961	0.322147		apln	apln	apelin(apln)	Danio rerio		GO:0001666~response to hypoxia,GO:0001945~lymph vessel development,GO:0007165~signal transduction,GO:0007507~heart development,GO:0008078~mesodermal cell migration,GO:0023052~signaling,GO:0035479~angioblast cell migration from lateral mesoderm to midline,GO:0042074~cell migration involved in gastrulation,GO:0090134~cell migration involved in mesendoderm migration,	GO:0005615~extracellular space,	GO:0001664~G-protein coupled receptor binding,GO:0005179~hormone activity,GO:0031704~apelin receptor binding,	IPR026155:Apelin,				Complete proteome,Reference proteome,Signal,
xpnpep2	xpnpep2	2.86622	10.3131	8.52281	22.2702	10.9931	1.22741	1.11621	1.09961	0.2715	#N/A		xpnpep2	xpnpep2	X-prolyl aminopeptidase (aminopeptidase P) 2, membrane-bound(xpnpep2)	Danio rerio			GO:0016020~membrane,GO:0016021~integral component of membrane,	GO:0016787~hydrolase activity,GO:0046872~metal ion binding,GO:0070006~metalloaminopeptidase activity,	IPR000587:Creatinase,IPR000994:Peptidase M24, structural domain,				Complete proteome,Hydrolase,Manganese,Membrane,Metal-binding,Reference proteome,Transmembrane,Transmembrane helix,
sash3	sash3	0	0	0	2.12097	0.530243	2.5309	4.88704	0.517879	0.604543	#N/A		sash3	sash3	SAM and SH3 domain containing 3(sash3)	Danio rerio					IPR001452:Src homology-3 domain,IPR011511:Variant SH3,IPR013761:Sterile alpha motif/pointed domain,IPR021090:SAM/SH3 domain-containing,			SM00326:SH3,	Complete proteome,Reference proteome,
zdhhc9	zdhhc9	476.747	441.402	583.339	469.795	492.821	0.198669	0.18144	1.09496	0.273535	0.723383		zdhhc9	zdhhc9	zinc finger, DHHC-type containing 9(zdhhc9)	Danio rerio	General function prediction only,		GO:0016020~membrane,GO:0016021~integral component of membrane,	GO:0008270~zinc ion binding,GO:0016740~transferase activity,GO:0016746~transferase activity, transferring acyl groups,GO:0019706~protein-cysteine S-palmitoyltransferase activity,	IPR001594:Zinc finger, DHHC-type, palmitoyltransferase,				Acyltransferase,Complete proteome,Membrane,Reference proteome,Transferase,Transmembrane,Transmembrane helix,
trmt12	trmt12	114.649	170.167	102.274	160.133	136.806	-0.119311	0.342586	-0.348267	0.72764	#N/A		trmt12	trmt12	tRNA methyltransferase 12 homolog (S. cerevisiae)(trmt12)	Danio rerio	General function prediction only,	GO:0006887~exocytosis,GO:0008033~tRNA processing,	GO:0016020~membrane,	GO:0016740~transferase activity,GO:0017137~Rab GTPase binding,	IPR000008:C2 calcium-dependent membrane targeting,IPR001565:Synaptotagmin,			SM00239:C2,	Complete proteome,Reference proteome,Repeat,S-adenosyl-L-methionine,Transferase,tRNA processing,	chain:tRNA wybutosine-synthesizing protein 2 homolog,
sytl4	sytl4	58.2797	34.0333	28.4094	20.1492	35.2179	-0.925609	0.607623	-1.52333	0.127676	#N/A		sytl4	sytl4	synaptotagmin-like 4(sytl4)	Danio rerio		GO:0006886~intracellular protein transport,GO:0006887~exocytosis,GO:0006906~vesicle fusion,GO:0017158~regulation of calcium ion-dependent exocytosis,GO:0048791~calcium ion-regulated exocytosis of neurotransmitter,	GO:0005622~intracellular,GO:0005886~plasma membrane,GO:0070382~exocytic vesicle,GO:0098793~presynapse,	GO:0005509~calcium ion binding,GO:0005544~calcium-dependent phospholipid binding,GO:0017137~Rab GTPase binding,GO:0019905~syntaxin binding,GO:0030276~clathrin binding,	IPR000008:C2 calcium-dependent membrane targeting,IPR010911:Rab-binding domain,IPR011011:Zinc finger, FYVE/PHD-type,IPR013083:Zinc finger, RING/FYVE/PHD-type,			SM00239:C2,	Complete proteome,Reference proteome,
srpx2	srpx2	695.535	470.278	702.658	590.691	614.791	0.149391	0.195686	0.763423	0.445211	0.843601		srpx2	srpx2	sushi-repeat containing protein, X-linked 2(srpx2)	Danio rerio		GO:0001525~angiogenesis,GO:0016337~single organismal cell-cell adhesion,GO:0048870~cell motility,			IPR000436:Sushi/SCR/CCP,IPR003410:Hyalin,IPR025232:Domain of unknown function DUF4174,			SM00032:CCP,	Complete proteome,Disulfide bond,Reference proteome,Signal,
tspan7	tspan6	6503.45	5864.04	5864.64	6762.72	6248.71	0.0297097	0.0993328	0.299093	0.764869	0.944869		tspan6	tspan7	tetraspanin 7(tspan7)	Danio rerio		GO:0007166~cell surface receptor signaling pathway,	GO:0005887~integral component of plasma membrane,GO:0016020~membrane,GO:0016021~integral component of membrane,		IPR000301:Tetraspanin,IPR008952:Tetraspanin, EC2 domain,IPR018499:Tetraspanin/Peripherin,IPR018503:Tetraspanin, conserved site,		PIRSF002419:tetraspanin,		Complete proteome,Membrane,Reference proteome,Transmembrane,Transmembrane helix,
mid1ip1l	LOC109628440	5309.19	5339.1	4874.1	5303.49	5206.47	-0.065396	0.0890766	-0.734154	0.462855	0.851347		LOC109628440	mid1ip1l	MID1 interacting protein 1, like(mid1ip1l)	Danio rerio			GO:0005634~nucleus,GO:0005737~cytoplasm,GO:0005856~cytoskeleton,GO:0005874~microtubule,		IPR009786:Spot 14 family,				Complete proteome,Cytoplasm,Cytoskeleton,Microtubule,Nucleus,Reference proteome,	chain:Mid1-interacting protein 1-like,
bcorl1	bcorl1	456.684	509.468	428.981	399.803	448.734	-0.2204	0.179082	-1.23072	0.218427	#N/A		bcorl1	bcorl1	BCL6 corepressor-like 1(bcorl1)	Danio rerio					IPR002110:Ankyrin repeat,IPR020683:Ankyrin repeat-containing domain,			SM00248:ANK,	ANK repeat,Complete proteome,Reference proteome,
cstf2	cstf2	3595.19	3782.85	3225.41	3309.78	3478.31	-0.174996	0.0927691	-1.88636	0.0592465	0.423884		cstf2	cstf2	cleavage stimulation factor, 3' pre-RNA, subunit 2(cstf2)	Danio rerio		GO:0006378~mRNA polyadenylation,GO:0031124~mRNA 3'-end processing,GO:0098789~pre-mRNA cleavage required for polyadenylation,	GO:0005847~mRNA cleavage and polyadenylation specificity factor complex,	GO:0000166~nucleotide binding,GO:0003676~nucleic acid binding,GO:0003723~RNA binding,GO:0003729~mRNA binding,	IPR000504:RNA recognition motif domain,IPR012677:Nucleotide-binding, alpha-beta plait,IPR025742:Cleavage stimulation factor subunit 2, hinge domain,IPR026896:Transcription termination and cleavage factor C-terminal domain,	dre03015:mRNA surveillance pathway,		SM00360:RRM,	Complete proteome,Proteomics identification,Reference proteome,		https://www.genome.jp/kegg-bin/show_pathway?dre03015
xkrx	xkrx	88.8527	51.5656	79.5462	55.1453	68.7775	-0.0599555	0.453647	-0.132163	0.894855	#N/A		xkrx	xkrx	XK, Kell blood group complex subunit-related, X-linked(xkrx)	Danio rerio			GO:0016020~membrane,GO:0016021~integral component of membrane,		IPR018629:Transport protein XK,				Complete proteome,Membrane,Reference proteome,Transmembrane,Transmembrane helix,
arl13a	arl13a	170.062	124.789	95.6449	121.956	128.113	-0.441149	0.328226	-1.34404	0.178936	#N/A		arl13a	arl13a	ADP-ribosylation factor-like 13A(arl13a)	Danio rerio		GO:0007264~small GTPase mediated signal transduction,	GO:0005622~intracellular,	GO:0000166~nucleotide binding,GO:0005525~GTP binding,	IPR006689:Small GTPase superfamily, ARF/SAR type,IPR024156:Small GTPase superfamily, ARF type,IPR027417:P-loop containing nucleoside triphosphate hydrolase,				Complete proteome,GTP-binding,Nucleotide-binding,Reference proteome,
tmem35	tmem35a	1035.66	915.805	932.774	961.861	961.525	-0.0431777	0.135647	-0.318309	0.75025	0.942526		tmem35a	tmem35	transmembrane protein 35(tmem35)	Danio rerio			GO:0005777~peroxisome,GO:0005778~peroxisomal membrane,GO:0016020~membrane,GO:0016021~integral component of membrane,GO:0016023~cytoplasmic, membrane-bounded vesicle,GO:0031410~cytoplasmic vesicle,						Complete proteome,Cytoplasmic vesicle,Membrane,Peroxisome,Reference proteome,Transmembrane,Transmembrane helix,	chain:Transmembrane protein 35,transmembrane region,
cenpi	cenpi	1542.98	1478.9	1259.48	1618.3	1474.92	-0.0713744	0.135868	-0.525321	0.59936	0.906668		cenpi	cenpi	centromere protein I(cenpi)	Danio rerio		GO:0034508~centromere complex assembly,	GO:0000776~kinetochore,		IPR012485:Centromere protein Cenp-I,				Complete proteome,Proteomics identification,Reference proteome,
taf7	taf7l	2176.41	2085.31	1948.88	1764.65	1993.81	-0.198362	0.108967	-1.8204	0.0686987	0.447308		taf7l	taf7	TAF7 RNA polymerase II, TATA box binding protein (TBP)-associated factor(taf7)	Danio rerio		GO:0006357~regulation of transcription from RNA polymerase II promoter,GO:0006367~transcription initiation from RNA polymerase II promoter,GO:0051123~RNA polymerase II transcriptional preinitiation complex assembly,	GO:0005669~transcription factor TFIID complex,	GO:0003713~transcription coactivator activity,GO:0008134~transcription factor binding,GO:0035035~histone acetyltransferase binding,GO:0044212~transcription regulatory region DNA binding,	IPR006751:TAFII55 protein, conserved region,	dre03022:Basal transcription factors,		SM01370:SM01370,	Coiled coil,Complete proteome,Reference proteome,		https://www.genome.jp/kegg-bin/show_pathway?dre03022
slc9a6a	slc9a6	829.292	967.371	1051.15	939.591	946.85	0.148932	0.142763	1.04321	0.29685	0.740936		slc9a6	slc9a6a	solute carrier family 9, subfamily A (NHE6, cation proton antiporter 6), member 6a(slc9a6a)	Danio rerio		GO:0006810~transport,GO:0006811~ion transport,GO:0006812~cation transport,GO:0006814~sodium ion transport,GO:0006885~regulation of pH,GO:0051453~regulation of intracellular pH,GO:0055085~transmembrane transport,GO:0071805~potassium ion transmembrane transport,GO:0098719~sodium ion import across plasma membrane,	GO:0005886~plasma membrane,GO:0016020~membrane,GO:0016021~integral component of membrane,GO:0055037~recycling endosome,	GO:0015297~antiporter activity,GO:0015299~solute:proton antiporter activity,GO:0015385~sodium:proton antiporter activity,GO:0015386~potassium:proton antiporter activity,	IPR002090:Na+/H+ exchanger, isoform 6 (NHE6),IPR004709:Na+/H+ exchanger,IPR006153:Cation/H+ exchanger,IPR018422:Cation/H+ exchanger, CPA1 family,				Antiport,Complete proteome,Ion transport,Membrane,Reference proteome,Signal,Sodium,Sodium transport,Transmembrane,Transmembrane helix,Transport,
fhl1a	LOC109625905	16.2419	14.4384	25.5684	15.9073	18.039	0.437302	0.808815	0.54067	0.588735	#N/A		LOC109625905	fhl1a	four and a half LIM domains 1a(fhl1a)	Danio rerio		GO:0003206~cardiac chamber morphogenesis,GO:0003208~cardiac ventricle morphogenesis,GO:0003209~cardiac atrium morphogenesis,GO:0007626~locomotory behavior,		GO:0008270~zinc ion binding,GO:0046872~metal ion binding,	IPR001781:Zinc finger, LIM-type,			SM00132:LIM,	Complete proteome,LIM domain,Metal-binding,Proteomics identification,Reference proteome,Zinc,
map7d3	LOC109625847	1038.53	862.177	1362.7	1286.37	1137.44	0.478566	0.13597	3.51965	0.000432122	0.0356181		LOC109625847	map7d3	MAP7 domain containing 3(map7d3)	Danio rerio		GO:0000226~microtubule cytoskeleton organization,	GO:0015630~microtubule cytoskeleton,	GO:0005198~structural molecule activity,	IPR008604:E-MAP-115,				Coiled coil,Complete proteome,Proteomics identification,Reference proteome,
si	LOC109628262	0	0	0.946979	0	0.236745	1.43285	4.99336	0.286951	0.77415	#N/A		LOC109628262	si
tmtops3a	LOC109634302	0	0	3.78792	4.24195	2.00747	4.45828	2.77287	1.60782	0.107874	#N/A		LOC109634302	tmtops3a	teleost multiple tissue opsin 3a(tmtops3a)	Danio rerio		GO:0007165~signal transduction,GO:0007186~G-protein coupled receptor signaling pathway,GO:0007601~visual perception,GO:0007602~phototransduction,GO:0018298~protein-chromophore linkage,GO:0050896~response to stimulus,GO:0071482~cellular response to light stimulus,	GO:0005887~integral component of plasma membrane,GO:0016020~membrane,GO:0016021~integral component of membrane,	GO:0004871~signal transducer activity,GO:0004930~G-protein coupled receptor activity,GO:0008020~G-protein coupled photoreceptor activity,GO:0009881~photoreceptor activity,	IPR000276:G protein-coupled receptor, rhodopsin-like,IPR002962:Peropsin,IPR017452:GPCR, rhodopsin-like, 7TM,IPR027430:Visual pigments (opsins) retinal binding site,				Chromophore,Complete proteome,G-protein coupled receptor,Membrane,Photoreceptor protein,Receptor,Reference proteome,Sensory transduction,Transducer,Transmembrane,Transmembrane helix,
arhgef6	arhgef6	1720.69	1866.68	1790.74	2001.14	1844.81	0.079803	0.114149	0.699112	0.484482	0.860623		arhgef6	arhgef6	Rac/Cdc42 guanine nucleotide exchange factor (GEF) 6(arhgef6)	Danio rerio		GO:0035023~regulation of Rho protein signal transduction,		GO:0005089~Rho guanyl-nucleotide exchange factor activity,	IPR000219:Dbl homology (DH) domain,IPR001452:Src homology-3 domain,IPR001715:Calponin homology domain,IPR001849:Pleckstrin homology domain,IPR011993:Pleckstrin homology-like domain,	dre04810:Regulation of actin cytoskeleton,		SM00033:CH,SM00233:PH,SM00325:RhoGEF,SM00326:SH3,	Coiled coil,Complete proteome,Reference proteome,		https://www.genome.jp/kegg-bin/show_pathway?dre04810
ZFIN;Acc	rbmx	5921.6	6229.13	6089.07	5876.15	6028.99	-0.0220601	0.0853383	-0.258502	0.796019	0.953723		rbmx	ZFIN;Acc
tm9sf5	LOC109625043	7176.05	6799.44	7070.14	7297.21	7085.71	0.0397788	0.0837294	0.475087	0.634725	0.919349		LOC109625043	tm9sf5
crym	LOC109626545	3.82162	0	2.84094	2.12097	2.19588	0.368323	2.38388	0.154506	0.877211	#N/A		LOC109626545	crym	crystallin, mu(crym)	Danio rerio		GO:0042403~thyroid hormone metabolic process,	GO:0005737~cytoplasm,	GO:0016639~oxidoreductase activity, acting on the CH-NH2 group of donors, NAD or NADP as acceptor,GO:0070324~thyroid hormone binding,	IPR003462:Ornithine cyclodeaminase/mu-crystallin,IPR016040:NAD(P)-binding domain,IPR023401:Ornithine cyclodeaminase, N-terminal,		PIRSF001439:ornithine cyclodeaminase,		Complete proteome,Reference proteome,
zic3	zic3	404.137	393.961	396.784	534.485	432.342	0.221149	0.198159	1.11602	0.264414	#N/A		zic3	zic3	zic family member 3 heterotaxy 1 (odd-paired homolog, Drosophila)(zic3)	Danio rerio	Transcription / Cell division and chromosome partitioning,	GO:0007368~determination of left/right symmetry,GO:0009948~anterior/posterior axis specification,GO:0009952~anterior/posterior pattern specification,		GO:0003676~nucleic acid binding,GO:0046872~metal ion binding,	IPR007087:Zinc finger, C2H2,IPR013087:Zinc finger C2H2-type/integrase DNA-binding domain,IPR015880:Zinc finger, C2H2-like,			SM00355:ZnF_C2H2,	Complete proteome,Reference proteome,
zic6	LOC109626526	3.82162	11.3444	9.46979	6.36292	7.74969	0.0696423	1.24215	0.0560658	0.955289	#N/A		LOC109626526	zic6	zic family member 6(zic6)	Danio rerio	Transcription / Cell division and chromosome partitioning,	GO:0021510~spinal cord development,		GO:0003676~nucleic acid binding,GO:0046872~metal ion binding,	IPR007087:Zinc finger, C2H2,IPR013087:Zinc finger C2H2-type/integrase DNA-binding domain,IPR015880:Zinc finger, C2H2-like,			SM00355:ZnF_C2H2,	Complete proteome,Reference proteome,
fgf13a	fgf13	34.3946	22.6889	23.6745	61.5082	35.5665	0.571129	0.643312	0.887795	0.374651	#N/A		fgf13	fgf13a	fibroblast growth factor 13a(fgf13a)	Danio rerio			GO:0005576~extracellular region,	GO:0005102~receptor binding,GO:0008083~growth factor activity,	IPR002209:Heparin-binding growth factor/Fibroblast growth factor,IPR008996:Cytokine, IL-1-like,	dre04010:MAPK signaling pathway,dre04810:Regulation of actin cytoskeleton,		SM00442:FGF,	Complete proteome,Reference proteome,		https://www.genome.jp/kegg-bin/show_pathway?dre04010
mcf2a	LOC109634376	78.3433	68.0666	72.9174	75.2945	73.6554	0.0167462	0.402225	0.0416339	0.966791	#N/A		LOC109634376	mcf2a	MCF.2 cell line derived transforming sequence a(mcf2a)	Danio rerio		GO:0035023~regulation of Rho protein signal transduction,GO:0035556~intracellular signal transduction,	GO:0005622~intracellular,	GO:0005085~guanyl-nucleotide exchange factor activity,GO:0005089~Rho guanyl-nucleotide exchange factor activity,	IPR000219:Dbl homology (DH) domain,IPR001251:CRAL-TRIO domain,IPR001331:Guanine-nucleotide dissociation stimulator, CDC24, conserved site,IPR001452:Src homology-3 domain,IPR001849:Pleckstrin homology domain,IPR011993:Pleckstrin homology-like domain,			SM00233:PH,SM00325:RhoGEF,SM00516:SEC14,	Complete proteome,Reference proteome,
atp11c	atp11c	2263.36	2168.85	2201.73	2364.88	2249.7	0.0427493	0.103754	0.412026	0.68032	0.928873		atp11c	atp11c	ATPase, Class VI, type 11C(atp11c)	Danio rerio		GO:0015914~phospholipid transport,GO:0045332~phospholipid translocation,	GO:0005886~plasma membrane,GO:0016020~membrane,GO:0016021~integral component of membrane,GO:0055037~recycling endosome,	GO:0000166~nucleotide binding,GO:0000287~magnesium ion binding,GO:0004012~phospholipid-translocating ATPase activity,GO:0005524~ATP binding,GO:0016787~hydrolase activity,GO:0046872~metal ion binding,	IPR001757:Cation-transporting P-type ATPase,IPR006539:Phospholipid-transporting P-type ATPase, subfamily IV,IPR008250:P-type ATPase, A domain,IPR018303:P-type ATPase, phosphorylation site,IPR023214:HAD-like domain,IPR023299:P-type ATPase, cytoplasmic domain N,				ATP-binding,Complete proteome,Hydrolase,Magnesium,Membrane,Nucleotide-binding,Reference proteome,Transmembrane,Transmembrane helix,
sox3	LOC109627091	11.4649	9.28181	0.946979	4.24195	6.4839	-2.01821	1.42466	-1.41662	0.156593	#N/A		LOC109627091	sox3	SRY (sex determining region Y)-box 3(sox3)	Danio rerio		GO:0006351~transcription, DNA-templated,GO:0006355~regulation of transcription, DNA-templated,GO:0007275~multicellular organism development,GO:0007417~central nervous system development,GO:0007422~peripheral nervous system development,GO:0007530~sex determination,GO:0030182~neuron differentiation,GO:0043049~otic placode formation,GO:0048666~neuron development,GO:0051091~positive regulation of seq…	GO:0005634~nucleus,	GO:0003677~DNA binding,GO:0003700~transcription factor activity, sequence-specific DNA binding,	IPR009071:High mobility group (HMG) box domain,IPR022097:Transcription factor SOX,			SM00398:HMG,	Activator,Complete proteome,Developmental protein,DNA-binding,Nucleus,Phosphoprotein,Reference proteome,Transcription,Transcription regulation,	chain:Transcription factor SOX-3,DNA-binding region:HMG box,modified residue,sequence conflict,
inppl1b	LOC109625236	852.222	864.24	957.396	803.849	869.426	0.0380067	0.144794	0.262489	0.792945	0.953247		LOC109625236	inppl1b	inositol polyphosphate phosphatase-like 1b(inppl1b)	Danio rerio		GO:0002376~immune system process,GO:0007155~cell adhesion,GO:0046856~phosphatidylinositol dephosphorylation,	GO:0005737~cytoplasm,GO:0005829~cytosol,GO:0005856~cytoskeleton,GO:0016020~membrane,GO:0030027~lamellipodium,GO:0030175~filopodium,GO:0042995~cell projection,	GO:0003779~actin binding,GO:0016787~hydrolase activity,GO:0017124~SH3 domain binding,	IPR000300:Inositol polyphosphate-related phosphatase,IPR000980:SH2 domain,IPR001660:Sterile alpha motif domain,IPR005135:Endonuclease/exonuclease/phosphatase,IPR013761:Sterile alpha motif/pointed domain,			SM00128:IPPc,SM00252:SH2,	Actin-binding,Cell adhesion,Cell projection,Complete proteome,Cytoplasm,Cytoskeleton,Hydrolase,Immunity,Membrane,Phosphoprotein,Reference proteome,SH2 domain,SH3-binding,	chain:Phosphatidylinositol-3,4,5-trisphosphate 5-phosphatase 2B,compositionally biased region:Pro-rich,domain:SAM,domain:SH2,modified residue,short sequence motif:NPXY motif,
arr3a	arr3	80.2541	71.1606	89.016	77.4155	79.4615	0.13678	0.389473	0.351193	0.725443	#N/A		arr3	arr3a	arrestin 3a, retinal (X-arrestin)(arr3a)	Danio rerio		GO:0007165~signal transduction,GO:0007601~visual perception,			IPR000698:Arrestin,IPR011021:Arrestin-like, N-terminal,IPR011022:Arrestin C-terminal-like domain,IPR014752:Arrestin, C-terminal,IPR014753:Arrestin, N-terminal,IPR014756:Immunoglobulin E-set,IPR017864:Arrestin, conserved site,	dre04010:MAPK signaling pathway,dre04144:Endocytosis,		SM01017:SM01017,	Complete proteome,Proteomics identification,Reference proteome,		https://www.genome.jp/kegg-bin/show_pathway?dre04010
rab41	rab41	3109.84	2966.05	3178.06	3139.04	3098.25	0.0561026	0.0944066	0.594266	0.552334	0.889289		rab41	rab41	RAB41, member RAS oncogene family(rab41)	Danio rerio		GO:0006890~retrograde vesicle-mediated transport, Golgi to ER,GO:0006891~intra-Golgi vesicle-mediated transport,GO:0007264~small GTPase mediated signal transduction,GO:0042147~retrograde transport, endosome to Golgi,	GO:0005622~intracellular,GO:0005794~Golgi apparatus,GO:0005829~cytosol,	GO:0005525~GTP binding,	IPR001806:Small GTPase superfamily,IPR005225:Small GTP-binding protein domain,IPR027417:P-loop containing nucleoside triphosphate hydrolase,				Complete proteome,Proteomics identification,Reference proteome,
stard14	LOC109627999	1.91081	4.12525	0	0	1.50902	-4.03142	3.09513	-1.3025	0.192744	#N/A		LOC109627999	stard14	START domain containing 14(stard14)	Danio rerio		GO:0015914~phospholipid transport,	GO:0005829~cytosol,GO:0005902~microvillus,GO:0016020~membrane,GO:0046581~intercellular canaliculus,	GO:0005215~transporter activity,GO:0008289~lipid binding,	IPR002913:START domain,IPR023393:START-like domain,			SM00234:START,	Complete proteome,Reference proteome,
pdzd11	pdzd11	308.596	356.834	395.837	383.896	361.291	0.229505	0.196546	1.16769	0.24293	#N/A		pdzd11	pdzd11	PDZ domain containing 11(pdzd11)	Danio rerio		GO:0006887~exocytosis,GO:0007269~neurotransmitter secretion,GO:0045199~maintenance of epithelial cell apical/basal polarity,GO:1903361~protein localization to basolateral plasma membrane,	GO:0005737~cytoplasm,GO:0005829~cytosol,GO:0005911~cell-cell junction,GO:0016323~basolateral plasma membrane,GO:0045202~synapse,GO:0098793~presynapse,	GO:0008022~protein C-terminus binding,	IPR001478:PDZ domain,			SM00228:PDZ,	Complete proteome,Cytoplasm,Reference proteome,	chain:PDZ domain-containing protein 11,domain:PDZ,
gdpd2	gdpd2	0	4.12525	1.89396	6.36292	3.09553	1.00773	2.09594	0.480802	0.630657	#N/A		gdpd2	gdpd2	glycerophosphodiester phosphodiesterase domain containing 2(gdpd2)	Danio rerio		GO:0006629~lipid metabolic process,	GO:0016020~membrane,GO:0016021~integral component of membrane,	GO:0008081~phosphoric diester hydrolase activity,GO:0008889~glycerophosphodiester phosphodiesterase activity,	IPR004129:Glycerophosphoryl diester phosphodiesterase,IPR017946:PLC-like phosphodiesterase, TIM beta/alpha-barrel domain,				Complete proteome,Membrane,Reference proteome,Transmembrane,Transmembrane helix,
dlg3	dlg3	8743.87	8889.91	8867.51	8716.14	8804.36	-0.00406428	0.0794624	-0.0511472	0.959208	0.989898		dlg3	dlg3	discs, large homolog 3 (Drosophila)(dlg3)	Danio rerio		GO:0007268~chemical synaptic transmission,GO:0007399~nervous system development,GO:0043113~receptor clustering,GO:0045197~establishment or maintenance of epithelial cell apical/basal polarity,GO:0097120~receptor localization to synapse,	GO:0008328~ionotropic glutamate receptor complex,GO:0014069~postsynaptic density,GO:0016323~basolateral plasma membrane,GO:0045211~postsynaptic membrane,	GO:0004385~guanylate kinase activity,GO:0035255~ionotropic glutamate receptor binding,	IPR001452:Src homology-3 domain,IPR001478:PDZ domain,IPR008144:Guanylate kinase,IPR008145:Guanylate kinase/L-type calcium channel,IPR016313:Membrane-associated guanylate kinase (MAGUK) scaffold protein,IPR019583:PDZ-associated domain of NMDA receptors,IPR019590:Membrane-associated guanylate kinase (MAGUK), PEST domain, N-terminal,IPR020590:Guanylate kinase, conserved site,IPR027417:P-loop contain…		PIRSF001741:membrane-associated guanylate kinase (MAGUK) scaffold protein,	SM00072:GuKc,SM00228:PDZ,SM00326:SH3,SM01277:SM01277,	Complete proteome,Proteomics identification,Reference proteome,SH3 domain,
tex11	tex11	7.64324	3.09394	7.57583	9.54438	6.96435	0.666532	1.29434	0.51496	0.606581	#N/A		tex11	tex11	testis expressed 11(tex11)	Danio rerio		GO:0051321~meiotic cell cycle,			IPR011990:Tetratricopeptide-like helical,IPR013940:Meiosis specific protein SPO22,				Complete proteome,Reference proteome,
kdrl	LOC109624935	27.7068	7.21919	8.52281	14.8468	14.5739	-0.58788	0.972842	-0.604291	0.54565	#N/A		LOC109624935	kdrl	kinase insert domain receptor like(kdrl)	Danio rerio		GO:0001525~angiogenesis,GO:0001568~blood vessel development,GO:0002040~sprouting angiogenesis,GO:0006468~protein phosphorylation,GO:0007169~transmembrane receptor protein tyrosine kinase signaling pathway,GO:0007275~multicellular organism development,GO:0016310~phosphorylation,GO:0018108~peptidyl-tyrosine phosphorylation,GO:0030154~cell differentiation,GO:0030878~thyroid gland development,GO:0035…	GO:0005886~plasma membrane,GO:0016020~membrane,GO:0016021~integral component of membrane,	GO:0000166~nucleotide binding,GO:0004672~protein kinase activity,GO:0004713~protein tyrosine kinase activity,GO:0004714~transmembrane receptor protein tyrosine kinase activity,GO:0005515~protein binding,GO:0005524~ATP binding,GO:0016301~kinase activity,GO:0016740~transferase activity,	IPR000719:Protein kinase, catalytic domain,IPR001245:Serine-threonine/tyrosine-protein kinase catalytic domain,IPR001824:Tyrosine-protein kinase, receptor class III, conserved site,IPR003598:Immunoglobulin subtype 2,IPR003599:Immunoglobulin subtype,IPR007110:Immunoglobulin-like domain,IPR008266:Tyrosine-protein kinase, active site,IPR011009:Protein kinase-like domain,IPR013098:Immunoglobulin I-se…	dre04060:Cytokine-cytokine receptor interaction,dre04144:Endocytosis,dre04510:Focal adhesion,		SM00219:TyrKc,SM00408:IGc2,SM00409:IG,	Angiogenesis,ATP-binding,Cell membrane,Complete proteome,Developmental protein,Differentiation,Disulfide bond,Glycoprotein,Immunoglobulin domain,Kinase,Membrane,Nucleotide-binding,Phosphoprotein,Receptor,Reference proteome,Repeat,Signal,Transferase,Transmembrane,Transmembrane helix,Tyrosine-protein kinase,	active site:Proton acceptor,binding site:ATP,chain:Vascular endothelial growth factor receptor kdr-like,disulfide bond,domain:Ig-like C2-type 1,domain:Ig-like C2-type 2,domain:Ig-like C2-type 3,domain:Ig-like C2-type 4,domain:Ig-like C2-type 5,domain:Ig-like C2-type 6,domain:Ig-like C2-type 7,domain:Protein kinase,glycosylation site:N-linked (GlcNAc...),modified residue,mutagenesis site,nucleotid…	https://www.genome.jp/kegg-bin/show_pathway?dre04060
chic1	LOC109628039	308.596	278.454	293.563	318.146	299.69	0.0584152	0.211406	0.276317	0.782305	#N/A		LOC109628039	chic1	cysteine-rich hydrophobic domain 1(chic1)	Danio rerio		GO:0006810~transport,	GO:0005622~intracellular,GO:0016020~membrane,GO:0016021~integral component of membrane,		IPR019383:Golgin subfamily A member 7/ERF4,				Complete proteome,Membrane,Reference proteome,Transmembrane,Transmembrane helix,
lnx2b	LOC109626925	143.311	128.914	102.274	154.831	132.332	-0.0853979	0.326359	-0.261669	0.793577	#N/A		LOC109626925	lnx2b	ligand of numb-protein X 2b(lnx2b)	Danio rerio		GO:0016567~protein ubiquitination,GO:0031017~exocrine pancreas development,GO:0070534~protein K63-linked ubiquitination,GO:0070936~protein K48-linked ubiquitination,		GO:0004842~ubiquitin-protein transferase activity,GO:0005515~protein binding,GO:0008270~zinc ion binding,GO:0046872~metal ion binding,	IPR001478:PDZ domain,IPR001841:Zinc finger, RING-type,IPR013083:Zinc finger, RING/FYVE/PHD-type,IPR017907:Zinc finger, RING-type, conserved site,IPR027370:RING-type zinc-finger, LisH dimerisation motif,			SM00184:RING,SM00228:PDZ,	Complete proteome,Metal-binding,Reference proteome,Zinc,Zinc-finger,
dlgap1b	LOC109626955	19.1081	12.3757	8.52281	6.36292	11.5924	-1.07929	1.01198	-1.06651	0.286191	#N/A		LOC109626955	dlgap1b	discs, large (Drosophila) homolog-associated protein 1b(dlgap1b)	Danio rerio		GO:0007268~chemical synaptic transmission,GO:0023052~signaling,	GO:0045202~synapse,		IPR005026:Guanylate-kinase-associated protein,				Complete proteome,Proteomics identification,Reference proteome,
slc25a43	slc25a43	949.673	789.985	840.917	969.285	887.465	0.0562286	0.15067	0.373191	0.709006	0.932975		slc25a43	slc25a43	solute carrier family 25, member 43(slc25a43)	Danio rerio		GO:0006412~translation,GO:0006810~transport,GO:0055085~transmembrane transport,	GO:0005739~mitochondrion,GO:0005743~mitochondrial inner membrane,GO:0016020~membrane,GO:0016021~integral component of membrane,	GO:0003735~structural constituent of ribosome,	IPR002067:Mitochondrial carrier protein,IPR018108:Mitochondrial substrate/solute carrier,IPR023395:Mitochondrial carrier domain,				Complete proteome,Membrane,Mitochondrion,Mitochondrion inner membrane,Reference proteome,Repeat,Transmembrane,Transmembrane helix,Transport,	chain:Solute carrier family 25 member 43,repeat:Solcar 1,repeat:Solcar 2,repeat:Solcar 3,transmembrane region,
slc25a5	LOC109628159	3.82162	5.15656	5.68187	4.24195	4.7255	0.148246	1.52412	0.0972671	0.922514	#N/A		LOC109628159	slc25a5	solute carrier family 25 (mitochondrial carrier; adenine nucleotide translocator), member 5(slc25a5)	Danio rerio		GO:0006412~translation,GO:0006810~transport,GO:0055085~transmembrane transport,	GO:0005743~mitochondrial inner membrane,GO:0016020~membrane,GO:0016021~integral component of membrane,	GO:0003735~structural constituent of ribosome,GO:0005215~transporter activity,	IPR002067:Mitochondrial carrier protein,IPR002113:Adenine nucleotide translocator 1,IPR018108:Mitochondrial substrate/solute carrier,IPR023395:Mitochondrial carrier domain,	dre04020:Calcium signaling pathway,			Complete proteome,Membrane,Proteomics identification,Reference proteome,Repeat,Transmembrane,Transmembrane helix,Transport,		https://www.genome.jp/kegg-bin/show_pathway?dre04020
si	LOC109626361	836.935	844.645	761.371	743.401	796.588	-0.160102	0.139373	-1.14873	0.250668	0.702597		LOC109626361	si
mrpl11	mrpl11	3042.01	3223.88	2758.55	2695.76	2930.05	-0.199933	0.0963826	-2.07437	0.0380448	0.350232		mrpl11	mrpl11	mitochondrial ribosomal protein L11(mrpl11)	Danio rerio		GO:0000027~ribosomal large subunit assembly,GO:0006412~translation,	GO:0005762~mitochondrial large ribosomal subunit,GO:0005840~ribosome,GO:0030529~intracellular ribonucleoprotein complex,	GO:0003735~structural constituent of ribosome,GO:0019843~rRNA binding,	IPR000911:Ribosomal protein L11,IPR006519:Ribosomal protein L11, bacterial-type,IPR020783:Ribosomal protein L11, C-terminal,IPR020784:Ribosomal protein L11, N-terminal,IPR020785:Ribosomal protein L11, conserved site,	dre03010:Ribosome,		SM00649:RL11,	Complete proteome,Proteomics identification,Reference proteome,Ribonucleoprotein,Ribosomal protein,		https://www.genome.jp/kegg-bin/show_pathway?dre03010
tmem265	LOC109627855	0	2.06262	5.68187	3.18146	2.73149	2.12556	2.22869	0.953726	0.340222	#N/A		LOC109627855	tmem265	transmembrane protein 265(tmem265)	Danio rerio			GO:0016020~membrane,GO:0016021~integral component of membrane,						Complete proteome,Membrane,Reference proteome,Transmembrane,Transmembrane helix,
fosl1a	fosl1	1295.53	1427.34	2558.74	1799.65	1770.31	0.679458	0.149925	4.53199	5.84293e-06	0.00236426		fosl1	fosl1a	FOS-like antigen 1a(fosl1a)	Danio rerio		GO:0006355~regulation of transcription, DNA-templated,GO:0006357~regulation of transcription from RNA polymerase II promoter,	GO:0005634~nucleus,	GO:0000978~RNA polymerase II core promoter proximal region sequence-specific DNA binding,GO:0000982~transcription factor activity, RNA polymerase II core promoter proximal region sequence-specific binding,GO:0003677~DNA binding,GO:0003700~transcription factor activity, sequence-specific DNA binding,GO:0043565~sequence-specific DNA binding,	IPR000837:Fos transforming protein,IPR004827:Basic-leucine zipper domain,	dre04310:Wnt signaling pathway,		SM00338:BRLZ,	Coiled coil,Complete proteome,DNA-binding,Reference proteome,		https://www.genome.jp/kegg-bin/show_pathway?dre04310
yif1a	yif1a	1894.57	1918.24	1917.63	2041.44	1942.97	0.0541002	0.106193	0.50945	0.610436	0.910778		yif1a	yif1a	Yip1 interacting factor homolog A (S. cerevisiae)(yif1a)	Danio rerio		GO:0006810~transport,GO:0006888~ER to Golgi vesicle-mediated transport,GO:0015031~protein transport,GO:0016192~vesicle-mediated transport,	GO:0005783~endoplasmic reticulum,GO:0005789~endoplasmic reticulum membrane,GO:0005793~endoplasmic reticulum-Golgi intermediate compartment,GO:0005794~Golgi apparatus,GO:0016020~membrane,GO:0016021~integral component of membrane,GO:0030134~ER to Golgi transport vesicle,GO:0030173~integral component of Golgi membrane,		IPR005578:Hrf1,				Complete proteome,Endoplasmic reticulum,ER-Golgi transport,Golgi apparatus,Membrane,Protein transport,Reference proteome,Transmembrane,Transmembrane helix,Transport,	chain:Protein YIF1A,topological domain:Cytoplasmic,topological domain:Extracellular,transmembrane region,
si	LOC109627700	15.2865	20.6262	12.3107	15.9073	16.0327	-0.348626	0.850296	-0.410005	0.681802	#N/A		LOC109627700	si
atl3	LOC109627799	1468.46	1293.27	1654.37	1561.04	1494.28	0.219288	0.120419	1.82104	0.0686005	0.447308		LOC109627799	atl3	atlastin 3(atl3)	Danio rerio			GO:0016020~membrane,GO:0016021~integral component of membrane,	GO:0000166~nucleotide binding,GO:0003924~GTPase activity,GO:0005525~GTP binding,	IPR003191:Guanylate-binding protein, C-terminal,IPR015894:Guanylate-binding protein, N-terminal,IPR027417:P-loop containing nucleoside triphosphate hydrolase,				Complete proteome,GTP-binding,Membrane,Nucleotide-binding,Proteomics identification,Reference proteome,Transmembrane,Transmembrane helix,
cfl1	LOC109626519	22592.5	22187.7	25717.1	23426.1	23480.8	0.134178	0.0804476	1.66789	0.0953384	0.503985		LOC109626519	cfl1	cofilin 1(cfl1)	Danio rerio		GO:0007015~actin filament organization,GO:0030030~cell projection organization,GO:0030042~actin filament depolymerization,GO:0042384~cilium assembly,GO:0055113~epiboly involved in gastrulation with mouth forming second,GO:0060271~cilium morphogenesis,GO:0061371~determination of heart left/right asymmetry,GO:0070586~cell-cell adhesion involved in gastrulation,	GO:0005622~intracellular,GO:0015629~actin cytoskeleton,	GO:0003779~actin binding,	IPR002108:Actin-binding, cofilin/tropomyosin type,IPR017904:ADF/Cofilin/Destrin,	dre04810:Regulation of actin cytoskeleton,		SM00102:ADF,	Actin-binding,Complete proteome,Proteomics identification,Reference proteome,		https://www.genome.jp/kegg-bin/show_pathway?dre04810
prss23	LOC109626511	55.4135	61.8787	75.7583	54.0848	61.7838	0.149392	0.447626	0.333742	0.738574	#N/A		LOC109626511	prss23	protease, serine, 23(prss23)	Danio rerio		GO:0003160~endocardium morphogenesis,GO:0003171~atrioventricular valve development,GO:0006508~proteolysis,GO:0008593~regulation of Notch signaling pathway,		GO:0004252~serine-type endopeptidase activity,GO:0008233~peptidase activity,GO:0008236~serine-type peptidase activity,GO:0016787~hydrolase activity,
ubl3b	LOC109628604	1293.62	1285.02	1286	1213.2	1269.46	-0.0448885	0.119709	-0.37498	0.707675	0.93242		LOC109628604	ubl3b	ubiquitin-like 3b(ubl3b)	Danio rerio					IPR000626:Ubiquitin,IPR017000:Membrane-anchored ubiquitin-fold protein, HCG-1,		PIRSF032572:membrane-anchored ubiquitin-fold protein, HCG-1 type,		Complete proteome,Reference proteome,
foxo4	LOC109628045	1350.94	1225.2	1368.38	1272.58	1304.28	0.0358789	0.123189	0.29125	0.77086	0.946248		LOC109628045	foxo4	forkhead box O4(foxo4)	Danio rerio		GO:0006351~transcription, DNA-templated,GO:0006355~regulation of transcription, DNA-templated,	GO:0005634~nucleus,	GO:0000981~RNA polymerase II transcription factor activity, sequence-specific DNA binding,GO:0003677~DNA binding,GO:0003700~transcription factor activity, sequence-specific DNA binding,GO:0043565~sequence-specific DNA binding,	IPR001766:Transcription factor, fork head,IPR011991:Winged helix-turn-helix DNA-binding domain,	dre04068:FoxO signaling pathway,		SM00339:FH,	Complete proteome,DNA-binding,Nucleus,Proteomics identification,Reference proteome,Transcription,		https://www.genome.jp/kegg-bin/show_pathway?dre04068
si	LOC109628952	247.45	229.983	268.942	259.819	251.548	0.147199	0.226023	0.651257	0.514881	#N/A		LOC109628952	si
zgc	alg13	977.38	1133.41	1013.27	965.043	1022.28	-0.092855	0.135864	-0.683441	0.494328	0.86539		alg13	zgc
rap2c	LOC109625519	3119.4	2995.96	3108.93	3186.76	3102.76	0.0417676	0.0942927	0.442957	0.657796	0.924456		LOC109625519	rap2c	RAP2C, member of RAS oncogene family(rap2c)	Danio rerio		GO:0007165~signal transduction,GO:0007264~small GTPase mediated signal transduction,	GO:0005622~intracellular,GO:0016020~membrane,	GO:0000166~nucleotide binding,GO:0005525~GTP binding,	IPR001806:Small GTPase superfamily,IPR005225:Small GTP-binding protein domain,IPR020849:Small GTPase superfamily, Ras type,IPR027417:P-loop containing nucleoside triphosphate hydrolase,				Complete proteome,GTP-binding,Nucleotide-binding,Reference proteome,
mbnl3	LOC109625485	170.062	174.292	167.615	180.283	173.063	0.0143873	0.267611	0.053762	0.957125	#N/A		LOC109625485	mbnl3	muscleblind-like splicing regulator 3(mbnl3)	Danio rerio				GO:0046872~metal ion binding,	IPR000571:Zinc finger, CCCH-type,			SM00356:ZnF_C3H1,	Complete proteome,Metal-binding,Reference proteome,
si	col23a1	181.527	161.916	170.456	162.254	169.038	-0.0459765	0.272086	-0.168978	0.865814	#N/A		col23a1	si
clk4a	LOC109625913	2195.52	2569	2174.26	2026.59	2241.34	-0.181138	0.113772	-1.59211	0.111359	0.532649		LOC109625913	clk4a	CDC-like kinase 4a(clk4a)	Danio rerio		GO:0006468~protein phosphorylation,GO:0016310~phosphorylation,		GO:0000166~nucleotide binding,GO:0004672~protein kinase activity,GO:0004674~protein serine/threonine kinase activity,GO:0005524~ATP binding,GO:0016301~kinase activity,GO:0016740~transferase activity,	IPR000719:Protein kinase, catalytic domain,IPR008271:Serine/threonine-protein kinase, active site,IPR011009:Protein kinase-like domain,IPR017441:Protein kinase, ATP binding site,			SM00220:S_TKc,	ATP-binding,Complete proteome,Kinase,Nucleotide-binding,Reference proteome,Serine/threonine-protein kinase,Transferase,
tmem126a	LOC109625926	1328.97	1344.83	1351.34	1275.77	1325.23	-0.0251151	0.118122	-0.212621	0.831623	0.963224		LOC109625926	tmem126a	transmembrane protein 126A(tmem126a)	Danio rerio			GO:0016020~membrane,GO:0016021~integral component of membrane,		IPR009801:Protein of unknown function DUF1370, TMEM126,				Complete proteome,Membrane,Proteomics identification,Reference proteome,Transmembrane,Transmembrane helix,
rasgef1ba	rasgef1c	64.0122	45.3777	66.2885	34.996	52.6686	-0.108513	0.513285	-0.21141	0.832567	#N/A		rasgef1c	rasgef1ba	RasGEF domain family, member 1Ba(rasgef1ba)	Danio rerio		GO:0007264~small GTPase mediated signal transduction,GO:0043547~positive regulation of GTPase activity,	GO:0005622~intracellular,	GO:0005085~guanyl-nucleotide exchange factor activity,GO:0005088~Ras guanyl-nucleotide exchange factor activity,	IPR000651:Ras-like guanine nucleotide exchange factor, N-terminal,IPR001895:Guanine-nucleotide dissociation stimulator CDC25,IPR019804:Ras guanine-nucleotide exchange factor, conserved site,IPR023578:Ras guanine nucleotide exchange factor, domain,			SM00147:RasGEF,SM00229:RasGEFN,	Alternative splicing,Complete proteome,Guanine-nucleotide releasing factor,Reference proteome,	chain:Ras-GEF domain-containing family member 1B-A,domain:N-terminal Ras-GEF,domain:Ras-GEF,sequence conflict,splice variant,
si	LOC109628677	47.7703	49.503	21.7805	46.6614	41.4288	-0.51247	0.570332	-0.898546	0.368894	#N/A		LOC109628677	si
si	LOC109626559	7.64324	7.21919	0	12.7258	6.89707	-0.235642	1.52356	-0.154665	0.877085	#N/A		LOC109626559	si
mapk9	LOC109626552	702.223	654.883	761.371	693.558	703.009	0.100642	0.150088	0.670557	0.502503	0.869354		LOC109626552	mapk9	mitogen-activated protein kinase 9(mapk9)	Danio rerio		GO:0006468~protein phosphorylation,GO:0016310~phosphorylation,GO:0060027~convergent extension involved in gastrulation,	GO:0005622~intracellular,	GO:0000166~nucleotide binding,GO:0004672~protein kinase activity,GO:0004674~protein serine/threonine kinase activity,GO:0004707~MAP kinase activity,GO:0005524~ATP binding,GO:0016301~kinase activity,GO:0016740~transferase activity,	IPR000719:Protein kinase, catalytic domain,IPR003527:Mitogen-activated protein (MAP) kinase, conserved site,IPR008271:Serine/threonine-protein kinase, active site,IPR008351:Mitogen-activated protein (MAP) kinase, JNK,IPR011009:Protein kinase-like domain,	dre04010:MAPK signaling pathway,dre04012:ErbB signaling pathway,dre04068:FoxO signaling pathway,dre04141:Protein processing in endoplasmic reticulum,dre04310:Wnt signaling pathway,dre04510:Focal adhesion,dre04620:Toll-like receptor signaling pathway,dre04621:NOD-like receptor signaling pathway,dre04622:RIG-I-like receptor signaling pathway,dre04910:Insulin signaling pathway,dre04912:GnRH signalin…		SM00220:S_TKc,	ATP-binding,Complete proteome,Kinase,Nucleotide-binding,Proteomics identification,Reference proteome,Serine/threonine-protein kinase,Transferase,		https://www.genome.jp/kegg-bin/show_pathway?dre04010
gfpt2	gfpt2	199.68	190.793	197.919	160.133	187.131	-0.123823	0.264829	-0.467559	0.6401	#N/A		gfpt2	gfpt2	glutamine-fructose-6-phosphate transaminase 2(gfpt2)	Danio rerio		GO:0005975~carbohydrate metabolic process,GO:0006002~fructose 6-phosphate metabolic process,GO:0006047~UDP-N-acetylglucosamine metabolic process,GO:1901137~carbohydrate derivative biosynthetic process,		GO:0004360~glutamine-fructose-6-phosphate transaminase (isomerizing) activity,GO:0030246~carbohydrate binding,	IPR001347:Sugar isomerase (SIS),IPR005855:Glucosamine-fructose-6-phosphate aminotransferase, isomerising,IPR017932:Glutamine amidotransferase type 2 domain,	dre00250:Alanine, aspartate and glutamate metabolism,dre00520:Amino sugar and nucleotide sugar metabolism,dre01100:Metabolic pathways,dre01130:Biosynthesis of antibiotics,dre04931:Insulin resistance,			Complete proteome,Proteomics identification,Reference proteome,		https://www.genome.jp/kegg-bin/show_pathway?dre00250
zgc	LOC109628268	2823.22	2716.48	2976.35	2904.67	2855.18	0.0862512	0.0958831	0.899545	0.368362	0.795076		LOC109628268	zgc
cxcl11.7	LOC109624870	16.2419	4.12525	5.68187	14.8468	10.224	0.000649231	1.14428	0.000567369	0.999547	#N/A		LOC109624870	cxcl11.7	chemokine (C-X-C motif) ligand 11, duplicate 7(cxcl11.7)	Danio rerio		GO:0002690~positive regulation of leukocyte chemotaxis,GO:0006935~chemotaxis,GO:0006954~inflammatory response,GO:0006955~immune response,GO:0007186~G-protein coupled receptor signaling pathway,GO:0010818~T cell chemotaxis,GO:0032496~response to lipopolysaccharide,GO:0042127~regulation of cell proliferation,GO:0070098~chemokine-mediated signaling pathway,	GO:0005576~extracellular region,GO:0005615~extracellular space,	GO:0005125~cytokine activity,GO:0008009~chemokine activity,GO:0048248~CXCR3 chemokine receptor binding,	IPR001089:CXC chemokine,IPR001811:Chemokine interleukin-8-like domain,IPR018048:CXC chemokine, conserved site,IPR027221:CXC chemokine 11,			SM00199:SCY,	Chemotaxis,Complete proteome,Cytokine,Disulfide bond,Reference proteome,Secreted,Signal,
si	LOC109624664	9.55406	11.3444	8.52281	18.0283	11.8624	0.341585	1.00094	0.341263	0.732906	#N/A		LOC109624664	si
adamts2	LOC109634664	57.3243	53.6282	66.2885	78.476	63.9293	0.382322	0.432442	0.8841	0.376642	#N/A		LOC109634664	adamts2	ADAM metallopeptidase with thrombospondin type 1 motif, 2(adamts2)	Danio rerio		GO:0006508~proteolysis,	GO:0005578~proteinaceous extracellular matrix,GO:0031012~extracellular matrix,	GO:0004222~metalloendopeptidase activity,GO:0008233~peptidase activity,GO:0008237~metallopeptidase activity,GO:0008270~zinc ion binding,	IPR000884:Thrombospondin, type 1 repeat,IPR001590:Peptidase M12B, ADAM/reprolysin,IPR002870:Peptidase M12B, propeptide,IPR010294:ADAM-TS Spacer 1,IPR010909:PLAC,IPR013273:Peptidase M12B, ADAM-TS,IPR013275:Peptidase M12B, ADAM-TS2,IPR024079:Metallopeptidase, catalytic domain,			SM00209:TSP1,	Complete proteome,Disulfide bond,Reference proteome,
cnot6a	LOC109626425	2016.86	1914.12	2045.47	2005.38	1995.46	0.0432766	0.105002	0.412151	0.680229	0.928873		LOC109626425	cnot6a	CCR4-NOT transcription complex, subunit 6a(cnot6a)	Danio rerio	Function unknown,				IPR001611:Leucine-rich repeat,IPR003591:Leucine-rich repeat, typical subtype,IPR005135:Endonuclease/exonuclease/phosphatase,	dre03018:RNA degradation,		SM00369:LRR_TYP,	Complete proteome,Proteomics identification,Reference proteome,		https://www.genome.jp/kegg-bin/show_pathway?dre03018
si	simc1	460.505	516.687	542.619	601.296	530.277	0.227189	0.169515	1.34023	0.180172	0.62856		simc1	si
slc34a1a	LOC109624245	0	2.06262	0.946979	0	0.752401	-1.05698	4.17154	-0.25338	0.799975	#N/A		LOC109624245	slc34a1a	solute carrier family 34 (type II sodium/phosphate cotransporter), member 1a(slc34a1a)	Danio rerio		GO:0030643~cellular phosphate ion homeostasis,GO:0044341~sodium-dependent phosphate transport,	GO:0005737~cytoplasm,GO:0005886~plasma membrane,GO:0005903~brush border,GO:0016020~membrane,GO:0016021~integral component of membrane,GO:0016324~apical plasma membrane,GO:0031982~vesicle,	GO:0005315~inorganic phosphate transmembrane transporter activity,GO:0005436~sodium:phosphate symporter activity,GO:0015321~sodium-dependent phosphate transmembrane transporter activity,	IPR003841:Sodium-dependent phosphate transport protein,				Complete proteome,Membrane,Reference proteome,Signal,Transmembrane,Transmembrane helix,
RYR2	LOC109624799	0	2.06262	0	0	0.515656	-2.47919	4.88869	-0.507126	0.612066	#N/A		LOC109624799	RYR2
rgs14a	LOC109627412	1.91081	1.03131	3.78792	2.12097	2.21275	1.0052	2.21997	0.452798	0.650694	#N/A		LOC109627412	rgs14a	regulator of G-protein signaling 14a(rgs14a)	Danio rerio		GO:0007051~spindle organization,GO:0007165~signal transduction,GO:0008354~germ cell migration,GO:0035556~intracellular signal transduction,GO:0051301~cell division,	GO:0005622~intracellular,GO:0005737~cytoplasm,GO:0005886~plasma membrane,	GO:0001965~G-protein alpha-subunit binding,GO:0005057~receptor signaling protein activity,GO:0005092~GDP-dissociation inhibitor activity,GO:0005096~GTPase activator activity,GO:0008017~microtubule binding,GO:0030695~GTPase regulator activity,	IPR003109:GoLoco motif,IPR003116:Raf-like Ras-binding,IPR016137:Regulator of G protein signalling superfamily,IPR024066:Regulator of G-protein signaling, domain 1,			SM00315:RGS,SM00390:GoLoco,SM00455:RBD,	Complete proteome,Reference proteome,
gucy1b1	LOC109624180	5.73243	8.2505	12.3107	4.24195	7.6339	0.251733	1.24963	0.201446	0.84035	#N/A		LOC109624180	gucy1b1
myoz3a	LOC109625731	20.0635	16.501	10.4168	22.2702	17.3129	-0.167919	0.840524	-0.199779	0.841654	#N/A		LOC109625731	myoz3a	myozenin 3a(myoz3a)	Danio rerio		GO:0030239~myofibril assembly,	GO:0015629~actin cytoskeleton,GO:0030018~Z disc,	GO:0003779~actin binding,GO:0031433~telethonin binding,GO:0051373~FATZ binding,	IPR008438:Calcineurin-binding,				Complete proteome,Reference proteome,
rbm22	rbm22	4216.2	4298.51	4420.5	4061.66	4249.22	-0.00529502	0.0919896	-0.0575611	0.954098	0.989898		rbm22	rbm22	RNA binding motif protein 22(rbm22)	Danio rerio		GO:0000387~spliceosomal snRNP assembly,GO:0006397~mRNA processing,GO:0007275~multicellular organism development,GO:0008380~RNA splicing,GO:0033120~positive regulation of RNA splicing,GO:0043009~chordate embryonic development,GO:0045292~mRNA cis splicing, via spliceosome,	GO:0000974~Prp19 complex,GO:0005634~nucleus,GO:0005681~spliceosomal complex,GO:0005737~cytoplasm,GO:0071006~U2-type catalytic step 1 spliceosome,GO:0071007~U2-type catalytic step 2 spliceosome,	GO:0000166~nucleotide binding,GO:0003676~nucleic acid binding,GO:0003723~RNA binding,GO:0017070~U6 snRNA binding,GO:0036002~pre-mRNA binding,GO:0046872~metal ion binding,	IPR000504:RNA recognition motif domain,IPR000571:Zinc finger, CCCH-type,IPR012677:Nucleotide-binding, alpha-beta plait,	dre03040:Spliceosome,		SM00356:ZnF_C3H1,SM00360:RRM,	Complete proteome,Cytoplasm,Developmental protein,Metal-binding,mRNA processing,mRNA splicing,Nucleus,Reference proteome,RNA-binding,Spliceosome,Zinc,Zinc-finger,	chain:Pre-mRNA-splicing factor RBM22,compositionally biased region:Pro-rich,domain:RRM,zinc finger region:C3H1-type,	https://www.genome.jp/kegg-bin/show_pathway?dre03040
si	ndst1	2324.5	2317.36	2370.29	2144.3	2289.11	-0.0397711	0.104807	-0.379472	0.704338	0.9324		ndst1	si
cd74a	cd74	22.9297	7.21919	27.4624	19.0888	19.175	0.623259	0.839202	0.742681	0.457675	#N/A		cd74	cd74a	CD74 molecule, major histocompatibility complex, class II invariant chain a(cd74a)	Danio rerio		GO:0002286~T cell activation involved in immune response,GO:0002468~dendritic cell antigen processing and presentation,GO:0006886~intracellular protein transport,GO:0006955~immune response,GO:0019882~antigen processing and presentation,GO:0048839~inner ear development,GO:0048884~neuromast development,	GO:0005622~intracellular,GO:0009986~cell surface,GO:0016020~membrane,GO:0016021~integral component of membrane,	GO:0042289~MHC class II protein binding,	IPR000716:Thyroglobulin type-1,IPR015386:MHC class II-associated invariant chain/CLIP, MHC II-interacting,IPR022339:MHC class II-associated invariant chain,	dre05168:Herpes simplex infection,	PIRSF001992:HLA class II histocompatibility antigen, gamma subunit,	SM00211:TY,	Complete proteome,Disulfide bond,Membrane,Reference proteome,Transmembrane,Transmembrane helix,		https://www.genome.jp/kegg-bin/show_pathway?dre05168
si	LOC109626327	21.9743	9.28181	13.2577	28.6331	18.2867	0.414345	0.854503	0.484895	0.627751	#N/A		LOC109626327	si
slc35a4	slc35a4	626.746	619.819	609.854	538.727	598.787	-0.117429	0.159708	-0.735275	0.462172	0.851108		slc35a4	slc35a4	solute carrier family 35, member A4(slc35a4)	Danio rerio		GO:0006810~transport,GO:0008643~carbohydrate transport,	GO:0000139~Golgi membrane,GO:0005794~Golgi apparatus,GO:0016020~membrane,GO:0016021~integral component of membrane,	GO:0005351~sugar:proton symporter activity,	IPR007271:Nucleotide-sugar transporter,		PIRSF005799:nucleotide-sugar transporter,		Complete proteome,Golgi apparatus,Membrane,Reference proteome,Sugar transport,Transmembrane,Transmembrane helix,Transport,	chain:Probable UDP-sugar transporter protein SLC35A4,transmembrane region,
hmgxb3	hmgxb3	422.289	458.934	436.557	507.973	456.438	0.0995795	0.180954	0.550303	0.582111	#N/A		hmgxb3	hmgxb3	HMG box domain containing 3(hmgxb3)	Danio rerio					IPR009071:High mobility group (HMG) box domain,			SM00398:HMG,	Complete proteome,Reference proteome,
csf1ra	csf1r	115.604	118.601	69.1295	74.234	94.3921	-0.708625	0.357863	-1.98016	0.0476857	#N/A		csf1r	csf1ra	colony stimulating factor 1 receptor, a(csf1ra)	Danio rerio		GO:0002376~immune system process,GO:0006468~protein phosphorylation,GO:0006954~inflammatory response,GO:0007169~transmembrane receptor protein tyrosine kinase signaling pathway,GO:0010759~positive regulation of macrophage chemotaxis,GO:0014004~microglia differentiation,GO:0016310~phosphorylation,GO:0019221~cytokine-mediated signaling pathway,GO:0030318~melanocyte differentiation,GO:0036035~osteoc…	GO:0005886~plasma membrane,GO:0016020~membrane,GO:0016021~integral component of membrane,	GO:0000166~nucleotide binding,GO:0004672~protein kinase activity,GO:0004713~protein tyrosine kinase activity,GO:0004714~transmembrane receptor protein tyrosine kinase activity,GO:0005524~ATP binding,GO:0016301~kinase activity,GO:0016740~transferase activity,GO:0019955~cytokine binding,	IPR000719:Protein kinase, catalytic domain,IPR001245:Serine-threonine/tyrosine-protein kinase catalytic domain,IPR001824:Tyrosine-protein kinase, receptor class III, conserved site,IPR003598:Immunoglobulin subtype 2,IPR003599:Immunoglobulin subtype,IPR007110:Immunoglobulin-like domain,IPR008266:Tyrosine-protein kinase, active site,IPR011009:Protein kinase-like domain,IPR013783:Immunoglobulin-like…	dre04060:Cytokine-cytokine receptor interaction,dre04144:Endocytosis,	PIRSF000615:tyrosine-protein kinase, CSF-1/PDGF receptor type,PIRSF500947:macrophage colony-stimulating factor 1 receptor [Parent=PIRSF000615],	SM00219:TyrKc,SM00408:IGc2,SM00409:IG,	ATP-binding,Cell membrane,Complete proteome,Disulfide bond,Glycoprotein,Immunity,Immunoglobulin domain,Inflammatory response,Innate immunity,Kinase,Membrane,Nucleotide-binding,Phosphoprotein,Receptor,Reference proteome,Repeat,Signal,Transferase,Transmembrane,Transmembrane helix,Tyrosine-protein kinase,Ubl conjugation,	active site:Proton acceptor,binding site:ATP,chain:Macrophage colony-stimulating factor 1 receptor,compositionally biased region:Poly-Leu,disulfide bond,domain:Ig-like C2-type 1,domain:Ig-like C2-type 2,domain:Ig-like C2-type 3,domain:Ig-like C2-type 4,domain:Ig-like C2-type 5,domain:Protein kinase,glycosylation site:N-linked (GlcNAc...),modified residue,nucleotide phosphate-binding region:ATP,si…	https://www.genome.jp/kegg-bin/show_pathway?dre04060
pdgfrb	pdgfrb	1105.4	973.559	1252.85	1067.91	1099.93	0.158987	0.13855	1.14751	0.251171	0.70288		pdgfrb	pdgfrb	platelet-derived growth factor receptor, beta polypeptide(pdgfrb)	Danio rerio		GO:0001525~angiogenesis,GO:0006468~protein phosphorylation,GO:0007169~transmembrane receptor protein tyrosine kinase signaling pathway,GO:0016310~phosphorylation,GO:0048008~platelet-derived growth factor receptor signaling pathway,GO:0048514~blood vessel morphogenesis,GO:0048702~embryonic neurocranium morphogenesis,GO:0061300~cerebellum vasculature development,	GO:0016020~membrane,GO:0016021~integral component of membrane,	GO:0000166~nucleotide binding,GO:0004672~protein kinase activity,GO:0004713~protein tyrosine kinase activity,GO:0004714~transmembrane receptor protein tyrosine kinase activity,GO:0005019~platelet-derived growth factor beta-receptor activity,GO:0005524~ATP binding,GO:0016301~kinase activity,GO:0016740~transferase activity,	IPR000719:Protein kinase, catalytic domain,IPR001245:Serine-threonine/tyrosine-protein kinase catalytic domain,IPR001824:Tyrosine-protein kinase, receptor class III, conserved site,IPR003598:Immunoglobulin subtype 2,IPR003599:Immunoglobulin subtype,IPR007110:Immunoglobulin-like domain,IPR008266:Tyrosine-protein kinase, active site,IPR011009:Protein kinase-like domain,IPR013098:Immunoglobulin I-se…	dre04010:MAPK signaling pathway,dre04020:Calcium signaling pathway,dre04060:Cytokine-cytokine receptor interaction,dre04510:Focal adhesion,dre04540:Gap junction,dre04810:Regulation of actin cytoskeleton,	PIRSF000615:tyrosine-protein kinase, CSF-1/PDGF receptor type,	SM00219:TyrKc,SM00408:IGc2,SM00409:IG,	ATP-binding,Disulfide bond,Immunoglobulin domain,Kinase,Membrane,Nucleotide-binding,Receptor,Repeat,Transferase,Transmembrane,Transmembrane helix,Tyrosine-protein kinase,		https://www.genome.jp/kegg-bin/show_pathway?dre04010
cdx1b	cdx1	0	2.06262	3.78792	2.12097	1.99288	1.53729	2.51841	0.610423	0.541582	#N/A		cdx1	cdx1b	caudal type homeobox 1 b(cdx1b)	Danio rerio		GO:0001706~endoderm formation,GO:0001889~liver development,GO:0006355~regulation of transcription, DNA-templated,GO:0006357~regulation of transcription from RNA polymerase II promoter,GO:0007275~multicellular organism development,GO:0009887~organ morphogenesis,GO:0009948~anterior/posterior axis specification,GO:0030855~epithelial cell differentiation,GO:0031016~pancreas development,GO:0045893~pos…	GO:0005634~nucleus,	GO:0000977~RNA polymerase II regulatory region sequence-specific DNA binding,GO:0003677~DNA binding,GO:0003700~transcription factor activity, sequence-specific DNA binding,GO:0043565~sequence-specific DNA binding,	IPR000047:Helix-turn-helix motif,IPR001356:Homeodomain,IPR006820:Caudal-like activation domain,IPR009057:Homeodomain-like,IPR017970:Homeobox, conserved site,IPR020479:Homeodomain, metazoa,			SM00389:HOX,	Complete proteome,DNA-binding,Homeobox,Nucleus,Reference proteome,
hmcn2	LOC109631751	0	2.06262	0	0	0.515656	-2.47919	4.88869	-0.507126	0.612066	#N/A		LOC109631751	hmcn2	hemicentin 2(hmcn2)	Danio rerio		GO:0030198~extracellular matrix organization,GO:0035122~embryonic medial fin morphogenesis,GO:0043589~skin morphogenesis,GO:0090497~mesenchymal cell migration,		GO:0005509~calcium ion binding,	IPR000152:EGF-type aspartate/asparagine hydroxylation site,IPR000742:Epidermal growth factor-like domain,IPR000884:Thrombospondin, type 1 repeat,IPR001881:EGF-like calcium-binding,IPR002035:von Willebrand factor, type A,IPR003598:Immunoglobulin subtype 2,IPR003599:Immunoglobulin subtype,IPR006605:G2 nidogen/fibulin G2F,IPR007110:Immunoglobulin-like domain,IPR009017:Green fluorescent protein,IPR00…			SM00179:EGF_CA,SM00181:EGF,SM00209:TSP1,SM00406:IGv,SM00408:IGc2,SM00409:IG,SM00682:G2F,	Calcium,Complete proteome,Disulfide bond,EGF-like domain,Proteomics identification,Reference proteome,Repeat,Signal,
arsia	arsi	538.849	424.901	393.943	427.376	446.267	-0.231956	0.190374	-1.21842	0.223065	#N/A		arsi	arsia	arylsulfatase family, member Ia(arsia)	Danio rerio		GO:0008152~metabolic process,		GO:0003824~catalytic activity,GO:0008484~sulfuric ester hydrolase activity,	IPR000917:Sulfatase,IPR017849:Alkaline phosphatase-like, alpha/beta/alpha,IPR017850:Alkaline-phosphatase-like, core domain,IPR024607:Sulfatase, conserved site,				Complete proteome,Reference proteome,Signal,
si	LOC109628826	3245.51	3288.86	3357.99	2996.93	3222.32	-0.0398413	0.099312	-0.401173	0.688293	0.930474		LOC109628826	si
tmco6	tmco6	387.895	424.901	413.83	466.614	423.31	0.115027	0.184578	0.62319	0.53316	#N/A		tmco6	tmco6	transmembrane and coiled-coil domains 6(tmco6)	Danio rerio	Intracellular trafficking and secretion,				IPR000225:Armadillo,IPR011989:Armadillo-like helical,IPR016024:Armadillo-type fold,			SM00185:ARM,	Coiled coil,Complete proteome,Reference proteome,
si	LOC109624254	765.28	666.228	656.256	756.127	710.973	-0.0205443	0.156903	-0.130936	0.895826	0.977473		LOC109624254	si
aldob	LOC109628360	1046.17	1073.6	773.682	1151.69	1011.28	-0.139915	0.170344	-0.821368	0.411437	0.820568		LOC109628360	aldob	aldolase b, fructose-bisphosphate(aldob)	Danio rerio		GO:0006096~glycolytic process,	GO:0005737~cytoplasm,GO:0005815~microtubule organizing center,GO:0005856~cytoskeleton,	GO:0003824~catalytic activity,GO:0004332~fructose-bisphosphate aldolase activity,GO:0016829~lyase activity,	IPR000741:Fructose-bisphosphate aldolase, class-I,IPR013785:Aldolase-type TIM barrel,	dre00010:Glycolysis / Gluconeogenesis,dre00030:Pentose phosphate pathway,dre00051:Fructose and mannose metabolism,dre01100:Metabolic pathways,dre01130:Biosynthesis of antibiotics,dre01200:Carbon metabolism,dre01230:Biosynthesis of amino acids,			Complete proteome,Cytoplasm,Cytoskeleton,Glycolysis,Lyase,Proteomics identification,Reference proteome,Schiff base,	active site:Proton acceptor,active site:Schiff-base intermediate with dihydroxyacetone-P,binding site:Substrate,chain:Fructose-bisphosphate aldolase B,site:Necessary for preference for fructose 1,6-bisphosphate over fructose 1- phosphate,	https://www.genome.jp/kegg-bin/show_pathway?dre00010
rnf20	rnf20	1586.93	1765.61	1745.28	1678.75	1694.14	0.0308713	0.114001	0.270798	0.786547	0.95007		rnf20	rnf20	ring finger protein 20, E3 ubiquitin protein ligase(rnf20)	Danio rerio				GO:0008270~zinc ion binding,	IPR001841:Zinc finger, RING-type,IPR013083:Zinc finger, RING/FYVE/PHD-type,IPR017907:Zinc finger, RING-type, conserved site,			SM00184:RING,	Coiled coil,Complete proteome,Proteomics identification,Reference proteome,
si	LOC109626245	1328.01	1479.93	1284.1	1075.33	1291.85	-0.250111	0.133318	-1.87605	0.0606483	0.427099		LOC109626245	si
cntn3b	LOC109627973	6191.98	5955.83	6451.77	6869.83	6367.35	0.132912	0.0858024	1.54905	0.121371	0.549031		LOC109627973	cntn3b
CABZ01029822.1	LOC109631217	352.545	285.674	277.465	247.093	290.694	-0.282965	0.222485	-1.27184	0.203429	#N/A		LOC109631217	CABZ01029822.1
prpf19	prpf19	8961.7	8413.45	9483.99	9515.74	9093.72	0.128888	0.0816574	1.57839	0.114475	0.540041		prpf19	prpf19
tcirg1b	LOC109625151	881.839	822.987	973.494	923.684	900.501	0.154239	0.135693	1.13667	0.255675	0.706618		LOC109625151	tcirg1b	T-cell, immune regulator 1, ATPase, H+ transporting, lysosomal V0 subunit A3b(tcirg1b)	Danio rerio		GO:0006810~transport,GO:0006811~ion transport,GO:0007035~vacuolar acidification,GO:0015986~ATP synthesis coupled proton transport,GO:0015991~ATP hydrolysis coupled proton transport,GO:0015992~proton transport,GO:0070072~vacuolar proton-transporting V-type ATPase complex assembly,	GO:0000220~vacuolar proton-transporting V-type ATPase, V0 domain,GO:0005886~plasma membrane,GO:0016020~membrane,GO:0016021~integral component of membrane,GO:0016471~vacuolar proton-transporting V-type ATPase complex,GO:0033179~proton-transporting V-type ATPase, V0 domain,	GO:0015078~hydrogen ion transmembrane transporter activity,GO:0046961~proton-transporting ATPase activity, rotational mechanism,GO:0051117~ATPase binding,	IPR002490:ATPase, V0 complex, subunit 116kDa,IPR026028:ATPase, V0 complex, subunit 116kDa, eukaryotic,	dre00190:Oxidative phosphorylation,dre01100:Metabolic pathways,dre04142:Lysosome,dre04145:Phagosome,	PIRSF001293:V-type proton ATPase 116 kda subunit a isoform 1,		Coiled coil,Complete proteome,Hydrogen ion transport,Ion transport,Membrane,Proteomics identification,Reference proteome,Transmembrane,Transmembrane helix,Transport,		https://www.genome.jp/kegg-bin/show_pathway?dre00190
mrpl18	mrpl18	4126.4	4418.14	3602.31	4196.34	4085.8	-0.132007	0.102591	-1.28673	0.198189	0.650546		mrpl18	mrpl18	mitochondrial ribosomal protein L18(mrpl18)	Danio rerio			GO:0005739~mitochondrion,	GO:0008097~5S rRNA binding,		dre03010:Ribosome,			Complete proteome,Proteomics identification,Reference proteome,		https://www.genome.jp/kegg-bin/show_pathway?dre03010
si	LOC109625166	423.245	464.091	400.572	470.856	439.691	-0.0266743	0.184625	-0.144478	0.885123	#N/A		LOC109625166	si
grhpra	LOC109625181	1688.2	1843.99	1819.15	1997.96	1837.32	0.11181	0.113269	0.987118	0.323585	0.759733		LOC109625181	grhpra	glyoxylate reductase/hydroxypyruvate reductase a(grhpra)	Danio rerio	Energy production and conversion / Coenzyme metabolism / General function prediction only,	GO:0008152~metabolic process,GO:0055114~oxidation-reduction process,	GO:0005829~cytosol,	GO:0016491~oxidoreductase activity,GO:0016616~oxidoreductase activity, acting on the CH-OH group of donors, NAD or NADP as acceptor,GO:0016618~hydroxypyruvate reductase activity,GO:0030267~glyoxylate reductase (NADP) activity,GO:0051287~NAD binding,	IPR006139:D-isomer specific 2-hydroxyacid dehydrogenase, catalytic domain,IPR006140:D-isomer specific 2-hydroxyacid dehydrogenase, NAD-binding,IPR016040:NAD(P)-binding domain,	dre00260:Glycine, serine and threonine metabolism,dre00620:Pyruvate metabolism,dre00630:Glyoxylate and dicarboxylate metabolism,dre01100:Metabolic pathways,			Complete proteome,Oxidoreductase,Proteomics identification,Pyruvate,Reference proteome,		https://www.genome.jp/kegg-bin/show_pathway?dre00260
zbtb42	LOC109625160	13.3757	11.3444	9.46979	11.6653	11.4638	-0.228489	0.994216	-0.229819	0.818233	#N/A		LOC109625160	zbtb42	zinc finger and BTB domain containing 42(zbtb42)	Danio rerio				GO:0003676~nucleic acid binding,GO:0046872~metal ion binding,	IPR000210:BTB/POZ-like,IPR007087:Zinc finger, C2H2,IPR011333:BTB/POZ fold,IPR013087:Zinc finger C2H2-type/integrase DNA-binding domain,IPR015880:Zinc finger, C2H2-like,			SM00225:BTB,SM00355:ZnF_C2H2,	Complete proteome,Reference proteome,
tomm5	tomm5	3788.18	3650.85	3252.87	3297.05	3497.24	-0.183745	0.0916779	-2.00425	0.0450438	0.380797		tomm5	tomm5	translocase of outer mitochondrial membrane 5 homolog (yeast)(tomm5)	Danio rerio			GO:0005742~mitochondrial outer membrane translocase complex,						Complete proteome,Proteomics identification,Reference proteome,
frmpd1b	LOC109628312	650.631	692.011	587.127	569.481	624.812	-0.214765	0.154191	-1.39285	0.163665	0.610879		LOC109628312	frmpd1b	FERM and PDZ domain containing 1b(frmpd1b)	Danio rerio			GO:0005856~cytoskeleton,		IPR000299:FERM domain,IPR001478:PDZ domain,IPR011993:Pleckstrin homology-like domain,IPR019748:FERM central domain,IPR019749:Band 4.1 domain,			SM00228:PDZ,SM00295:B41,	Complete proteome,Reference proteome,
slc25a51b	slc25a51	755.726	681.697	651.521	692.498	695.361	-0.0976292	0.150928	-0.646861	0.517722	0.878201		slc25a51	slc25a51b	solute carrier family 25, member 51b(slc25a51b)	Danio rerio		GO:0006412~translation,GO:0006810~transport,	GO:0016020~membrane,GO:0016021~integral component of membrane,	GO:0003735~structural constituent of ribosome,	IPR018108:Mitochondrial substrate/solute carrier,IPR023395:Mitochondrial carrier domain,				Complete proteome,Membrane,Proteomics identification,Reference proteome,Transmembrane,Transmembrane helix,Transport,
ints10	ints10	1413.04	1538.72	1373.12	1416.81	1435.42	-0.081247	0.117313	-0.692565	0.488583	0.86231		ints10	ints10	integrator complex subunit 10(ints10)	Danio rerio		GO:0016180~snRNA processing,	GO:0005634~nucleus,GO:0032039~integrator complex,		IPR026164:Integrator complex subunit 10,				Complete proteome,Nucleus,Proteomics identification,Reference proteome,	chain:Integrator complex subunit 10,compositionally biased region:Poly-Leu,
tlr1	LOC109626133	0	5.15656	0	2.12097	1.81938	-1.2943	2.88273	-0.448983	0.653444	#N/A		LOC109626133	tlr1	toll-like receptor 1(tlr1)	Danio rerio		GO:0002224~toll-like receptor signaling pathway,GO:0002376~immune system process,GO:0002755~MyD88-dependent toll-like receptor signaling pathway,GO:0006954~inflammatory response,GO:0006955~immune response,GO:0007165~signal transduction,GO:0034150~toll-like receptor 6 signaling pathway,GO:0042088~T-helper 1 type immune response,GO:0042496~detection of diacyl bacterial lipopeptide,GO:0045087~innate…	GO:0005887~integral component of plasma membrane,GO:0016020~membrane,GO:0016021~integral component of membrane,	GO:0004888~transmembrane signaling receptor activity,	IPR000157:Toll/interleukin-1 receptor homology (TIR) domain,IPR000483:Cysteine-rich flanking region, C-terminal,IPR001611:Leucine-rich repeat,IPR003591:Leucine-rich repeat, typical subtype,IPR017241:Toll-like receptor,IPR027187:Toll-like receptor 6,	dre04620:Toll-like receptor signaling pathway,	PIRSF037595:toll-like receptor, 1/2/4/6/10 types [Parent=PIRSF800008],	SM00082:LRRCT,SM00255:TIR,SM00369:LRR_TYP,	Complete proteome,Disulfide bond,Immunity,Inflammatory response,Innate immunity,Leucine-rich repeat,Membrane,Receptor,Reference proteome,Repeat,Signal,Transmembrane,Transmembrane helix,		https://www.genome.jp/kegg-bin/show_pathway?dre04620
klb	klb	1.91081	0	0.946979	4.24195	1.77493	1.4198	2.67763	0.530245	0.595942	#N/A		klb	klb	klotho beta(klb)	Danio rerio		GO:0005975~carbohydrate metabolic process,GO:1901657~glycosyl compound metabolic process,	GO:0016020~membrane,GO:0016021~integral component of membrane,	GO:0004553~hydrolase activity, hydrolyzing O-glycosyl compounds,GO:0008422~beta-glucosidase activity,	IPR001360:Glycoside hydrolase, family 1,IPR013781:Glycoside hydrolase, catalytic domain,IPR017853:Glycoside hydrolase, superfamily,				Complete proteome,Membrane,Reference proteome,Signal,Transmembrane,Transmembrane helix,
ube2kb	LOC109627862	3487.23	3530.18	3818.22	3359.62	3548.81	0.0329378	0.0993941	0.331386	0.740353	0.940442		LOC109627862	ube2kb	ubiquitin-conjugating enzyme E2Kb (UBC1 homolog, yeast)(ube2kb)	Danio rerio		GO:0000209~protein polyubiquitination,GO:0043161~proteasome-mediated ubiquitin-dependent protein catabolic process,	GO:0005634~nucleus,GO:0005737~cytoplasm,	GO:0000166~nucleotide binding,GO:0005524~ATP binding,GO:0031625~ubiquitin protein ligase binding,GO:0061630~ubiquitin protein ligase activity,	IPR000608:Ubiquitin-conjugating enzyme, E2,IPR009060:UBA-like,IPR015940:Ubiquitin-associated/translation elongation factor EF1B, N-terminal, eukaryote,IPR016135:Ubiquitin-conjugating enzyme/RWD-like,IPR023313:Ubiquitin-conjugating enzyme, active site,	dre04120:Ubiquitin mediated proteolysis,		SM00165:UBA,	ATP-binding,Complete proteome,Nucleotide-binding,Proteomics identification,Reference proteome,Ubl conjugation pathway,		https://www.genome.jp/kegg-bin/show_pathway?dre04120
CR388402.1	LOC109634755	116.559	88.6929	90.91	75.2945	92.8642	-0.30418	0.371087	-0.819701	0.412387	#N/A		LOC109634755	CR388402.1
nsun5	LOC109624585	2.86622	1.03131	10.4168	2.12097	4.10882	1.68427	1.77088	0.951095	0.341556	#N/A		LOC109624585	nsun5	NOP2/Sun domain family, member 5(nsun5)	Danio rerio	Translation, ribosomal structure and biogenesis,	GO:0070475~rRNA base methylation,	GO:0005730~nucleolus,	GO:0008168~methyltransferase activity,GO:0008173~RNA methyltransferase activity,GO:0008757~S-adenosylmethionine-dependent methyltransferase activity,	IPR001678:Bacterial Fmu (Sun)/eukaryotic nucleolar NOL1/Nop2p,IPR023267:RNA (C5-cytosine) methyltransferase,				Complete proteome,Proteomics identification,Reference proteome,
BX119979.1	LOC109625892	258.915	252.672	288.829	277.847	269.566	0.147679	0.218314	0.676454	0.498752	#N/A		LOC109625892	BX119979.1
dele1	kiaa0141	1532.47	1543.87	1741.49	1537.71	1588.89	0.0926189	0.117037	0.791361	0.428733	0.832225		kiaa0141	dele1
bicc2	LOC109629177	1.91081	7.21919	16.0986	10.6049	8.95838	1.55952	1.20396	1.29533	0.195207	#N/A		LOC109629177	bicc2	bicaudal C homolog 2(bicc2)	Danio rerio				GO:0003676~nucleic acid binding,GO:0003723~RNA binding,	IPR001660:Sterile alpha motif domain,IPR004087:K Homology domain,IPR004088:K Homology domain, type 1,IPR013761:Sterile alpha motif/pointed domain,			SM00322:KH,SM00454:SAM,	Complete proteome,Reference proteome,
spock1	spock1	3.82162	2.06262	2.84094	7.4234	4.03715	0.793317	1.68535	0.470712	0.637846	#N/A		spock1	spock1	sparc/osteonectin, cwcv and kazal-like domains proteoglycan (testican) 1(spock1)	Danio rerio		GO:0007165~signal transduction,	GO:0005578~proteinaceous extracellular matrix,	GO:0005509~calcium ion binding,	IPR000716:Thyroglobulin type-1,IPR002350:Kazal domain,IPR011992:EF-hand-like domain,IPR019577:SPARC/Testican, calcium-binding domain,			SM00211:TY,SM00280:KAZAL,	Complete proteome,Disulfide bond,Reference proteome,
etf1b	etf1	13369	13533.9	14354.3	13058.8	13579	0.0271994	0.0825874	0.32934	0.741899	0.940789		etf1	etf1b	eukaryotic translation termination factor 1b(etf1b)	Danio rerio		GO:0006415~translational termination,GO:0007420~brain development,	GO:0005737~cytoplasm,	GO:0016149~translation release factor activity, codon specific,	IPR004403:Peptide chain release factor eRF1/aRF1,IPR005140:eRF1 domain 1/Pelota-like,IPR005141:eRF1 domain 2,IPR005142:eRF1 domain 3,IPR024049:Peptide Chain Release Factor eRF1/aRF1, N-terminal,	dre03015:mRNA surveillance pathway,		SM01194:SM01194,	Complete proteome,Proteomics identification,Reference proteome,		https://www.genome.jp/kegg-bin/show_pathway?dre03015
fbxw11a	fbxw11	2831.82	2903.14	2879.76	2728.63	2835.84	-0.0319699	0.0968057	-0.330248	0.741213	0.940678		fbxw11	fbxw11a	F-box and WD repeat domain containing 11a(fbxw11a)	Danio rerio		GO:0002040~sprouting angiogenesis,GO:0031146~SCF-dependent proteasomal ubiquitin-dependent protein catabolic process,		GO:0046983~protein dimerization activity,	IPR001680:WD40 repeat,IPR001810:F-box domain, cyclin-like,IPR015943:WD40/YVTN repeat-like-containing domain,IPR017986:WD40-repeat-containing domain,IPR019775:WD40 repeat, conserved site,IPR020472:G-protein beta WD-40 repeat,IPR021977:D domain of beta-TrCP,	dre04114:Oocyte meiosis,dre04120:Ubiquitin mediated proteolysis,dre04310:Wnt signaling pathway,dre04340:Hedgehog signaling pathway,		SM00256:FBOX,SM00320:WD40,SM01028:SM01028,	Complete proteome,Reference proteome,		https://www.genome.jp/kegg-bin/show_pathway?dre04114
pcdh2ab5	LOC109635120	0.955406	8.2505	0	0	2.30148	-4.63864	2.73287	-1.69735	0.0896299	#N/A		LOC109635120	pcdh2ab5	protocadherin 2 alpha b 5(pcdh2ab5)	Danio rerio		GO:0007155~cell adhesion,GO:0007156~homophilic cell adhesion via plasma membrane adhesion molecules,	GO:0005886~plasma membrane,GO:0016020~membrane,GO:0016021~integral component of membrane,	GO:0005509~calcium ion binding,	IPR002126:Cadherin,IPR013164:Cadherin, N-terminal,IPR015919:Cadherin-like,IPR020894:Cadherin conserved site,			SM00112:CA,	Calcium,Coiled coil,Complete proteome,Membrane,Receptor,Reference proteome,Repeat,Signal,Transmembrane,Transmembrane helix,
pcdh2ab3	LOC109635189	195.858	194.918	242.427	231.186	216.097	0.277639	0.241355	1.15034	0.250005	#N/A		LOC109635189	pcdh2ab3	protocadherin 2 alpha b 3(pcdh2ab3)	Danio rerio		GO:0007155~cell adhesion,GO:0007156~homophilic cell adhesion via plasma membrane adhesion molecules,	GO:0005886~plasma membrane,GO:0016020~membrane,GO:0016021~integral component of membrane,	GO:0005509~calcium ion binding,	IPR002126:Cadherin,IPR013164:Cadherin, N-terminal,IPR015919:Cadherin-like,IPR020894:Cadherin conserved site,			SM00112:CA,	Calcium,Coiled coil,Complete proteome,Membrane,Receptor,Reference proteome,Repeat,Signal,Transmembrane,Transmembrane helix,
pcdh2ab5	LOC109635254	356.366	285.674	501.899	593.872	434.453	0.769514	0.195368	3.93879	8.1893e-05	#N/A		LOC109635254	pcdh2ab5	protocadherin 2 alpha b 5(pcdh2ab5)	Danio rerio		GO:0007155~cell adhesion,GO:0007156~homophilic cell adhesion via plasma membrane adhesion molecules,	GO:0005886~plasma membrane,GO:0016020~membrane,GO:0016021~integral component of membrane,	GO:0005509~calcium ion binding,	IPR002126:Cadherin,IPR013164:Cadherin, N-terminal,IPR015919:Cadherin-like,IPR020894:Cadherin conserved site,			SM00112:CA,	Calcium,Coiled coil,Complete proteome,Membrane,Receptor,Reference proteome,Repeat,Signal,Transmembrane,Transmembrane helix,
pcdh2ab10	LOC109623961	4.77703	20.6262	13.2577	7.4234	11.5211	-0.287891	1.08013	-0.266534	0.789828	#N/A		LOC109623961	pcdh2ab10	protocadherin 2 alpha b 10(pcdh2ab10)	Danio rerio		GO:0007155~cell adhesion,GO:0007156~homophilic cell adhesion via plasma membrane adhesion molecules,	GO:0005886~plasma membrane,GO:0016020~membrane,GO:0016021~integral component of membrane,	GO:0005509~calcium ion binding,	IPR002126:Cadherin,IPR013164:Cadherin, N-terminal,IPR015919:Cadherin-like,IPR020894:Cadherin conserved site,			SM00112:CA,	Calcium,Coiled coil,Membrane,Receptor,Repeat,Transmembrane,Transmembrane helix,
pcdh2ab9	LOC109635318	0.955406	4.12525	0.946979	0	1.50691	-2.35684	2.97424	-0.792415	0.428118	#N/A		LOC109635318	pcdh2ab9	protocadherin 2 alpha b 9(pcdh2ab9)	Danio rerio		GO:0007155~cell adhesion,GO:0007156~homophilic cell adhesion via plasma membrane adhesion molecules,	GO:0005886~plasma membrane,GO:0016020~membrane,GO:0016021~integral component of membrane,	GO:0005509~calcium ion binding,	IPR002126:Cadherin,IPR013164:Cadherin, N-terminal,IPR015919:Cadherin-like,IPR020894:Cadherin conserved site,			SM00112:CA,	Calcium,Coiled coil,Complete proteome,Membrane,Receptor,Reference proteome,Repeat,Signal,Transmembrane,Transmembrane helix,
pcdh2ab8	LOC109623776	66.8784	75.2858	80.4932	97.5647	80.0555	0.324172	0.390419	0.83032	0.406358	#N/A		LOC109623776	pcdh2ab8	protocadherin 2 alpha b 8(pcdh2ab8)	Danio rerio		GO:0007155~cell adhesion,GO:0007156~homophilic cell adhesion via plasma membrane adhesion molecules,	GO:0005886~plasma membrane,GO:0016020~membrane,GO:0016021~integral component of membrane,	GO:0005509~calcium ion binding,	IPR002126:Cadherin,IPR013164:Cadherin, N-terminal,IPR015919:Cadherin-like,IPR020894:Cadherin conserved site,			SM00112:CA,	Calcium,Coiled coil,Complete proteome,Membrane,Receptor,Reference proteome,Repeat,Signal,Transmembrane,Transmembrane helix,
pcdh2ab9	LOC109647956	4575.44	4520.24	4428.07	4381.93	4476.42	-0.0460322	0.0868333	-0.530121	0.596028	0.906502		LOC109647956	pcdh2ab9	protocadherin 2 alpha b 9(pcdh2ab9)	Danio rerio		GO:0007155~cell adhesion,GO:0007156~homophilic cell adhesion via plasma membrane adhesion molecules,	GO:0005886~plasma membrane,GO:0016020~membrane,GO:0016021~integral component of membrane,	GO:0005509~calcium ion binding,	IPR002126:Cadherin,IPR013164:Cadherin, N-terminal,IPR015919:Cadherin-like,IPR020894:Cadherin conserved site,			SM00112:CA,	Calcium,Coiled coil,Complete proteome,Membrane,Receptor,Reference proteome,Repeat,Signal,Transmembrane,Transmembrane helix,
BX005294.1	LOC109623562	4.77703	2.06262	9.46979	6.36292	5.66809	1.20727	1.44205	0.837194	0.402483	#N/A		LOC109623562	BX005294.1
pcdh2g28	LOC109635414	0	0	3.78792	1.06049	1.2121	3.73481	3.39292	1.10076	0.271	#N/A		LOC109635414	pcdh2g28	protocadherin 2 gamma 28(pcdh2g28)	Danio rerio		GO:0007155~cell adhesion,GO:0007156~homophilic cell adhesion via plasma membrane adhesion molecules,	GO:0005886~plasma membrane,GO:0016020~membrane,GO:0016021~integral component of membrane,	GO:0005509~calcium ion binding,	IPR002126:Cadherin,IPR013164:Cadherin, N-terminal,IPR015919:Cadherin-like,IPR020894:Cadherin conserved site,			SM00112:CA,	Calcium,Membrane,Repeat,Signal,Transmembrane,Transmembrane helix,
pcdh2g28	LOC109623670	1.91081	7.21919	0.946979	3.18146	3.31461	-1.15222	1.90396	-0.605171	0.545065	#N/A		LOC109623670	pcdh2g28	protocadherin 2 gamma 28(pcdh2g28)	Danio rerio		GO:0007155~cell adhesion,GO:0007156~homophilic cell adhesion via plasma membrane adhesion molecules,	GO:0005886~plasma membrane,GO:0016020~membrane,GO:0016021~integral component of membrane,	GO:0005509~calcium ion binding,	IPR002126:Cadherin,IPR013164:Cadherin, N-terminal,IPR015919:Cadherin-like,IPR020894:Cadherin conserved site,			SM00112:CA,	Calcium,Membrane,Repeat,Signal,Transmembrane,Transmembrane helix,
pcdh2g28	LOC109633021	3.82162	2.06262	1.89396	0	1.94455	-1.6131	2.54383	-0.634125	0.525999	#N/A		LOC109633021	pcdh2g28	protocadherin 2 gamma 28(pcdh2g28)	Danio rerio		GO:0007155~cell adhesion,GO:0007156~homophilic cell adhesion via plasma membrane adhesion molecules,	GO:0005886~plasma membrane,GO:0016020~membrane,GO:0016021~integral component of membrane,	GO:0005509~calcium ion binding,	IPR002126:Cadherin,IPR013164:Cadherin, N-terminal,IPR015919:Cadherin-like,IPR020894:Cadherin conserved site,			SM00112:CA,	Calcium,Membrane,Repeat,Signal,Transmembrane,Transmembrane helix,
pcdh2g28	LOC109633112	5.73243	7.21919	2.84094	2.12097	4.47838	-1.37978	1.60307	-0.860711	0.389397	#N/A		LOC109633112	pcdh2g28	protocadherin 2 gamma 28(pcdh2g28)	Danio rerio		GO:0007155~cell adhesion,GO:0007156~homophilic cell adhesion via plasma membrane adhesion molecules,	GO:0005886~plasma membrane,GO:0016020~membrane,GO:0016021~integral component of membrane,	GO:0005509~calcium ion binding,	IPR002126:Cadherin,IPR013164:Cadherin, N-terminal,IPR015919:Cadherin-like,IPR020894:Cadherin conserved site,			SM00112:CA,	Calcium,Membrane,Repeat,Signal,Transmembrane,Transmembrane helix,
pcdh2g28	LOC109635553	0	3.09394	1.89396	2.12097	1.77722	0.385855	2.61627	0.147483	0.882751	#N/A		LOC109635553	pcdh2g28	protocadherin 2 gamma 28(pcdh2g28)	Danio rerio		GO:0007155~cell adhesion,GO:0007156~homophilic cell adhesion via plasma membrane adhesion molecules,	GO:0005886~plasma membrane,GO:0016020~membrane,GO:0016021~integral component of membrane,	GO:0005509~calcium ion binding,	IPR002126:Cadherin,IPR013164:Cadherin, N-terminal,IPR015919:Cadherin-like,IPR020894:Cadherin conserved site,			SM00112:CA,	Calcium,Membrane,Repeat,Signal,Transmembrane,Transmembrane helix,
pcdh2g28	LOC109635630	0	4.12525	0	0	1.03131	-3.48011	3.95909	-0.879019	0.379391	#N/A		LOC109635630	pcdh2g28	protocadherin 2 gamma 28(pcdh2g28)	Danio rerio		GO:0007155~cell adhesion,GO:0007156~homophilic cell adhesion via plasma membrane adhesion molecules,	GO:0005886~plasma membrane,GO:0016020~membrane,GO:0016021~integral component of membrane,	GO:0005509~calcium ion binding,	IPR002126:Cadherin,IPR013164:Cadherin, N-terminal,IPR015919:Cadherin-like,IPR020894:Cadherin conserved site,			SM00112:CA,	Calcium,Membrane,Repeat,Signal,Transmembrane,Transmembrane helix,
pcdh2g28	LOC109635711	3.82162	2.06262	0	0	1.47106	-3.99789	3.12117	-1.2809	0.20023	#N/A		LOC109635711	pcdh2g28	protocadherin 2 gamma 28(pcdh2g28)	Danio rerio		GO:0007155~cell adhesion,GO:0007156~homophilic cell adhesion via plasma membrane adhesion molecules,	GO:0005886~plasma membrane,GO:0016020~membrane,GO:0016021~integral component of membrane,	GO:0005509~calcium ion binding,	IPR002126:Cadherin,IPR013164:Cadherin, N-terminal,IPR015919:Cadherin-like,IPR020894:Cadherin conserved site,			SM00112:CA,	Calcium,Membrane,Repeat,Signal,Transmembrane,Transmembrane helix,
pcdh2g28	LOC109635799	0	0	0	6.36292	1.59073	4.11734	3.35879	1.22584	0.22026	#N/A		LOC109635799	pcdh2g28	protocadherin 2 gamma 28(pcdh2g28)	Danio rerio		GO:0007155~cell adhesion,GO:0007156~homophilic cell adhesion via plasma membrane adhesion molecules,	GO:0005886~plasma membrane,GO:0016020~membrane,GO:0016021~integral component of membrane,	GO:0005509~calcium ion binding,	IPR002126:Cadherin,IPR013164:Cadherin, N-terminal,IPR015919:Cadherin-like,IPR020894:Cadherin conserved site,			SM00112:CA,	Calcium,Membrane,Repeat,Signal,Transmembrane,Transmembrane helix,
pcdh2g28	LOC109635860	4.77703	3.09394	0.946979	5.30243	3.53009	-0.346135	1.81618	-0.190584	0.848852	#N/A		LOC109635860	pcdh2g28	protocadherin 2 gamma 28(pcdh2g28)	Danio rerio		GO:0007155~cell adhesion,GO:0007156~homophilic cell adhesion via plasma membrane adhesion molecules,	GO:0005886~plasma membrane,GO:0016020~membrane,GO:0016021~integral component of membrane,	GO:0005509~calcium ion binding,	IPR002126:Cadherin,IPR013164:Cadherin, N-terminal,IPR015919:Cadherin-like,IPR020894:Cadherin conserved site,			SM00112:CA,	Calcium,Membrane,Repeat,Signal,Transmembrane,Transmembrane helix,
pcdh2g28	LOC109636046	0	4.12525	0	0	1.03131	-3.48011	3.95909	-0.879019	0.379391	#N/A		LOC109636046	pcdh2g28	protocadherin 2 gamma 28(pcdh2g28)	Danio rerio		GO:0007155~cell adhesion,GO:0007156~homophilic cell adhesion via plasma membrane adhesion molecules,	GO:0005886~plasma membrane,GO:0016020~membrane,GO:0016021~integral component of membrane,	GO:0005509~calcium ion binding,	IPR002126:Cadherin,IPR013164:Cadherin, N-terminal,IPR015919:Cadherin-like,IPR020894:Cadherin conserved site,			SM00112:CA,	Calcium,Membrane,Repeat,Signal,Transmembrane,Transmembrane helix,
pcdh2g28	LOC109636115	5.73243	2.06262	0.946979	2.12097	2.71575	-1.35801	2.06464	-0.657745	0.510702	#N/A		LOC109636115	pcdh2g28	protocadherin 2 gamma 28(pcdh2g28)	Danio rerio		GO:0007155~cell adhesion,GO:0007156~homophilic cell adhesion via plasma membrane adhesion molecules,	GO:0005886~plasma membrane,GO:0016020~membrane,GO:0016021~integral component of membrane,	GO:0005509~calcium ion binding,	IPR002126:Cadherin,IPR013164:Cadherin, N-terminal,IPR015919:Cadherin-like,IPR020894:Cadherin conserved site,			SM00112:CA,	Calcium,Membrane,Repeat,Signal,Transmembrane,Transmembrane helix,
pcdh1g31	LOC109636196	0	0	0	2.12097	0.530243	2.5309	4.88704	0.517879	0.604543	#N/A		LOC109636196	pcdh1g31	protocadherin 1 gamma 31(pcdh1g31)	Danio rerio		GO:0007155~cell adhesion,GO:0007156~homophilic cell adhesion via plasma membrane adhesion molecules,	GO:0005886~plasma membrane,GO:0016020~membrane,GO:0016021~integral component of membrane,	GO:0005509~calcium ion binding,	IPR002126:Cadherin,IPR013164:Cadherin, N-terminal,IPR015919:Cadherin-like,IPR020894:Cadherin conserved site,			SM00112:CA,	Calcium,Complete proteome,Membrane,Reference proteome,Repeat,Signal,Transmembrane,Transmembrane helix,
pcdh1g31	LOC109636284	30.573	46.4091	18.9396	33.9356	32.4643	-0.544813	0.631506	-0.862721	0.388291	#N/A		LOC109636284	pcdh1g31	protocadherin 1 gamma 31(pcdh1g31)	Danio rerio		GO:0007155~cell adhesion,GO:0007156~homophilic cell adhesion via plasma membrane adhesion molecules,	GO:0005886~plasma membrane,GO:0016020~membrane,GO:0016021~integral component of membrane,	GO:0005509~calcium ion binding,	IPR002126:Cadherin,IPR013164:Cadherin, N-terminal,IPR015919:Cadherin-like,IPR020894:Cadherin conserved site,			SM00112:CA,	Calcium,Complete proteome,Membrane,Reference proteome,Repeat,Signal,Transmembrane,Transmembrane helix,
pcdh1g31	LOC109636377	4.77703	9.28181	9.46979	11.6653	8.79849	0.590662	1.14801	0.51451	0.606896	#N/A		LOC109636377	pcdh1g31	protocadherin 1 gamma 31(pcdh1g31)	Danio rerio		GO:0007155~cell adhesion,GO:0007156~homophilic cell adhesion via plasma membrane adhesion molecules,	GO:0005886~plasma membrane,GO:0016020~membrane,GO:0016021~integral component of membrane,	GO:0005509~calcium ion binding,	IPR002126:Cadherin,IPR013164:Cadherin, N-terminal,IPR015919:Cadherin-like,IPR020894:Cadherin conserved site,			SM00112:CA,	Calcium,Complete proteome,Membrane,Reference proteome,Repeat,Signal,Transmembrane,Transmembrane helix,
pcdh1g32	LOC109648067	9150.87	9251.9	10225.5	9611.19	9559.86	0.108337	0.081272	1.33302	0.182526	0.630763		LOC109648067	pcdh1g32	protocadherin 1 gamma 32(pcdh1g32)	Danio rerio		GO:0007155~cell adhesion,GO:0007156~homophilic cell adhesion via plasma membrane adhesion molecules,	GO:0005886~plasma membrane,GO:0016020~membrane,GO:0016021~integral component of membrane,	GO:0005509~calcium ion binding,	IPR002126:Cadherin,IPR013164:Cadherin, N-terminal,IPR015919:Cadherin-like,IPR020894:Cadherin conserved site,			SM00112:CA,	Calcium,Complete proteome,Membrane,Reference proteome,Repeat,Transmembrane,Transmembrane helix,
diaph3	diaph1	1349.03	1538.72	1428.99	1456.05	1443.2	-0.00107587	0.120861	-0.00890173	0.992898	0.998109		diaph1	diaph3	diaphanous-related formin 3(diaph3)	Danio rerio		GO:0016043~cellular component organization,GO:0030036~actin cytoskeleton organization,		GO:0003779~actin binding,GO:0017048~Rho GTPase binding,	IPR010465:DRF autoregulatory,IPR010472:Diaphanous FH3,IPR010473:Diaphanous GTPase-binding,IPR014767:Diaphanous autoregulatory,IPR014768:GTPase-binding/formin homology 3,IPR015425:Actin-binding FH2,IPR016024:Armadillo-type fold,			SM00498:FH2,SM01139:SM01139,SM01140:SM01140,	Coiled coil,Complete proteome,Proteomics identification,Reference proteome,
dock5	dock2	30.573	20.6262	10.4168	14.8468	19.1157	-1.02402	0.79705	-1.28476	0.198875	#N/A		dock2	dock5	dedicator of cytokinesis 5(dock5)	Danio rerio		GO:0007264~small GTPase mediated signal transduction,GO:0007520~myoblast fusion,	GO:0005622~intracellular,	GO:0005085~guanyl-nucleotide exchange factor activity,	IPR001452:Src homology-3 domain,IPR010703:Dedicator of cytokinesis C-terminal,IPR016024:Armadillo-type fold,IPR026791:Dedicator of cytokinesis,IPR027007:DHR-1 domain,IPR027357:DHR-2 domain,			SM00326:SH3,	Complete proteome,Proteomics identification,Reference proteome,
FP102911.1	LOC109628671	0	4.12525	0	0	1.03131	-3.48011	3.95909	-0.879019	0.379391	#N/A		LOC109628671	FP102911.1
hrh2a	LOC109627436	1.91081	2.06262	0.946979	0	1.2301	-2.00662	3.15944	-0.635118	0.525352	#N/A		LOC109627436	hrh2a	histamine receptor H2a(hrh2a)	Danio rerio		GO:0007165~signal transduction,GO:0007186~G-protein coupled receptor signaling pathway,	GO:0016020~membrane,GO:0016021~integral component of membrane,	GO:0004871~signal transducer activity,GO:0004930~G-protein coupled receptor activity,GO:0004969~histamine receptor activity,GO:0004993~G-protein coupled serotonin receptor activity,	IPR000276:G protein-coupled receptor, rhodopsin-like,IPR017452:GPCR, rhodopsin-like, 7TM,	dre04020:Calcium signaling pathway,dre04080:Neuroactive ligand-receptor interaction,		SM01381:SM01381,	G-protein coupled receptor,Membrane,Receptor,Transducer,Transmembrane,Transmembrane helix,		https://www.genome.jp/kegg-bin/show_pathway?dre04020
kcnip1b	kcnip1	1.91081	2.06262	4.73489	4.24195	3.23757	1.17707	1.8521	0.635534	0.52508	#N/A		kcnip1	kcnip1b	Kv channel interacting protein 1 b(kcnip1b)	Danio rerio	Signal transduction mechanisms / Cytoskeleton / Cell division and chromosome partitioning / General function prediction only,			GO:0005509~calcium ion binding,GO:0046872~metal ion binding,	IPR002048:EF-hand domain,IPR011992:EF-hand-like domain,IPR018247:EF-Hand 1, calcium-binding site,			SM00054:EFh,	Calcium,Complete proteome,Metal-binding,Reference proteome,Repeat,
CABZ01058107.1	LOC109628409	60.1905	55.6909	46.402	69.9921	58.0689	0.00326226	0.464775	0.00701901	0.9944	#N/A		LOC109628409	CABZ01058107.1
wfs1b	wfs1	618.147	608.474	533.149	567.36	581.783	-0.156959	0.158276	-0.991681	0.321353	0.759206		wfs1	wfs1b	Wolfram syndrome 1b (wolframin)(wfs1b)	Danio rerio		GO:0055074~calcium ion homeostasis,	GO:0005783~endoplasmic reticulum,		IPR011990:Tetratricopeptide-like helical,IPR026208:Wolframin,IPR026209:Wolframin family,	dre04141:Protein processing in endoplasmic reticulum,			Complete proteome,Reference proteome,		https://www.genome.jp/kegg-bin/show_pathway?dre04141
si	LOC109636523	0	0	0.946979	1.06049	0.501866	2.45822	4.8603	0.505776	0.613014	#N/A		LOC109636523	si
cabp2a	LOC109627637	0	0	0	2.12097	0.530243	2.5309	4.88704	0.517879	0.604543	#N/A		LOC109627637	cabp2a	calcium binding protein 2a(cabp2a)	Danio rerio				GO:0005509~calcium ion binding,	IPR002048:EF-hand domain,IPR011992:EF-hand-like domain,IPR015754:Calcium binding protein,IPR018247:EF-Hand 1, calcium-binding site,			SM00054:EFh,	Complete proteome,Reference proteome,
crybb1l1	LOC109627652	11.4649	0	4.73489	5.30243	5.37555	-0.199611	1.67649	-0.119064	0.905224	#N/A		LOC109627652	crybb1l1	crystallin, beta B1, like 1(crybb1l1)	Danio rerio					IPR001064:Beta/gamma crystallin,IPR011024:Gamma-crystallin-related,			SM00247:XTALbg,	Complete proteome,Proteomics identification,Reference proteome,Repeat,
cryba1l1	LOC109627658	5.73243	1.03131	0	0	1.69094	-4.2006	3.01394	-1.39373	0.1634	#N/A		LOC109627658	cryba1l1	crystallin, beta A1, like 1(cryba1l1)	Danio rerio					IPR001064:Beta/gamma crystallin,IPR011024:Gamma-crystallin-related,			SM00247:XTALbg,	Complete proteome,Proteomics identification,Reference proteome,Repeat,
GAN	btbd18	30.573	15.4697	17.9926	16.9678	20.2508	-0.399531	0.777981	-0.513549	0.607568	#N/A		btbd18	GAN
ctnnd1	ctnnd1	3130.86	3273.39	3750.04	3358.56	3378.21	0.150886	0.0990617	1.52315	0.127721	0.557794		ctnnd1	ctnnd1	catenin (cadherin-associated protein), delta 1(ctnnd1)	Danio rerio		GO:0008078~mesodermal cell migration,GO:0016337~single organismal cell-cell adhesion,GO:0042074~cell migration involved in gastrulation,		GO:0045296~cadherin binding,	IPR000225:Armadillo,IPR011989:Armadillo-like helical,IPR016024:Armadillo-type fold,	dre04520:Adherens junction,		SM00185:ARM,	Coiled coil,Complete proteome,Proteomics identification,Reference proteome,		https://www.genome.jp/kegg-bin/show_pathway?dre04520
smtnl1	smtnl1	163.374	219.67	180.873	131.5	173.854	-0.291253	0.294229	-0.989885	0.32223	#N/A		smtnl1	smtnl1	smoothelin-like 1(smtnl1)	Danio rerio					IPR001715:Calponin homology domain,			SM00033:CH,	Complete proteome,Reference proteome,
selenoh	selenoh	327.704	351.678	357.958	342.537	344.969	0.0447342	0.196961	0.227122	0.820329	#N/A		selenoh	selenoh
clp1	clp1	1280.24	1388.15	1314.41	1438.02	1355.2	0.0445917	0.121789	0.366138	0.714262	0.933945		clp1	clp1	cleavage and polyadenylation factor I subunit 1(clp1)	Danio rerio		GO:0006378~mRNA polyadenylation,GO:0006379~mRNA cleavage,GO:0006388~tRNA splicing, via endonucleolytic cleavage and ligation,GO:0007420~brain development,GO:0021522~spinal cord motor neuron differentiation,GO:0021695~cerebellar cortex development,GO:0035087~siRNA loading onto RISC involved in RNA interference,	GO:0000214~tRNA-intron endonuclease complex,GO:0005634~nucleus,GO:0005849~mRNA cleavage factor complex,	GO:0005524~ATP binding,GO:0046404~ATP-dependent polydeoxyribonucleotide 5'-hydroxyl-kinase activity,GO:0051731~polynucleotide 5'-hydroxyl-kinase activity,GO:0051736~ATP-dependent polyribonucleotide 5'-hydroxyl-kinase activity,	IPR010655:Pre-mRNA cleavage complex II Clp1,IPR027417:P-loop containing nucleoside triphosphate hydrolase,	dre03015:mRNA surveillance pathway,			ATP-binding,Complete proteome,Kinase,mRNA processing,Neurodegeneration,Nucleotide-binding,Nucleus,Reference proteome,Transferase,tRNA processing,		https://www.genome.jp/kegg-bin/show_pathway?dre03015
zdhhc5b	zdhhc5	2133.42	2121.41	2027.48	2286.41	2142.18	0.0194716	0.108424	0.179587	0.857477	0.970059		zdhhc5	zdhhc5b	zinc finger, DHHC-type containing 5b(zdhhc5b)	Danio rerio	General function prediction only,	GO:0018345~protein palmitoylation,	GO:0005737~cytoplasm,GO:0005886~plasma membrane,GO:0016020~membrane,GO:0016021~integral component of membrane,	GO:0008270~zinc ion binding,GO:0016409~palmitoyltransferase activity,GO:0016740~transferase activity,GO:0016746~transferase activity, transferring acyl groups,GO:0019706~protein-cysteine S-palmitoyltransferase activity,	IPR001594:Zinc finger, DHHC-type, palmitoyltransferase,				Acyltransferase,Complete proteome,Membrane,Reference proteome,Transferase,Transmembrane,Transmembrane helix,
tmx2b	tmx2	1172.28	1214.89	1261.38	1023.37	1167.98	-0.0623547	0.137289	-0.454185	0.649696	0.922865		tmx2	tmx2b	thioredoxin-related transmembrane protein 2b(tmx2b)	Danio rerio		GO:0045454~cell redox homeostasis,	GO:0005623~cell,GO:0016020~membrane,GO:0016021~integral component of membrane,		IPR012336:Thioredoxin-like fold,IPR013766:Thioredoxin domain,				Complete proteome,Membrane,Reference proteome,Signal,Transmembrane,Transmembrane helix,	chain:Thioredoxin-related transmembrane protein 2,domain:Thioredoxin,short sequence motif:Di-lysine motif,signal peptide,topological domain:Cytoplasmic,topological domain:Extracellular,transmembrane region,
si	LOC109636609	894.26	1042.66	635.423	831.421	850.94	-0.401857	0.162972	-2.46579	0.013671	0.22007		LOC109636609	si
med19a	med19	2212.72	2346.24	2327.67	2101.88	2247.13	-0.0410702	0.106992	-0.383862	0.70108	0.9324		med19	med19a	mediator complex subunit 19a(med19a)	Danio rerio		GO:0006351~transcription, DNA-templated,GO:0006355~regulation of transcription, DNA-templated,GO:0006357~regulation of transcription from RNA polymerase II promoter,GO:0045944~positive regulation of transcription from RNA polymerase II promoter,	GO:0005634~nucleus,GO:0016592~mediator complex,	GO:0001104~RNA polymerase II transcription cofactor activity,GO:0008134~transcription factor binding,	IPR019403:Mediator complex, subunit Med19, metazoa,				Activator,Complete proteome,Nucleus,Reference proteome,Transcription,Transcription regulation,	chain:Mediator of RNA polymerase II transcription subunit 19-A,compositionally biased region:Lys-rich,
slc43a1a	slc43a1	2594.88	2580.34	2874.08	3022.39	2767.92	0.18806	0.0968314	1.94214	0.05212	0.402344		slc43a1	slc43a1a	solute carrier family 43 (amino acid system L transporter), member 1a(slc43a1a)	Danio rerio		GO:0055085~transmembrane transport,GO:0072015~glomerular visceral epithelial cell development,	GO:0005887~integral component of plasma membrane,GO:0016020~membrane,GO:0016021~integral component of membrane,	GO:0015175~neutral amino acid transmembrane transporter activity,GO:0015179~L-amino acid transmembrane transporter activity,	IPR011701:Major facilitator superfamily,IPR020846:Major facilitator superfamily domain,				Complete proteome,Membrane,Proteomics identification,Reference proteome,Transmembrane,Transmembrane helix,
clcf1	clcf1	0	14.4384	15.1517	7.4234	9.25336	0.655791	1.37698	0.476254	0.633894	#N/A		clcf1	clcf1	cardiotrophin-like cytokine factor 1(clcf1)	Danio rerio		GO:0007166~cell surface receptor signaling pathway,GO:0048680~positive regulation of axon regeneration,	GO:0005576~extracellular region,	GO:0005125~cytokine activity,	IPR009079:Four-helical cytokine-like, core,IPR010681:Plethodontid receptivity factor PRF,IPR012351:Four-helical cytokine, core,	dre04060:Cytokine-cytokine receptor interaction,			Complete proteome,Reference proteome,Signal,		https://www.genome.jp/kegg-bin/show_pathway?dre04060
ssrp1b	ssrp1	5854.72	6107.43	5854.22	6011.9	5957.07	-0.0116262	0.084596	-0.137432	0.89069	0.976588		ssrp1	ssrp1b	structure specific recognition protein 1b(ssrp1b)	Danio rerio			GO:0005634~nucleus,	GO:0003677~DNA binding,	IPR000969:Structure-specific recognition protein,IPR009071:High mobility group (HMG) box domain,IPR011993:Pleckstrin homology-like domain,IPR013719:Domain of unknown function DUF1747,IPR024954:SSRP1 domain,			SM00398:HMG,SM01287:SM01287,	Complete proteome,Reference proteome,
p2rx3a	LOC109624317	1.91081	1.03131	0	0	0.735531	-2.99791	4.13013	-0.725863	0.467923	#N/A		LOC109624317	p2rx3a	purinergic receptor P2X, ligand-gated ion channel, 3a(p2rx3a)	Danio rerio		GO:0006810~transport,GO:0006811~ion transport,GO:0006812~cation transport,GO:0022008~neurogenesis,GO:0033198~response to ATP,GO:0051291~protein heterooligomerization,GO:0098655~cation transmembrane transport,	GO:0005639~integral component of nuclear inner membrane,GO:0005887~integral component of plasma membrane,GO:0016020~membrane,GO:0016021~integral component of membrane,	GO:0001614~purinergic nucleotide receptor activity,GO:0004931~extracellular ATP-gated cation channel activity,GO:0005216~ion channel activity,GO:0005524~ATP binding,	IPR001429:P2X purinoreceptor,IPR003046:P2X3 purinoceptor,IPR027309:P2X purinoreceptor extracellular domain,	dre04020:Calcium signaling pathway,dre04080:Neuroactive ligand-receptor interaction,	PIRSF005713:ATP-gated ion channel P2X4 receptor,		Complete proteome,Ion channel,Ion transport,Membrane,Receptor,Reference proteome,Transmembrane,Transmembrane helix,Transport,		https://www.genome.jp/kegg-bin/show_pathway?dre04020
rad9a	LOC109628794	14.3311	13.4071	31.2503	11.6653	17.6634	0.63439	0.854659	0.742272	0.457923	#N/A		LOC109628794	rad9a	RAD9 checkpoint clamp component A(rad9a)	Danio rerio		GO:0000075~cell cycle checkpoint,GO:0000076~DNA replication checkpoint,GO:0000077~DNA damage checkpoint,GO:0006281~DNA repair,GO:0031573~intra-S DNA damage checkpoint,GO:0071479~cellular response to ionizing radiation,GO:0090305~nucleic acid phosphodiester bond hydrolysis,	GO:0030896~checkpoint clamp complex,	GO:0008408~3'-5' exonuclease activity,	IPR007268:Rad9/Ddc1,IPR026584:Rad9,		PIRSF009303:cell cycle checkpoint protein, RAD9 type,		Complete proteome,Proteomics identification,Reference proteome,
rad9a	rad9a	694.58	694.073	578.604	611.901	644.789	-0.222459	0.151814	-1.46534	0.142829	0.583953		rad9a	rad9a	RAD9 checkpoint clamp component A(rad9a)	Danio rerio		GO:0000075~cell cycle checkpoint,GO:0000076~DNA replication checkpoint,GO:0000077~DNA damage checkpoint,GO:0006281~DNA repair,GO:0031573~intra-S DNA damage checkpoint,GO:0071479~cellular response to ionizing radiation,GO:0090305~nucleic acid phosphodiester bond hydrolysis,	GO:0030896~checkpoint clamp complex,	GO:0008408~3'-5' exonuclease activity,	IPR007268:Rad9/Ddc1,IPR026584:Rad9,		PIRSF009303:cell cycle checkpoint protein, RAD9 type,		Complete proteome,Proteomics identification,Reference proteome,
tbc1d10c	LOC109632527	5.73243	10.3131	12.3107	11.6653	10.0054	0.583161	1.07545	0.54225	0.587647	#N/A		LOC109632527	tbc1d10c	TBC1 domain family, member 10C(tbc1d10c)	Danio rerio					IPR000195:Rab-GTPase-TBC domain,			SM00164:TBC,	Coiled coil,Complete proteome,Reference proteome,
ndufs8b	LOC109624760	3.82162	13.4071	7.57583	4.24195	7.26161	-0.534718	1.30209	-0.410661	0.681321	#N/A		LOC109624760	ndufs8b	NADH dehydrogenase (ubiquinone) Fe-S protein 8b(ndufs8b)	Danio rerio		GO:0055114~oxidation-reduction process,	GO:0016020~membrane,	GO:0016651~oxidoreductase activity, acting on NAD(P)H,GO:0051539~4 iron, 4 sulfur cluster binding,	IPR010226:NADH-quinone oxidoreductase, chain I,IPR017896:4Fe-4S ferredoxin-type, iron-sulpur binding domain,IPR017900:4Fe-4S ferredoxin, iron-sulphur binding, conserved site,	dre00190:Oxidative phosphorylation,dre01100:Metabolic pathways,			Complete proteome,Reference proteome,		https://www.genome.jp/kegg-bin/show_pathway?dre00190
ran	ran	34572.3	37603.7	33458.7	35095.7	35182.6	-0.0742681	0.0796798	-0.932082	0.351294	0.782764		ran	ran	RAN, member RAS oncogene family(ran)	Danio rerio		GO:0000054~ribosomal subunit export from nucleus,GO:0003407~neural retina development,GO:0006606~protein import into nucleus,GO:0006810~transport,GO:0006886~intracellular protein transport,GO:0006913~nucleocytoplasmic transport,GO:0007165~signal transduction,GO:0007264~small GTPase mediated signal transduction,GO:0007275~multicellular organism development,GO:0015031~protein transport,GO:0060041~r…	GO:0005634~nucleus,GO:0005635~nuclear envelope,GO:0005737~cytoplasm,	GO:0000166~nucleotide binding,GO:0003924~GTPase activity,GO:0005515~protein binding,GO:0005525~GTP binding,	IPR001806:Small GTPase superfamily,IPR002041:Ran GTPase,IPR005225:Small GTP-binding protein domain,IPR027417:P-loop containing nucleoside triphosphate hydrolase,	dre03008:Ribosome biogenesis in eukaryotes,dre03013:RNA transport,			Complete proteome,Cytoplasm,Developmental protein,GTP-binding,Nucleotide-binding,Nucleus,Protein transport,Reference proteome,Transport,	chain:GTP-binding nuclear protein Ran,nucleotide phosphate-binding region:GTP,	https://www.genome.jp/kegg-bin/show_pathway?dre03008
stx3a	LOC109628609	43.9487	66.004	76.7053	55.1453	60.4508	0.265894	0.465402	0.571322	0.567782	#N/A		LOC109628609	stx3a	syntaxin 3A(stx3a)	Danio rerio		GO:0006886~intracellular protein transport,GO:0006887~exocytosis,GO:0016081~synaptic vesicle docking,GO:0016192~vesicle-mediated transport,GO:0031629~synaptic vesicle fusion to presynaptic active zone membrane,GO:0048278~vesicle docking,GO:0061025~membrane fusion,	GO:0005622~intracellular,GO:0005886~plasma membrane,GO:0008021~synaptic vesicle,GO:0016020~membrane,GO:0016021~integral component of membrane,GO:0031201~SNARE complex,GO:0098793~presynapse,	GO:0000149~SNARE binding,GO:0005484~SNAP receptor activity,	IPR000727:Target SNARE coiled-coil domain,IPR006011:Syntaxin, N-terminal,IPR006012:Syntaxin/epimorphin, conserved site,IPR010989:t-SNARE,	dre04130:SNARE interactions in vesicular transport,		SM00397:t_SNARE,SM00503:SynN,	Coiled coil,Complete proteome,Membrane,Reference proteome,Transmembrane,Transmembrane helix,		https://www.genome.jp/kegg-bin/show_pathway?dre04130
kdm2ab	kdm2a	1088.21	1130.32	1137.32	1338.33	1173.55	0.157674	0.13178	1.19649	0.231505	0.681727		kdm2a	kdm2ab	lysine (K)-specific demethylase 2Ab(kdm2ab)	Danio rerio			GO:0005634~nucleus,	GO:0003677~DNA binding,GO:0008270~zinc ion binding,GO:0046872~metal ion binding,	IPR001810:F-box domain, cyclin-like,IPR001965:Zinc finger, PHD-type,IPR002857:Zinc finger, CXXC-type,IPR003347:JmjC domain,IPR006553:Leucine-rich repeat, cysteine-containing subtype,IPR011011:Zinc finger, FYVE/PHD-type,IPR013083:Zinc finger, RING/FYVE/PHD-type,IPR019786:Zinc finger, PHD-type, conserved site,IPR019787:Zinc finger, PHD-finger,			SM00249:PHD,SM00367:LRR_CC,SM00558:JmjC,	Complete proteome,Metal-binding,Nucleus,Proteomics identification,Reference proteome,Zinc,Zinc-finger,
ankrd13d	ankrd13d	1100.63	1048.84	1123.12	1072.15	1086.19	0.0304814	0.126297	0.241347	0.809286	0.957907		ankrd13d	ankrd13d	ankyrin repeat domain 13 family, member D(ankrd13d)	Danio rerio					IPR002110:Ankyrin repeat,IPR003903:Ubiquitin interacting motif,IPR020683:Ankyrin repeat-containing domain,IPR021832:Ankyrin repeat domain-containing protein 13,			SM00248:ANK,SM00726:UIM,	ANK repeat,Complete proteome,Reference proteome,
stap2b	stap1	1.91081	1.03131	0	2.12097	1.26577	-0.491766	3.04714	-0.161386	0.871789	#N/A		stap1	stap2b	signal transducing adaptor family member 2b(stap2b)	Danio rerio					IPR000980:SH2 domain,IPR001849:Pleckstrin homology domain,IPR011993:Pleckstrin homology-like domain,			SM00233:PH,SM00252:SH2,	Complete proteome,Reference proteome,SH2 domain,
zcchc7	LOC109626904	695.535	716.762	682.772	659.623	688.673	-0.0729236	0.147669	-0.493832	0.621425	0.91316		LOC109626904	zcchc7	zinc finger, CCHC domain containing 7(zcchc7)	Danio rerio	Posttranslational modification, protein turnover, chaperones / Intracellular trafficking and secretion,			GO:0003676~nucleic acid binding,GO:0008270~zinc ion binding,	IPR001878:Zinc finger, CCHC-type,	dre03018:RNA degradation,		SM00343:ZnF_C2HC,	Complete proteome,Reference proteome,		https://www.genome.jp/kegg-bin/show_pathway?dre03018
rnf38	LOC109626892	537.893	565.159	655.309	595.993	588.589	0.182638	0.15972	1.14349	0.252834	0.703578		LOC109626892	rnf38	ring finger protein 38(rnf38)	Danio rerio		GO:0006355~regulation of transcription, DNA-templated,GO:0043161~proteasome-mediated ubiquitin-dependent protein catabolic process,	GO:0005654~nucleoplasm,GO:0005737~cytoplasm,	GO:0008270~zinc ion binding,GO:0061630~ubiquitin protein ligase activity,	IPR001841:Zinc finger, RING-type,IPR013083:Zinc finger, RING/FYVE/PHD-type,			SM00184:RING,	Complete proteome,Reference proteome,
chrna6	LOC109624020	74.5216	106.225	82.3872	95.4438	89.6444	-0.0229011	0.380554	-0.0601784	0.952014	#N/A		LOC109624020	chrna6	cholinergic receptor, nicotinic, alpha 6(chrna6)	Danio rerio		GO:0006810~transport,GO:0006811~ion transport,GO:0007165~signal transduction,GO:0007271~synaptic transmission, cholinergic,GO:0007274~neuromuscular synaptic transmission,GO:0035094~response to nicotine,GO:0098655~cation transmembrane transport,	GO:0005886~plasma membrane,GO:0005892~acetylcholine-gated channel complex,GO:0016020~membrane,GO:0016021~integral component of membrane,GO:0030054~cell junction,GO:0045202~synapse,GO:0045211~postsynaptic membrane,	GO:0004889~acetylcholine-activated cation-selective channel activity,GO:0005216~ion channel activity,GO:0005230~extracellular ligand-gated ion channel activity,GO:0015464~acetylcholine receptor activity,GO:0042166~acetylcholine binding,	IPR002394:Nicotinic acetylcholine receptor,IPR006029:Neurotransmitter-gated ion-channel transmembrane domain,IPR006201:Neurotransmitter-gated ion-channel,IPR006202:Neurotransmitter-gated ion-channel ligand-binding,IPR018000:Neurotransmitter-gated ion-channel, conserved site,IPR027361:Nicotinic acetylcholine-gated receptor, transmembrane domain,	dre04080:Neuroactive ligand-receptor interaction,			Cell junction,Cell membrane,Complete proteome,Disulfide bond,Ion channel,Ion transport,Ligand-gated ion channel,Membrane,Postsynaptic cell membrane,Receptor,Reference proteome,Signal,Synapse,Transmembrane,Transmembrane helix,Transport,		https://www.genome.jp/kegg-bin/show_pathway?dre04080
si	LOC109627075	3.82162	4.12525	7.57583	7.4234	5.73653	0.917083	1.39916	0.655453	0.512176	#N/A		LOC109627075	si
si	LOC109626391	562.734	589.911	540.725	573.723	566.773	-0.0487874	0.160354	-0.304248	0.760939	0.944842		LOC109626391	si
polr2gl	polr2g	1255.4	1338.64	1117.44	1158.05	1217.38	-0.189017	0.122144	-1.54749	0.121746	0.549245		polr2g	polr2gl	polymerase (RNA) II (DNA directed) polypeptide G-like(polr2gl)	Danio rerio		GO:0000291~nuclear-transcribed mRNA catabolic process, exonucleolytic,GO:0006351~transcription, DNA-templated,GO:0006366~transcription from RNA polymerase II promoter,GO:0006367~transcription initiation from RNA polymerase II promoter,GO:0045948~positive regulation of translational initiation,GO:0060213~positive regulation of nuclear-transcribed mRNA poly(A) tail shortening,	GO:0000932~cytoplasmic mRNA processing body,GO:0005634~nucleus,GO:0005665~DNA-directed RNA polymerase II, core complex,	GO:0003676~nucleic acid binding,GO:0003697~single-stranded DNA binding,GO:0003727~single-stranded RNA binding,GO:0003899~DNA-directed RNA polymerase activity,GO:0031369~translation initiation factor binding,	IPR003029:Ribosomal protein S1, RNA-binding domain,IPR005576:RNA polymerase Rpb7, N-terminal,IPR012340:Nucleic acid-binding, OB-fold,IPR022967:RNA-binding domain, S1,	dre00230:Purine metabolism,dre00240:Pyrimidine metabolism,dre01100:Metabolic pathways,dre03020:RNA polymerase,		SM00316:SM00316,	Complete proteome,DNA-directed RNA polymerase,Nucleus,Reference proteome,Transcription,	chain:DNA-directed RNA polymerase II subunit RPB7,	https://www.genome.jp/kegg-bin/show_pathway?dre00230
eef1g	eef1g	55331.4	53580.8	57095.2	53242.8	54812.5	0.0187778	0.0765344	0.245351	0.806184	0.956632		eef1g	eef1g	eukaryotic translation elongation factor 1 gamma(eef1g)	Danio rerio		GO:0006412~translation,GO:0006414~translational elongation,GO:0006749~glutathione metabolic process,	GO:0005634~nucleus,GO:0005737~cytoplasm,	GO:0003746~translation elongation factor activity,GO:0004364~glutathione transferase activity,	IPR001662:Translation elongation factor EF1B, gamma chain, conserved,IPR004045:Glutathione S-transferase, N-terminal,IPR004046:Glutathione S-transferase, C-terminal,IPR010987:Glutathione S-transferase, C-terminal-like,IPR012336:Thioredoxin-like fold,			SM01183:SM01183,	Coiled coil,Complete proteome,Elongation factor,Protein biosynthesis,Proteomics identification,Reference proteome,	chain:Elongation factor 1-gamma,domain:EF-1-gamma C-terminal,domain:GST C-terminal,domain:GST N-terminal,
ahnak	ahnak	342.035	368.179	470.648	450.707	407.892	0.376089	0.183833	2.04581	0.0407746	#N/A		ahnak	ahnak	AHNAK nucleoprotein(ahnak)	Danio rerio		GO:0055114~oxidation-reduction process,		GO:0003824~catalytic activity,GO:0016491~oxidoreductase activity,	IPR001478:PDZ domain,IPR011254:Prismane-like,			SM00228:PDZ,	Complete proteome,Proteomics identification,Reference proteome,
klhl4	LOC109628761	1.91081	4.12525	0.946979	2.12097	2.276	-0.9815	2.20206	-0.445719	0.6558	#N/A		LOC109628761	klhl4	kelch-like family member 4(klhl4)	Danio rerio			GO:0031463~Cul3-RING ubiquitin ligase complex,	GO:0004842~ubiquitin-protein transferase activity,	IPR000210:BTB/POZ-like,IPR006652:Kelch repeat type 1,IPR011333:BTB/POZ fold,IPR011705:BTB/Kelch-associated,IPR015916:Galactose oxidase, beta-propeller,			SM00225:BTB,SM00612:Kelch,SM00875:SM00875,	Complete proteome,Kelch repeat,Reference proteome,Repeat,
pcdh11	LOC109629434	7.64324	12.3757	14.2047	10.6049	11.2071	0.314059	1.01579	0.309177	0.757187	#N/A		LOC109629434	pcdh11	protocadherin 11(pcdh11)	Danio rerio		GO:0007155~cell adhesion,GO:0007156~homophilic cell adhesion via plasma membrane adhesion molecules,	GO:0005886~plasma membrane,GO:0016020~membrane,GO:0016021~integral component of membrane,	GO:0005509~calcium ion binding,	IPR002126:Cadherin,IPR013164:Cadherin, N-terminal,IPR013585:Protocadherin,IPR015919:Cadherin-like,IPR020894:Cadherin conserved site,			SM00112:CA,	Calcium,Complete proteome,Membrane,Reference proteome,Repeat,Signal,Transmembrane,Transmembrane helix,
si	LOC109628633	1313.68	1036.47	1159.1	1411.51	1230.19	0.128264	0.149649	0.857102	0.391388	0.811081		LOC109628633	si
mid2	mid2	2044.57	1953.31	2470.67	2387.15	2213.92	0.28107	0.10239	2.74508	0.0060496	0.144768		mid2	mid2	midline 2(mid2)	Danio rerio			GO:0005622~intracellular,	GO:0008270~zinc ion binding,GO:0046872~metal ion binding,	IPR000315:Zinc finger, B-box,IPR001841:Zinc finger, RING-type,IPR001870:B30.2/SPRY domain,IPR003649:B-box, C-terminal,IPR003877:SPla/RYanodine receptor SPRY,IPR003879:Butyrophylin-like,IPR003961:Fibronectin, type III,IPR006574:SPRY-associated,IPR013083:Zinc finger, RING/FYVE/PHD-type,IPR013320:Concanavalin A-like lectin/glucanase, subgroup,IPR013783:Immunoglobulin-like fold,IPR017903:COS domain,I…			SM00060:FN3,SM00184:RING,SM00336:BBOX,SM00449:SPRY,SM00502:BBC,	Coiled coil,Complete proteome,Metal-binding,Reference proteome,Zinc,Zinc-finger,
pmt	LOC109630475	50.6365	22.6889	33.1443	38.1775	36.1618	-0.0440541	0.610186	-0.0721978	0.942445	#N/A		LOC109630475	pmt	phosphoethanolamine methyltransferase(pmt)	Danio rerio	Secondary metabolites biosynthesis, transport, and catabolism / General function prediction only,	GO:0008152~metabolic process,		GO:0008168~methyltransferase activity,	IPR013216:Methyltransferase type 11,	dre00564:Glycerophospholipid metabolism,			Complete proteome,Proteomics identification,Reference proteome,		https://www.genome.jp/kegg-bin/show_pathway?dre00564
zgc	LOC109629002	1.91081	0	1.89396	6.36292	2.54192	2.08756	2.31744	0.900805	0.367692	#N/A		LOC109629002	zgc
f8	LOC109625696	7.64324	2.06262	1.89396	2.12097	3.4302	-1.27907	1.85163	-0.69078	0.489704	#N/A		LOC109625696	f8	coagulation factor VIII, procoagulant component(f8)	Danio rerio		GO:0007596~blood coagulation,GO:0055114~oxidation-reduction process,		GO:0005507~copper ion binding,GO:0016491~oxidoreductase activity,GO:0046872~metal ion binding,	IPR000421:Coagulation factor 5/8 C-terminal type domain,IPR008972:Cupredoxin,IPR008979:Galactose-binding domain-like,IPR011706:Multicopper oxidase, type 2,			SM00231:FA58C,	Complete proteome,Metal-binding,Proteomics identification,Reference proteome,Signal,
FQ311908.1	LOC109624979	130.891	179.448	160.986	143.166	153.623	-0.0270213	0.298404	-0.0905525	0.927848	#N/A		LOC109624979	FQ311908.1
si	LOC109624576	1557.31	1343.8	1425.2	1515.44	1460.44	0.0189109	0.123415	0.153229	0.878217	0.974481		LOC109624576	si
si	LOC109624602	3046.79	2933.05	2983.93	2736.05	2924.96	-0.0639069	0.0990279	-0.645342	0.518706	0.87935		LOC109624602	si
zgc	LOC109624404	85.0311	46.4091	52.0838	49.8429	58.3417	-0.3688	0.481723	-0.765585	0.443923	#N/A		LOC109624404	zgc
pola2	pola2	2728.64	2426.68	1982.03	2367.01	2376.09	-0.246046	0.118236	-2.08098	0.0374357	0.34716		pola2	pola2	polymerase (DNA directed), alpha 2(pola2)	Danio rerio		GO:0006260~DNA replication,GO:0006270~DNA replication initiation,	GO:0005634~nucleus,GO:0005658~alpha DNA polymerase:primase complex,	GO:0003677~DNA binding,GO:0003887~DNA-directed DNA polymerase activity,GO:0046982~protein heterodimerization activity,	IPR007185:DNA polymerase alpha/epsilon, subunit B,IPR013627:DNA polymerase alpha, subunit B N-terminal,IPR016722:DNA polymerase alpha, subunit B,	dre00230:Purine metabolism,dre00240:Pyrimidine metabolism,dre01100:Metabolic pathways,dre03030:DNA replication,	PIRSF018300:DNA polymerase alpha, subunit B,		Complete proteome,DNA replication,Nucleus,Proteomics identification,Reference proteome,		https://www.genome.jp/kegg-bin/show_pathway?dre00230
zdhhc24	zdhhc24	566.555	510.5	464.967	466.614	502.159	-0.209748	0.169768	-1.2355	0.216644	0.666402		zdhhc24	zdhhc24	zinc finger, DHHC-type containing 24(zdhhc24)	Danio rerio			GO:0016020~membrane,GO:0016021~integral component of membrane,	GO:0008270~zinc ion binding,GO:0016740~transferase activity,GO:0016746~transferase activity, transferring acyl groups,GO:0019706~protein-cysteine S-palmitoyltransferase activity,	IPR001594:Zinc finger, DHHC-type, palmitoyltransferase,				Acyltransferase,Complete proteome,Membrane,Proteomics identification,Reference proteome,Transferase,Transmembrane,Transmembrane helix,
EVI5L	LOC109624895	8.59865	5.15656	12.3107	12.7258	9.69794	0.860586	1.09354	0.786974	0.431297	#N/A		LOC109624895	EVI5L
si	LOC109636819	13.3757	8.2505	3.78792	8.48389	8.4745	-0.826512	1.18679	-0.696424	0.486163	#N/A		LOC109636819	si
dpf2l	dpf2	2038.84	2108	2107.03	2134.76	2097.16	0.0326976	0.102752	0.318218	0.750319	0.942526		dpf2	dpf2l	D4, zinc and double PHD fingers family 2, like(dpf2l)	Danio rerio	Transcription / Cell division and chromosome partitioning,			GO:0003676~nucleic acid binding,GO:0008270~zinc ion binding,GO:0046872~metal ion binding,	IPR001965:Zinc finger, PHD-type,IPR007087:Zinc finger, C2H2,IPR011011:Zinc finger, FYVE/PHD-type,IPR013083:Zinc finger, RING/FYVE/PHD-type,IPR015880:Zinc finger, C2H2-like,IPR019787:Zinc finger, PHD-finger,IPR025750:Requiem/DPF N-terminal domain,			SM00249:PHD,SM00355:ZnF_C2H2,	Complete proteome,Metal-binding,Proteomics identification,Reference proteome,Zinc,Zinc-finger,
ttc9c	LOC109627160	724.197	627.038	610.801	674.469	659.126	-0.073212	0.158513	-0.461868	0.644176	0.921684		LOC109627160	ttc9c	tetratricopeptide repeat domain 9C(ttc9c)	Danio rerio		GO:0032474~otolith morphogenesis,GO:0042384~cilium assembly,GO:0060271~cilium morphogenesis,GO:0061077~chaperone-mediated protein folding,GO:0061371~determination of heart left/right asymmetry,	GO:0005789~endoplasmic reticulum membrane,	GO:0003755~peptidyl-prolyl cis-trans isomerase activity,GO:0005528~FK506 binding,	IPR011990:Tetratricopeptide-like helical,IPR013026:Tetratricopeptide repeat-containing domain,IPR023566:Peptidyl-prolyl cis-trans isomerase, FKBP-type,				Complete proteome,Proteomics identification,Reference proteome,
si	LOC109627217	276.112	245.452	226.328	235.428	245.83	-0.176477	0.230135	-0.766839	0.443177	#N/A		LOC109627217	si
ehd1b	LOC109627229	6508.22	5736.16	6166.73	5821.01	6058.03	-0.0306008	0.0940729	-0.325288	0.744963	0.940928		LOC109627229	ehd1b	EH-domain containing 1b(ehd1b)	Danio rerio		GO:0032456~endocytic recycling,GO:0042384~cilium assembly,		GO:0005509~calcium ion binding,GO:0005525~GTP binding,	IPR000261:EPS15 homology (EH),IPR002048:EF-hand domain,IPR011992:EF-hand-like domain,IPR018247:EF-Hand 1, calcium-binding site,IPR022812:Dynamin,IPR027417:P-loop containing nucleoside triphosphate hydrolase,	dre04144:Endocytosis,		SM00027:EH,	Complete proteome,Proteomics identification,Reference proteome,		https://www.genome.jp/kegg-bin/show_pathway?dre04144
ubxn1	ubxn1	2866.22	3170.25	3050.22	3007.54	3023.56	0.00531279	0.0991118	0.053604	0.957251	0.989898		ubxn1	ubxn1	UBX domain protein 1(ubxn1)	Danio rerio		GO:0031397~negative regulation of protein ubiquitination,GO:0032435~negative regulation of proteasomal ubiquitin-dependent protein catabolic process,	GO:0005737~cytoplasm,	GO:0071796~K6-linked polyubiquitin binding,	IPR001012:UBX,IPR009060:UBA-like,IPR015940:Ubiquitin-associated/translation elongation factor EF1B, N-terminal, eukaryote,			SM00165:UBA,SM00166:UBX,	Coiled coil,Complete proteome,Cytoplasm,Proteomics identification,Reference proteome,	chain:UBX domain-containing protein 1,domain:UBA,domain:UBX,
si	LOC109628036	2852.84	2969.15	2690.37	2796.5	2827.21	-0.0855732	0.0966481	-0.88541	0.375936	0.803033		LOC109628036	si
ganab	ganab	6346.76	6285.85	7045.52	7732.01	6852.53	0.2261	0.0871372	2.59476	0.00946581	0.184791		ganab	ganab	glucosidase, alpha; neutral AB(ganab)	Danio rerio		GO:0005975~carbohydrate metabolic process,GO:0008152~metabolic process,		GO:0003824~catalytic activity,GO:0004553~hydrolase activity, hydrolyzing O-glycosyl compounds,GO:0016787~hydrolase activity,GO:0016798~hydrolase activity, acting on glycosyl bonds,GO:0030246~carbohydrate binding,	IPR000322:Glycoside hydrolase, family 31,IPR011013:Galactose mutarotase-like domain,IPR017853:Glycoside hydrolase, superfamily,IPR025887:Glycoside hydrolase family 31, N-terminal domain,	dre00510:N-Glycan biosynthesis,dre01100:Metabolic pathways,dre04141:Protein processing in endoplasmic reticulum,			Complete proteome,Glycosidase,Hydrolase,Proteomics identification,Reference proteome,Signal,		https://www.genome.jp/kegg-bin/show_pathway?dre00510
rarres3	LOC109630728	2135.33	1884.21	1848.5	2308.68	2044.18	0.047805	0.127985	0.37352	0.708762	0.932975		LOC109630728	rarres3
scyl1	scyl1	851.266	828.144	776.523	868.538	831.118	-0.0304859	0.141396	-0.215606	0.829295	0.962752		scyl1	scyl1	SCY1-like, kinase-like 1(scyl1)	Danio rerio		GO:0006468~protein phosphorylation,		GO:0004672~protein kinase activity,GO:0005524~ATP binding,	IPR000719:Protein kinase, catalytic domain,IPR011009:Protein kinase-like domain,IPR011989:Armadillo-like helical,IPR016024:Armadillo-type fold,IPR021133:HEAT, type 2,				Coiled coil,Complete proteome,Proteomics identification,Reference proteome,
rom1b	LOC109636889	0	4.12525	0	0	1.03131	-3.48011	3.95909	-0.879019	0.379391	#N/A		LOC109636889	rom1b	retinal outer segment membrane protein 1b(rom1b)	Danio rerio		GO:0007166~cell surface receptor signaling pathway,GO:0007601~visual perception,	GO:0005887~integral component of plasma membrane,GO:0016020~membrane,GO:0016021~integral component of membrane,		IPR000830:Peripherin/rom-1,IPR008952:Tetraspanin, EC2 domain,IPR018498:Peripherin/rom-1, conserved site,IPR018499:Tetraspanin/Peripherin,				Complete proteome,Membrane,Proteomics identification,Reference proteome,Transmembrane,Transmembrane helix,
ccdc88b	LOC109631304	7.64324	0	0.946979	1.06049	2.41268	-1.93587	2.45163	-0.789626	0.429746	#N/A		LOC109631304	ccdc88b	coiled-coil domain containing 88B(ccdc88b)	Danio rerio					IPR008636:HOOK/CCDC88,				Coiled coil,Complete proteome,Reference proteome,
macrod1	macrod1	467.193	449.652	390.155	445.404	438.101	-0.134898	0.181136	-0.744737	0.456431	#N/A		macrod1	macrod1	MACRO domain containing 1(macrod1)	Danio rerio					IPR002589:Appr-1-p processing,			SM00506:A1pp,	Complete proteome,Proteomics identification,Reference proteome,
flrt1b	LOC109628649	0	1.03131	0	0	0.257828	-1.46862	4.99082	-0.294264	0.768556	#N/A		LOC109628649	flrt1b	fibronectin leucine rich transmembrane protein 1b(flrt1b)	Danio rerio		GO:0006469~negative regulation of protein kinase activity,GO:0019221~cytokine-mediated signaling pathway,GO:0046426~negative regulation of JAK-STAT cascade,	GO:0005737~cytoplasm,GO:0016020~membrane,GO:0016021~integral component of membrane,	GO:0004860~protein kinase inhibitor activity,GO:0005515~protein binding,	IPR000483:Cysteine-rich flanking region, C-terminal,IPR001611:Leucine-rich repeat,IPR003591:Leucine-rich repeat, typical subtype,IPR003961:Fibronectin, type III,IPR013783:Immunoglobulin-like fold,			SM00082:LRRCT,SM00369:LRR_TYP,	Complete proteome,Disulfide bond,Leucine-rich repeat,Membrane,Reference proteome,Repeat,Signal,Transmembrane,Transmembrane helix,
fermt3b	fermt3	3.82162	2.06262	12.3107	4.24195	5.60923	1.49243	1.48538	1.00475	0.315019	#N/A		fermt3	fermt3b	fermitin family member 3b(fermt3b)	Danio rerio					IPR001849:Pleckstrin homology domain,IPR011993:Pleckstrin homology-like domain,IPR014352:FERM/acyl-CoA-binding protein, 3-helical bundle,IPR018979:FERM, N-terminal,IPR019748:FERM central domain,IPR019749:Band 4.1 domain,			SM00233:PH,SM00295:B41,	Complete proteome,Reference proteome,
trpt1	trpt1	406.047	333.114	283.147	290.573	328.22	-0.366427	0.208761	-1.75525	0.0792171	#N/A		trpt1	trpt1	tRNA phosphotransferase 1(trpt1)	Danio rerio		GO:0006388~tRNA splicing, via endonucleolytic cleavage and ligation,GO:0008033~tRNA processing,		GO:0000215~tRNA 2'-phosphotransferase activity,GO:0016740~transferase activity,GO:0016772~transferase activity, transferring phosphorus-containing groups,	IPR002745:Phosphotransferase KptA/Tpt1,				Complete proteome,NAD,Reference proteome,Transferase,tRNA processing,	chain:tRNA 2'-phosphotransferase 1,
zbtb3	zbtb3	372.608	363.022	421.406	426.316	395.838	0.204423	0.184421	1.10846	0.267665	#N/A		zbtb3	zbtb3	zinc finger and BTB domain containing 3(zbtb3)	Danio rerio				GO:0003676~nucleic acid binding,GO:0046872~metal ion binding,	IPR000210:BTB/POZ-like,IPR007087:Zinc finger, C2H2,IPR011333:BTB/POZ fold,IPR013087:Zinc finger C2H2-type/integrase DNA-binding domain,IPR015880:Zinc finger, C2H2-like,			SM00225:BTB,SM00355:ZnF_C2H2,	Complete proteome,Reference proteome,
rnaseh2c	rnaseh2c	1297.44	1301.52	1102.28	1364.85	1266.52	-0.0758999	0.134737	-0.563318	0.573218	0.896957		rnaseh2c	rnaseh2c	ribonuclease H2, subunit C(rnaseh2c)	Danio rerio		GO:0006401~RNA catabolic process,	GO:0032299~ribonuclease H2 complex,	GO:0004523~RNA-DNA hybrid ribonuclease activity,	IPR013924:Ribonuclease H2, subunit C,	dre03030:DNA replication,			Complete proteome,Proteomics identification,Reference proteome,		https://www.genome.jp/kegg-bin/show_pathway?dre03030
bscl2	LOC109642822	554.135	471.31	416.671	584.328	506.611	-0.0367205	0.198104	-0.185359	0.852947	0.968844		LOC109642822	bscl2	Berardinelli-Seip congenital lipodystrophy 2 (seipin)(bscl2)	Danio rerio		GO:0019915~lipid storage,	GO:0016020~membrane,GO:0016021~integral component of membrane,		IPR009617:Adipose-regulatory protein, Seipin,				Complete proteome,Membrane,Reference proteome,Transmembrane,Transmembrane helix,
nxf1	nxf1	1271.64	1263.36	1306.83	1325.61	1291.86	0.0543251	0.117731	0.461435	0.644486	0.921684		nxf1	nxf1	nuclear RNA export factor 1(nxf1)	Danio rerio		GO:0006406~mRNA export from nucleus,GO:0006810~transport,GO:0016973~poly(A)+ mRNA export from nucleus,GO:0051028~mRNA transport,	GO:0005622~intracellular,GO:0005634~nucleus,GO:0005737~cytoplasm,	GO:0000166~nucleotide binding,GO:0003723~RNA binding,GO:0044822~poly(A) RNA binding,	IPR001611:Leucine-rich repeat,IPR002075:Nuclear transport factor 2,IPR005637:TAP C-terminal (TAP-C) domain,IPR009060:UBA-like,IPR012677:Nucleotide-binding, alpha-beta plait,IPR015245:Nuclear RNA export factor Tap, RNA-binding domain,IPR018222:Nuclear transport factor 2, Eukaryote,	dre03008:Ribosome biogenesis in eukaryotes,dre03013:RNA transport,dre03015:mRNA surveillance pathway,dre05168:Herpes simplex infection,		SM00804:TAP_C,	Complete proteome,Leucine-rich repeat,Proteomics identification,Reference proteome,Repeat,		https://www.genome.jp/kegg-bin/show_pathway?dre03008
ATG2A	atg2a	1183.75	1076.69	1117.44	1084.88	1115.69	-0.0377372	0.127225	-0.296617	0.766759	0.944869		atg2a	ATG2A
tgfb2l	LOC109642431	29.6176	33.002	32.1973	32.8751	31.923	0.0558235	0.601626	0.0927876	0.926072	#N/A		LOC109642431	tgfb2l	transforming growth factor, beta 2, like(tgfb2l)	Danio rerio		GO:0007179~transforming growth factor beta receptor signaling pathway,GO:0010862~positive regulation of pathway-restricted SMAD protein phosphorylation,GO:0016049~cell growth,GO:0040007~growth,GO:0042127~regulation of cell proliferation,GO:0042981~regulation of apoptotic process,GO:0043408~regulation of MAPK cascade,GO:0048468~cell development,GO:0060395~SMAD protein signal transduction,	GO:0005576~extracellular region,GO:0005615~extracellular space,	GO:0005114~type II transforming growth factor beta receptor binding,GO:0005125~cytokine activity,GO:0005160~transforming growth factor beta receptor binding,GO:0008083~growth factor activity,	IPR001111:Transforming growth factor-beta, N-terminal,IPR001839:Transforming growth factor-beta, C-terminal,IPR003940:Transforming growth factor, beta 2,IPR015615:Transforming growth factor-beta-related,IPR016319:Transforming growth factor-beta,IPR017948:Transforming growth factor beta, conserved site,		PIRSF001787:transforming growth factor-beta [Parent=PIRSF800009],	SM00204:TGFB,	Complete proteome,Disulfide bond,Growth factor,Reference proteome,Secreted,Signal,
kcnk4a	LOC109637036	8.59865	2.06262	10.4168	18.0283	9.77658	1.40437	1.1629	1.20764	0.227186	#N/A		LOC109637036	kcnk4a	potassium channel, subfamily K, member 4a(kcnk4a)	Danio rerio		GO:0006810~transport,GO:0006811~ion transport,GO:0071805~potassium ion transmembrane transport,	GO:0016020~membrane,GO:0016021~integral component of membrane,	GO:0005267~potassium channel activity,	IPR003280:Two pore domain potassium channel,IPR003976:Two pore domain potassium channel, TREK,IPR013099:Ion transport 2,				Complete proteome,Ion channel,Ion transport,Membrane,Reference proteome,Transmembrane,Transmembrane helix,Transport,
si	LOC109639459	313.373	345.49	363.64	375.412	349.479	0.165939	0.196708	0.843583	0.398903	#N/A		LOC109639459	si
zgc	LOC109645140	9.55406	8.2505	8.52281	12.7258	9.7633	0.251559	1.07903	0.233135	0.815657	#N/A		LOC109645140	zgc
stx5a	stx5	707	701.292	811.561	710.526	732.595	0.112745	0.149197	0.755676	0.449843	0.845803		stx5	stx5a	syntaxin 5A(stx5a)	Danio rerio		GO:0006886~intracellular protein transport,GO:0006888~ER to Golgi vesicle-mediated transport,GO:0006906~vesicle fusion,GO:0016192~vesicle-mediated transport,GO:0048278~vesicle docking,	GO:0000139~Golgi membrane,GO:0016020~membrane,GO:0016021~integral component of membrane,GO:0031201~SNARE complex,	GO:0000149~SNARE binding,GO:0005484~SNAP receptor activity,	IPR000727:Target SNARE coiled-coil domain,IPR006012:Syntaxin/epimorphin, conserved site,IPR010989:t-SNARE,IPR021538:Integral membrane protein Sed5p,	dre04130:SNARE interactions in vesicular transport,		SM00397:t_SNARE,	Coiled coil,Complete proteome,Membrane,Proteomics identification,Reference proteome,Transmembrane,Transmembrane helix,		https://www.genome.jp/kegg-bin/show_pathway?dre04130
vegfba	vegfb	10.5095	11.3444	9.46979	12.7258	11.0124	0.0205775	1.01398	0.0202938	0.983809	#N/A		vegfb	vegfba	vascular endothelial growth factor Ba(vegfba)	Danio rerio		GO:0001525~angiogenesis,GO:0001666~response to hypoxia,GO:0001938~positive regulation of endothelial cell proliferation,GO:0045766~positive regulation of angiogenesis,GO:0048010~vascular endothelial growth factor receptor signaling pathway,GO:0048666~neuron development,GO:0050930~induction of positive chemotaxis,GO:0060754~positive regulation of mast cell chemotaxis,GO:0061300~cerebellum vasculat…	GO:0005615~extracellular space,GO:0016020~membrane,	GO:0008083~growth factor activity,GO:0008201~heparin binding,GO:0043183~vascular endothelial growth factor receptor 1 binding,	IPR000072:Platelet-derived growth factor (PDGF),IPR023581:Platelet-derived growth factor, conserved site,			SM00141:PDGF,	Complete proteome,Growth factor,Reference proteome,Signal,
nudt22	nudt22	580.887	490.905	433.716	463.433	492.235	-0.257581	0.176762	-1.45722	0.145056	0.585319		nudt22	nudt22	nudix (nucleoside diphosphate linked moiety X)-type motif 22(nudt22)	Danio rerio				GO:0016787~hydrolase activity,	IPR000086:NUDIX hydrolase domain,IPR015797:NUDIX hydrolase domain-like,				Complete proteome,Reference proteome,
si	LOC109640354	356.366	415.619	329.549	443.283	386.204	0.000622648	0.209929	0.00296599	0.997633	#N/A		LOC109640354	si
zgc	LOC109644725	263.692	226.889	303.033	213.158	251.693	0.0746958	0.250412	0.298291	0.765481	#N/A		LOC109644725	zgc
hs6st2	LOC109640932	749.993	657.977	754.742	630.989	698.426	-0.0225296	0.160453	-0.140412	0.888334	0.975688		LOC109640932	hs6st2	heparan sulfate 6-O-sulfotransferase 2(hs6st2)	Danio rerio		GO:0001525~angiogenesis,GO:0001569~patterning of blood vessels,GO:0007275~multicellular organism development,GO:0007517~muscle organ development,GO:0015015~heparan sulfate proteoglycan biosynthetic process, enzymatic modification,GO:0030154~cell differentiation,GO:0048048~embryonic eye morphogenesis,	GO:0016020~membrane,GO:0016021~integral component of membrane,	GO:0001517~N-acetylglucosamine 6-O-sulfotransferase activity,GO:0001537~N-acetylgalactosamine 4-O-sulfotransferase activity,GO:0004394~heparan sulfate 2-O-sulfotransferase activity,GO:0008146~sulfotransferase activity,GO:0016232~HNK-1 sulfotransferase activity,GO:0016740~transferase activity,GO:0017095~heparan sulfate 6-O-sulfotransferase activity,GO:0018721~trans-9R,10R-dihydrodiolphenanthrene s…	IPR005331:Sulfotransferase,IPR010635:Heparan sulphate 6-sulfotransferase,IPR027417:P-loop containing nucleoside triphosphate hydrolase,	dre00534:Glycosaminoglycan biosynthesis - heparan sulfate / heparin,			Angiogenesis,Complete proteome,Developmental protein,Differentiation,Glycoprotein,Membrane,Myogenesis,Reference proteome,Signal-anchor,Transferase,Transmembrane,Transmembrane helix,	chain:Heparan-sulfate 6-O-sulfotransferase 2,glycosylation site:N-linked (GlcNAc...),region of interest:3'-phosphate binding,region of interest:5'-phosphosulfate-binding,sequence conflict,topological domain:Cytoplasmic,topological domain:Lumenal,transmembrane region,	https://www.genome.jp/kegg-bin/show_pathway?dre00534
rack1	rack1	80563.6	81568.6	71961.9	75448.3	77385.6	-0.137343	0.0733787	-1.8717	0.0612484	0.427954		rack1	rack1
nme5	LOC109645314	21.9743	13.4071	12.3107	20.1492	16.9603	-0.130087	0.842962	-0.154322	0.877356	#N/A		LOC109645314	nme5	NME/NM23 family member 5(nme5)	Danio rerio		GO:0006165~nucleoside diphosphate phosphorylation,GO:0006183~GTP biosynthetic process,GO:0006228~UTP biosynthetic process,GO:0006241~CTP biosynthetic process,GO:0048515~spermatid differentiation,GO:1902176~negative regulation of oxidative stress-induced intrinsic apoptotic signaling pathway,	GO:0005622~intracellular,	GO:0004550~nucleoside diphosphate kinase activity,	IPR001564:Nucleoside diphosphate kinase,IPR007858:Dpy-30 motif,IPR012410:Nucleoside-diphosphate kinase-like NDK-H5,	dre00230:Purine metabolism,dre00240:Pyrimidine metabolism,dre01100:Metabolic pathways,dre01130:Biosynthesis of antibiotics,	PIRSF036504:nucleoside-diphosphate kinase homolog with Dpy-30 motif (NDK-H5),	SM00562:NDK,	Complete proteome,Proteomics identification,Reference proteome,		https://www.genome.jp/kegg-bin/show_pathway?dre00230
hnrnpaba	hnrnpab	10515.2	10068.7	10412	9984.48	10245.1	-0.0131766	0.0805544	-0.163574	0.870066	0.972919		hnrnpab	hnrnpaba	heterogeneous nuclear ribonucleoprotein A/Ba(hnrnpaba)	Danio rerio			GO:0019012~virion,GO:0019013~viral nucleocapsid,GO:0030529~intracellular ribonucleoprotein complex,	GO:0000166~nucleotide binding,GO:0003676~nucleic acid binding,	IPR000504:RNA recognition motif domain,IPR012677:Nucleotide-binding, alpha-beta plait,IPR012956:CARG-binding factor, N-terminal,			SM00360:RRM,	Complete proteome,Proteomics identification,Reference proteome,Ribonucleoprotein,Viral nucleoprotein,Virion,
phykpl	phykpl	545.537	532.157	400.572	448.586	481.713	-0.344675	0.173206	-1.98997	0.0465945	#N/A		phykpl	phykpl	5-phosphohydroxy-L-lysine phospho-lyase(phykpl)	Danio rerio	Amino acid transport and metabolism,			GO:0003824~catalytic activity,GO:0008483~transaminase activity,GO:0030170~pyridoxal phosphate binding,GO:0042802~identical protein binding,	IPR005814:Aminotransferase class-III,IPR015421:Pyridoxal phosphate-dependent transferase, major region, subdomain 1,IPR015422:Pyridoxal phosphate-dependent transferase, major region, subdomain 2,IPR015424:Pyridoxal phosphate-dependent transferase,	dre00564:Glycerophospholipid metabolism,dre01100:Metabolic pathways,			Complete proteome,Proteomics identification,Pyridoxal phosphate,Reference proteome,		https://www.genome.jp/kegg-bin/show_pathway?dre00564
zgc	LOC109642574	1534.38	1572.75	1572.93	1492.1	1543.04	-0.0193784	0.112828	-0.171752	0.863633	0.971833		LOC109642574	zgc
ctbp1	LOC109641479	5141.04	5391.7	6042.67	5713.9	5572.33	0.158761	0.0872253	1.82013	0.0687392	0.447308		LOC109641479	ctbp1	C-terminal binding protein 1(ctbp1)	Danio rerio	Energy production and conversion / Coenzyme metabolism / General function prediction only,	GO:0000122~negative regulation of transcription from RNA polymerase II promoter,GO:0008152~metabolic process,GO:0048384~retinoic acid receptor signaling pathway,GO:0055114~oxidation-reduction process,	GO:0005634~nucleus,	GO:0003714~transcription corepressor activity,GO:0016491~oxidoreductase activity,GO:0016616~oxidoreductase activity, acting on the CH-OH group of donors, NAD or NADP as acceptor,GO:0042803~protein homodimerization activity,GO:0051287~NAD binding,	IPR006139:D-isomer specific 2-hydroxyacid dehydrogenase, catalytic domain,IPR006140:D-isomer specific 2-hydroxyacid dehydrogenase, NAD-binding,IPR016040:NAD(P)-binding domain,	dre04310:Wnt signaling pathway,dre04330:Notch signaling pathway,			Complete proteome,Oxidoreductase,Proteomics identification,Reference proteome,		https://www.genome.jp/kegg-bin/show_pathway?dre04310
spon2a	LOC109642975	587.574	571.347	455.497	632.05	561.617	-0.0932583	0.185627	-0.502396	0.615389	0.911623		LOC109642975	spon2a	spondin 2a, extracellular matrix protein(spon2a)	Danio rerio			GO:0005578~proteinaceous extracellular matrix,		IPR000884:Thrombospondin, type 1 repeat,IPR009465:Spondin, N-terminal,			SM00209:TSP1,	Complete proteome,Reference proteome,Signal,
kdm3b	kdm3b	2966.53	2725.76	3362.72	3154.95	3052.49	0.195345	0.0993702	1.96583	0.0493181	0.39337		kdm3b	kdm3b	lysine (K)-specific demethylase 3B(kdm3b)	Danio rerio		GO:0006355~regulation of transcription, DNA-templated,GO:0033169~histone H3-K9 demethylation,	GO:0000785~chromatin,GO:0005634~nucleus,	GO:0000976~transcription regulatory region sequence-specific DNA binding,GO:0031490~chromatin DNA binding,GO:0032454~histone demethylase activity (H3-K9 specific),	IPR003347:JmjC domain,			SM00558:JmjC,	Complete proteome,Proteomics identification,Reference proteome,
reep2	LOC109645985	0	0	0	4.24195	1.06049	3.53214	3.91681	0.901788	0.367169	#N/A		LOC109645985	reep2	receptor accessory protein 2(reep2)	Danio rerio			GO:0005881~cytoplasmic microtubule,GO:0016020~membrane,GO:0016021~integral component of membrane,		IPR004345:TB2/DP1/HVA22-related protein,				Complete proteome,Membrane,Reference proteome,Transmembrane,Transmembrane helix,	chain:Receptor expression-enhancing protein 2,transmembrane region,
reep2	LOC109644168	807.318	702.324	728.227	741.28	744.787	-0.0394409	0.148914	-0.264858	0.791119	0.952955		LOC109644168	reep2	receptor accessory protein 2(reep2)	Danio rerio			GO:0005881~cytoplasmic microtubule,GO:0016020~membrane,GO:0016021~integral component of membrane,		IPR004345:TB2/DP1/HVA22-related protein,				Complete proteome,Membrane,Reference proteome,Transmembrane,Transmembrane helix,	chain:Receptor expression-enhancing protein 2,transmembrane region,
CABZ01046949.1	LOC109643759	10.5095	16.501	20.8335	18.0283	16.4681	0.528308	0.843711	0.626171	0.531202	#N/A		LOC109643759	CABZ01046949.1
egr1	egr1	2429.6	2341.08	4699.86	4941.87	3603.1	1.01489	0.0929712	10.9162	9.64449e-28	8.58552e-24		egr1	egr1	early growth response 1(egr1)	Danio rerio	Transcription / Cell division and chromosome partitioning,	GO:0006351~transcription, DNA-templated,GO:0006355~regulation of transcription, DNA-templated,GO:0043010~camera-type eye development,GO:0045944~positive regulation of transcription from RNA polymerase II promoter,GO:0048703~embryonic viscerocranium morphogenesis,GO:0060059~embryonic retina morphogenesis in camera-type eye,	GO:0005634~nucleus,GO:0005737~cytoplasm,	GO:0003676~nucleic acid binding,GO:0003677~DNA binding,GO:0008270~zinc ion binding,GO:0010385~double-stranded methylated DNA binding,GO:0043565~sequence-specific DNA binding,GO:0044729~hemi-methylated DNA-binding,GO:0046872~metal ion binding,GO:1990841~promoter-specific chromatin binding,	IPR007087:Zinc finger, C2H2,IPR013087:Zinc finger C2H2-type/integrase DNA-binding domain,IPR015880:Zinc finger, C2H2-like,IPR021839:Protein of unknown function DUF3432,IPR021849:Protein of unknown function DUF3446,			SM00355:ZnF_C2H2,	Activator,Complete proteome,Cytoplasm,DNA-binding,Metal-binding,Nucleus,Reference proteome,Repeat,Transcription,Transcription regulation,Zinc,Zinc-finger,	chain:Early growth response protein 1,compositionally biased region:Poly-Ser,sequence conflict,zinc finger region:C2H2-type 1,zinc finger region:C2H2-type 2,zinc finger region:C2H2-type 3,
adra1bb	LOC109640762	0	2.06262	0.946979	0	0.752401	-1.05698	4.17154	-0.25338	0.799975	#N/A		LOC109640762	adra1bb	adrenoceptor alpha 1Bb(adra1bb)	Danio rerio		GO:0001994~norepinephrine-epinephrine vasoconstriction involved in regulation of systemic arterial blood pressure,GO:0007165~signal transduction,GO:0007186~G-protein coupled receptor signaling pathway,GO:0007200~phospholipase C-activating G-protein coupled receptor signaling pathway,GO:0007204~positive regulation of cytosolic calcium ion concentration,GO:0007267~cell-cell signaling,GO:0042593~glu…	GO:0005886~plasma membrane,GO:0005887~integral component of plasma membrane,GO:0016020~membrane,GO:0016021~integral component of membrane,	GO:0004871~signal transducer activity,GO:0004930~G-protein coupled receptor activity,GO:0004935~adrenergic receptor activity,GO:0004937~alpha1-adrenergic receptor activity,	IPR000276:G protein-coupled receptor, rhodopsin-like,IPR002233:Adrenergic receptor,IPR017452:GPCR, rhodopsin-like, 7TM,	dre04020:Calcium signaling pathway,dre04080:Neuroactive ligand-receptor interaction,dre04261:Adrenergic signaling in cardiomyocytes,dre04270:Vascular smooth muscle contraction,		SM01381:SM01381,	Cell membrane,Complete proteome,G-protein coupled receptor,Membrane,Receptor,Reference proteome,Transducer,Transmembrane,Transmembrane helix,		https://www.genome.jp/kegg-bin/show_pathway?dre04020
fabp6	LOC109645699	20.0635	24.7515	23.6745	21.2097	22.4248	0.00407125	0.717381	0.00567515	0.995472	#N/A		LOC109645699	fabp6	fatty acid binding protein 6, ileal (gastrotropin)(fabp6)	Danio rerio		GO:0006810~transport,GO:0008206~bile acid metabolic process,	GO:0005737~cytoplasm,	GO:0005215~transporter activity,GO:0008289~lipid binding,GO:0032052~bile acid binding,	IPR000463:Cytosolic fatty-acid binding,IPR011038:Calycin-like,IPR012674:Calycin,	dre03320:PPAR signaling pathway,			3D-structure,Complete proteome,Lipid-binding,Proteomics identification,Reference proteome,		https://www.genome.jp/kegg-bin/show_pathway?dre03320
fabp6	LOC109645797	0	3.09394	0	0	0.773484	-3.06499	4.45053	-0.68868	0.491025	#N/A		LOC109645797	fabp6	fatty acid binding protein 6, ileal (gastrotropin)(fabp6)	Danio rerio		GO:0006810~transport,GO:0008206~bile acid metabolic process,	GO:0005737~cytoplasm,	GO:0005215~transporter activity,GO:0008289~lipid binding,GO:0032052~bile acid binding,	IPR000463:Cytosolic fatty-acid binding,IPR011038:Calycin-like,IPR012674:Calycin,	dre03320:PPAR signaling pathway,			3D-structure,Complete proteome,Lipid-binding,Proteomics identification,Reference proteome,		https://www.genome.jp/kegg-bin/show_pathway?dre03320
ccnjl	LOC109642301	97.4514	115.507	130.683	103.928	111.892	0.141948	0.337827	0.420181	0.674354	#N/A		LOC109642301	ccnjl	cyclin J-like(ccnjl)	Danio rerio			GO:0005634~nucleus,GO:0016020~membrane,GO:0016021~integral component of membrane,		IPR004367:Cyclin, C-terminal domain,IPR006671:Cyclin, N-terminal,IPR013763:Cyclin-like,			SM00385:CYCLIN,SM01332:SM01332,	Complete proteome,Cyclin,Membrane,Reference proteome,Transmembrane,Transmembrane helix,
c1qtnf2	c1qtnf2	1.91081	6.18787	1.89396	0	2.49816	-2.06511	2.33081	-0.886004	0.375615	#N/A		c1qtnf2	c1qtnf2	C1q and tumor necrosis factor related protein 2(c1qtnf2)	Danio rerio			GO:0005576~extracellular region,GO:0005581~collagen trimer,		IPR001073:Complement C1q protein,IPR008160:Collagen triple helix repeat,IPR008983:Tumour necrosis factor-like domain,			SM00110:C1Q,	Collagen,Complete proteome,Reference proteome,Secreted,Signal,
slu7	slu7	1802.85	1738.79	1848.5	1847.37	1809.38	0.0613962	0.106909	0.574286	0.565774	0.893475		slu7	slu7	SLU7 homolog, splicing factor(slu7)	Danio rerio		GO:0000375~RNA splicing, via transesterification reactions,GO:0006397~mRNA processing,GO:0008380~RNA splicing,	GO:0005634~nucleus,GO:0005681~spliceosomal complex,	GO:0000386~second spliceosomal transesterification activity,GO:0046872~metal ion binding,	IPR021715:Pre-mRNA splicing Prp18-interacting factor,	dre03040:Spliceosome,			Coiled coil,Complete proteome,Metal-binding,mRNA processing,mRNA splicing,Nucleus,Proteomics identification,Reference proteome,Spliceosome,Zinc,Zinc-finger,	chain:Pre-mRNA-splicing factor SLU7,zinc finger region:CCHC-type,	https://www.genome.jp/kegg-bin/show_pathway?dre03040
nsd1a	LOC109637109	528.339	562.065	500.952	498.429	522.446	-0.125487	0.165129	-0.759933	0.447295	0.845217		LOC109637109	nsd1a	nuclear receptor binding SET domain protein 1a(nsd1a)	Danio rerio		GO:0032259~methylation,	GO:0005634~nucleus,	GO:0008168~methyltransferase activity,GO:0008270~zinc ion binding,GO:0016740~transferase activity,GO:0018024~histone-lysine N-methyltransferase activity,GO:0046872~metal ion binding,	IPR000313:PWWP,IPR001214:SET domain,IPR001965:Zinc finger, PHD-type,IPR003616:Post-SET domain,IPR006560:AWS,IPR011011:Zinc finger, FYVE/PHD-type,IPR013083:Zinc finger, RING/FYVE/PHD-type,IPR019786:Zinc finger, PHD-type, conserved site,IPR019787:Zinc finger, PHD-finger,	dre00310:Lysine degradation,		SM00249:PHD,SM00293:PWWP,SM00317:SET,SM00508:PostSET,SM00570:AWS,	Complete proteome,Metal-binding,Methyltransferase,Nucleus,Proteomics identification,Receptor,Reference proteome,S-adenosyl-L-methionine,Transferase,Zinc,Zinc-finger,		https://www.genome.jp/kegg-bin/show_pathway?dre00310
atp5po	LOC109646177	2023.55	1697.54	2003.81	2099.76	1956.16	0.140631	0.118057	1.19121	0.23357	0.682862		LOC109646177	atp5po
ppp2ca	LOC109643848	128.98	147.478	108.903	104.988	122.587	-0.369336	0.316729	-1.16609	0.243576	#N/A		LOC109643848	ppp2ca	protein phosphatase 2, catalytic subunit, alpha isozyme(ppp2ca)	Danio rerio				GO:0004721~phosphoprotein phosphatase activity,GO:0016787~hydrolase activity,	IPR004843:Metallophosphoesterase domain,IPR006186:Serine/threonine-specific protein phosphatase/bis(5-nucleosyl)-tetraphosphatase,	dre03015:mRNA surveillance pathway,dre04114:Oocyte meiosis,dre04261:Adrenergic signaling in cardiomyocytes,dre04350:TGF-beta signaling pathway,dre04530:Tight junction,		SM00156:PP2Ac,	Complete proteome,Hydrolase,Proteomics identification,Reference proteome,		https://www.genome.jp/kegg-bin/show_pathway?dre03015
sfxn1	sfxn1	14.3311	24.7515	13.2577	15.9073	17.0619	-0.421474	0.835165	-0.50466	0.613798	#N/A		sfxn1	sfxn1	sideroflexin 1(sfxn1)	Danio rerio		GO:0006811~ion transport,GO:0055085~transmembrane transport,	GO:0005739~mitochondrion,GO:0016020~membrane,GO:0016021~integral component of membrane,GO:0031966~mitochondrial membrane,	GO:0015075~ion transmembrane transporter activity,	IPR004686:Tricarboxylate/iron carrier,				Complete proteome,Membrane,Mitochondrion,Proteomics identification,Reference proteome,Transmembrane,Transmembrane helix,
atp7a	atp7a	1165.59	1137.54	1303.04	1152.75	1189.73	0.0930452	0.126869	0.733394	0.463318	0.851401		atp7a	atp7a	ATPase, Cu++ transporting, alpha polypeptide(atp7a)	Danio rerio		GO:0006812~cation transport,GO:0006878~cellular copper ion homeostasis,GO:0010038~response to metal ion,GO:0030001~metal ion transport,GO:0046688~response to copper ion,GO:0060003~copper ion export,	GO:0005802~trans-Golgi network,GO:0005887~integral component of plasma membrane,GO:0016020~membrane,GO:0016021~integral component of membrane,GO:0048471~perinuclear region of cytoplasm,	GO:0000166~nucleotide binding,GO:0004008~copper-exporting ATPase activity,GO:0005507~copper ion binding,GO:0016787~hydrolase activity,GO:0019829~cation-transporting ATPase activity,GO:0046872~metal ion binding,	IPR001757:Cation-transporting P-type ATPase,IPR006121:Heavy metal-associated domain, HMA,IPR006122:Heavy metal-associated domain, copper ion-binding,IPR008250:P-type ATPase, A domain,IPR017969:Heavy-metal-associated, conserved site,IPR018303:P-type ATPase, phosphorylation site,IPR023214:HAD-like domain,IPR023299:P-type ATPase, cytoplasmic domain N,IPR027256:Cation-transporting P-type ATPase, subf…				Complete proteome,Hydrolase,Membrane,Reference proteome,Transmembrane,Transmembrane helix,
gabra6a	LOC109642040	10.5095	17.5323	9.46979	13.7863	12.8245	-0.270625	0.95685	-0.282829	0.777308	#N/A		LOC109642040	gabra6a	gamma-aminobutyric acid (GABA) A receptor, alpha 6a(gabra6a)	Danio rerio		GO:0006810~transport,GO:0006811~ion transport,	GO:0005886~plasma membrane,GO:0016020~membrane,GO:0016021~integral component of membrane,GO:0030054~cell junction,GO:0045202~synapse,GO:1902711~GABA-A receptor complex,	GO:0004890~GABA-A receptor activity,GO:0005216~ion channel activity,GO:0005230~extracellular ligand-gated ion channel activity,	IPR001390:Gamma-aminobutyric-acid A receptor, alpha subunit,IPR006028:Gamma-aminobutyric acid A receptor,IPR006029:Neurotransmitter-gated ion-channel transmembrane domain,IPR006201:Neurotransmitter-gated ion-channel,IPR006202:Neurotransmitter-gated ion-channel ligand-binding,IPR018000:Neurotransmitter-gated ion-channel, conserved site,				Cell junction,Cell membrane,Complete proteome,Disulfide bond,Ion channel,Ion transport,Membrane,Receptor,Reference proteome,Signal,Synapse,Transmembrane,Transmembrane helix,Transport,
nudcd2	nudcd2	1041.39	1011.72	957.396	777.336	946.96	-0.242214	0.144915	-1.67142	0.0946382	0.503267		nudcd2	nudcd2	NudC domain containing 2(nudcd2)	Danio rerio		GO:0006457~protein folding,GO:0032502~developmental process,	GO:0005737~cytoplasm,	GO:0051082~unfolded protein binding,	IPR007052:CS-like domain,IPR008978:HSP20-like chaperone,				Complete proteome,Reference proteome,
ccng1	ccng1	12720.3	9911.94	12171.5	12040.8	11711.1	0.0972601	0.107534	0.904463	0.36575	0.79164		ccng1	ccng1	cyclin G1(ccng1)	Danio rerio		GO:0051726~regulation of cell cycle,			IPR006671:Cyclin, N-terminal,IPR007110:Immunoglobulin-like domain,IPR013763:Cyclin-like,	dre04115:p53 signaling pathway,		SM00385:CYCLIN,	Complete proteome,Cyclin,Reference proteome,		https://www.genome.jp/kegg-bin/show_pathway?dre04115
sowahab	sowaha	0	2.06262	0	0	0.515656	-2.47919	4.88869	-0.507126	0.612066	#N/A		sowaha	sowahab	sosondowah ankyrin repeat domain family member Ab(sowahab)	Danio rerio					IPR002110:Ankyrin repeat,IPR020683:Ankyrin repeat-containing domain,			SM00248:ANK,	ANK repeat,Complete proteome,Reference proteome,
gdf9	gdf9	1.91081	0	0	0	0.477703	-2.37892	4.89609	-0.485883	0.62705	#N/A		gdf9	gdf9	growth differentiation factor 9(gdf9)	Danio rerio		GO:0010862~positive regulation of pathway-restricted SMAD protein phosphorylation,GO:0030509~BMP signaling pathway,GO:0042981~regulation of apoptotic process,GO:0043408~regulation of MAPK cascade,GO:0048468~cell development,GO:0060395~SMAD protein signal transduction,	GO:0005576~extracellular region,GO:0005615~extracellular space,	GO:0005125~cytokine activity,GO:0005160~transforming growth factor beta receptor binding,GO:0008083~growth factor activity,	IPR001839:Transforming growth factor-beta, C-terminal,IPR002405:Inhibin, alpha subunit,IPR015615:Transforming growth factor-beta-related,IPR015617:Growth differentiation factor-9,IPR017948:Transforming growth factor beta, conserved site,			SM00204:TGFB,	Complete proteome,Disulfide bond,Growth factor,Reference proteome,Secreted,
uqcrq	LOC109646082	8205.98	8320.63	6890.22	6621.68	7509.63	-0.290471	0.081743	-3.55347	0.000380186	0.0325794		LOC109646082	uqcrq	ubiquinol-cytochrome c reductase, complex III subunit VII(uqcrq)	Danio rerio		GO:0006122~mitochondrial electron transport, ubiquinol to cytochrome c,	GO:0005750~mitochondrial respiratory chain complex III,	GO:0008121~ubiquinol-cytochrome-c reductase activity,	IPR004205:Cytochrome b-c1 complex subunit 8,	dre00190:Oxidative phosphorylation,dre01100:Metabolic pathways,dre04260:Cardiac muscle contraction,			Complete proteome,Proteomics identification,Reference proteome,		https://www.genome.jp/kegg-bin/show_pathway?dre00190
gnpda1	LOC109644325	1176.1	1138.57	1103.23	990.494	1102.1	-0.144308	0.128705	-1.12123	0.262188	0.712209		LOC109644325	gnpda1	glucosamine-6-phosphate deaminase 1(gnpda1)	Danio rerio		GO:0005975~carbohydrate metabolic process,GO:0006044~N-acetylglucosamine metabolic process,GO:0006046~N-acetylglucosamine catabolic process,GO:0006048~UDP-N-acetylglucosamine biosynthetic process,GO:0019262~N-acetylneuraminate catabolic process,	GO:0005737~cytoplasm,	GO:0004342~glucosamine-6-phosphate deaminase activity,GO:0016787~hydrolase activity,	IPR004547:Glucosamine-6-phosphate isomerase,IPR006148:Glucosamine/galactosamine-6-phosphate isomerase,IPR018321:Glucosamine-6-phosphate isomerase, conserved site,	dre00520:Amino sugar and nucleotide sugar metabolism,dre01100:Metabolic pathways,			Carbohydrate metabolism,Complete proteome,Cytoplasm,Hydrolase,Proteomics identification,Reference proteome,		https://www.genome.jp/kegg-bin/show_pathway?dre00520
ndfip1	LOC109645223	2587.24	2389.55	2585.25	2701.06	2565.77	0.0867318	0.101362	0.855664	0.392183	0.811081		LOC109645223	ndfip1	Nedd4 family interacting protein 1(ndfip1)	Danio rerio		GO:0007034~vacuolar transport,GO:0030001~metal ion transport,	GO:0016020~membrane,GO:0016021~integral component of membrane,		IPR019325:NEDD4/BSD2,				Complete proteome,Membrane,Reference proteome,Transmembrane,Transmembrane helix,
fgf1a	LOC109645500	15.2865	8.2505	10.4168	13.7863	11.935	0.0353237	0.990798	0.0356517	0.97156	#N/A		LOC109645500	fgf1a	fibroblast growth factor 1a(fgf1a)	Danio rerio		GO:0001525~angiogenesis,GO:0007275~multicellular organism development,GO:0008284~positive regulation of cell proliferation,GO:0008543~fibroblast growth factor receptor signaling pathway,GO:0030097~hemopoiesis,GO:0030154~cell differentiation,GO:0030335~positive regulation of cell migration,GO:0045542~positive regulation of cholesterol biosynthetic process,GO:0045766~positive regulation of angiogen…	GO:0005576~extracellular region,GO:0005615~extracellular space,GO:0005634~nucleus,GO:0005737~cytoplasm,GO:0005829~cytosol,GO:0005938~cell cortex,	GO:0005102~receptor binding,GO:0005104~fibroblast growth factor receptor binding,GO:0005178~integrin binding,GO:0008083~growth factor activity,GO:0008201~heparin binding,GO:0044548~S100 protein binding,	IPR002209:Heparin-binding growth factor/Fibroblast growth factor,IPR008996:Cytokine, IL-1-like,	dre04010:MAPK signaling pathway,dre04810:Regulation of actin cytoskeleton,		SM00442:FGF,	Angiogenesis,Complete proteome,Cytoplasm,Developmental protein,Differentiation,Growth factor,Heparin-binding,Mitogen,Nucleus,Reference proteome,Secreted,	binding site:Heparin,chain:Putative heparin-binding growth factor 1,region of interest:Heparin-binding,sequence conflict,	https://www.genome.jp/kegg-bin/show_pathway?dre04010
nr3c1	LOC109639770	955.406	1031.31	1017.06	1105.03	1027.2	0.0949601	0.131652	0.721299	0.470726	0.854696		LOC109639770	nr3c1	nuclear receptor subfamily 3, group C, member 1 (glucocorticoid receptor)(nr3c1)	Danio rerio		GO:0006351~transcription, DNA-templated,GO:0006355~regulation of transcription, DNA-templated,GO:0019222~regulation of metabolic process,GO:0033555~multicellular organismal response to stress,GO:0036367~light adaption,GO:0042921~glucocorticoid receptor signaling pathway,GO:0043009~chordate embryonic development,GO:0043401~steroid hormone mediated signaling pathway,GO:0043402~glucocorticoid mediat…	GO:0005634~nucleus,GO:0005737~cytoplasm,	GO:0003677~DNA binding,GO:0003700~transcription factor activity, sequence-specific DNA binding,GO:0003707~steroid hormone receptor activity,GO:0004883~glucocorticoid receptor activity,GO:0005496~steroid binding,GO:0008270~zinc ion binding,GO:0043565~sequence-specific DNA binding,GO:0046872~metal ion binding,	IPR000536:Nuclear hormone receptor, ligand-binding, core,IPR001409:Glucocorticoid receptor,IPR001628:Zinc finger, nuclear hormone receptor-type,IPR001723:Steroid hormone receptor,IPR013088:Zinc finger, NHR/GATA-type,	dre04080:Neuroactive ligand-receptor interaction,		SM00399:ZnF_C4,SM00430:HOLI,	Complete proteome,DNA-binding,Metal-binding,Nucleus,Receptor,Reference proteome,Transcription,Transcription regulation,Zinc,Zinc-finger,		https://www.genome.jp/kegg-bin/show_pathway?dre04080
kctd16b	LOC109642215	3.82162	0	0.946979	0	1.19215	-1.95744	3.48843	-0.561124	0.574713	#N/A		LOC109642215	kctd16b	potassium channel tetramerization domain containing 16b(kctd16b)	Danio rerio		GO:0006810~transport,GO:0006811~ion transport,GO:0051260~protein homooligomerization,			IPR000210:BTB/POZ-like,IPR003131:Potassium channel tetramerisation-type BTB domain,IPR011333:BTB/POZ fold,			SM00225:BTB,	Complete proteome,Ion channel,Ion transport,Reference proteome,Transport,
sh3rf2	LOC109639697	163.374	116.538	124.054	84.8389	122.201	-0.420878	0.346417	-1.21495	0.224387	#N/A		LOC109639697	sh3rf2	SH3 domain containing ring finger 2(sh3rf2)	Danio rerio				GO:0008270~zinc ion binding,GO:0046872~metal ion binding,	IPR001452:Src homology-3 domain,IPR001841:Zinc finger, RING-type,IPR013083:Zinc finger, RING/FYVE/PHD-type,IPR017907:Zinc finger, RING-type, conserved site,IPR027370:RING-type zinc-finger, LisH dimerisation motif,			SM00184:RING,SM00326:SH3,	Complete proteome,Metal-binding,Reference proteome,SH3 domain,Zinc,Zinc-finger,
kif3a	kif3a	842.668	930.244	905.312	1032.91	927.784	0.128348	0.140842	0.911291	0.362142	0.788104		kif3a	kif3a	kinesin family member 3A(kif3a)	Danio rerio		GO:0007018~microtubule-based movement,GO:0022008~neurogenesis,GO:0060271~cilium morphogenesis,	GO:0005871~kinesin complex,GO:0005874~microtubule,	GO:0000166~nucleotide binding,GO:0003777~microtubule motor activity,GO:0005524~ATP binding,GO:0008017~microtubule binding,GO:0016887~ATPase activity,	IPR001752:Kinesin, motor domain,IPR019821:Kinesin, motor region, conserved site,IPR027417:P-loop containing nucleoside triphosphate hydrolase,			SM00129:KISc,	ATP-binding,Coiled coil,Complete proteome,Microtubule,Motor protein,Nucleotide-binding,Proteomics identification,Reference proteome,
zdhhc15b	zdhhc15	172.928	72.1919	156.252	126.198	131.892	0.202846	0.387898	0.522936	0.601019	#N/A		zdhhc15	zdhhc15b	zinc finger, DHHC-type containing 15b(zdhhc15b)	Danio rerio	General function prediction only,	GO:0016188~synaptic vesicle maturation,	GO:0016020~membrane,GO:0016021~integral component of membrane,	GO:0008270~zinc ion binding,GO:0016740~transferase activity,GO:0016746~transferase activity, transferring acyl groups,GO:0019706~protein-cysteine S-palmitoyltransferase activity,	IPR001594:Zinc finger, DHHC-type, palmitoyltransferase,				Acyltransferase,Complete proteome,Membrane,Reference proteome,Transferase,Transmembrane,Transmembrane helix,
uprt	uprt	4257.29	3939.61	3745.3	3675.65	3904.46	-0.143551	0.0926284	-1.54975	0.121201	0.549031		uprt	uprt	uracil phosphoribosyltransferase (FUR1) homolog (S. cerevisiae)(uprt)	Danio rerio		GO:0009116~nucleoside metabolic process,	GO:0005634~nucleus,GO:0005737~cytoplasm,	GO:0000166~nucleotide binding,GO:0005525~GTP binding,	IPR000836:Phosphoribosyltransferase domain,	dre00240:Pyrimidine metabolism,dre01100:Metabolic pathways,			Complete proteome,Cytoplasm,GTP-binding,Nucleotide-binding,Nucleus,Proteomics identification,Reference proteome,	chain:Uracil phosphoribosyltransferase,	https://www.genome.jp/kegg-bin/show_pathway?dre00240
abcb7	abcb7	3428.95	2982.56	3411.96	3272.66	3274.03	0.0600504	0.102826	0.583999	0.559221	0.893351		abcb7	abcb7	ATP-binding cassette, sub-family B (MDR/TAP), member 7(abcb7)	Danio rerio	Posttranslational modification, protein turnover, chaperones,	GO:0006810~transport,GO:0006879~cellular iron ion homeostasis,GO:0055085~transmembrane transport,	GO:0005743~mitochondrial inner membrane,GO:0016020~membrane,GO:0016021~integral component of membrane,	GO:0000166~nucleotide binding,GO:0005524~ATP binding,GO:0016887~ATPase activity,GO:0042626~ATPase activity, coupled to transmembrane movement of substances,	IPR003439:ABC transporter-like,IPR003593:AAA+ ATPase domain,IPR011527:ABC transporter, transmembrane domain, type 1,IPR017871:ABC transporter, conserved site,IPR027417:P-loop containing nucleoside triphosphate hydrolase,	dre02010:ABC transporters,		SM00382:AAA,	ATP-binding,Complete proteome,Membrane,Nucleotide-binding,Proteomics identification,Reference proteome,Transmembrane,Transmembrane helix,		https://www.genome.jp/kegg-bin/show_pathway?dre02010
nexmifb	kiaa2022	0	4.12525	0.946979	0	1.26806	-2.05648	3.41679	-0.601875	0.547257	#N/A		kiaa2022	nexmifb
si	LOC109624703	1.91081	0	0.946979	0	0.714447	-0.960543	4.25517	-0.225735	0.821407	#N/A		LOC109624703	si
si	LOC109624309	1285.02	1235.51	1857.03	1292.73	1417.57	0.322251	0.154952	2.07968	0.0375551	0.34716		LOC109624309	si
zgc	LOC109624777	5.73243	4.12525	20.8335	12.7258	10.8543	1.76694	1.07429	1.64474	0.100023	#N/A		LOC109624777	zgc
si	LOC109624817	1.91081	0	2.84094	5.30243	2.51354	2.06948	2.30259	0.898761	0.36878	#N/A		LOC109624817	si
frmpd3	frmpd3	5.73243	4.12525	1.89396	9.54438	5.324	0.203964	1.50716	0.13533	0.892351	#N/A		frmpd3	frmpd3	FERM and PDZ domain containing 3(frmpd3)	Danio rerio			GO:0005856~cytoskeleton,		IPR000299:FERM domain,IPR001478:PDZ domain,IPR011993:Pleckstrin homology-like domain,IPR019748:FERM central domain,IPR019749:Band 4.1 domain,			SM00228:PDZ,SM00295:B41,	Complete proteome,Reference proteome,
prps1b	prps1	1462.73	1467.56	1520.85	1545.13	1499.06	0.0652469	0.112394	0.580518	0.561566	0.893351		prps1	prps1b	phosphoribosyl pyrophosphate synthetase 1B(prps1b)	Danio rerio		GO:0009116~nucleoside metabolic process,GO:0009156~ribonucleoside monophosphate biosynthetic process,GO:0009165~nucleotide biosynthetic process,GO:0044249~cellular biosynthetic process,		GO:0000287~magnesium ion binding,GO:0004749~ribose phosphate diphosphokinase activity,	IPR000836:Phosphoribosyltransferase domain,IPR000842:Phosphoribosyl pyrophosphate synthetase, conserved site,IPR005946:Ribose-phosphate diphosphokinase,	dre00030:Pentose phosphate pathway,dre00230:Purine metabolism,dre01100:Metabolic pathways,dre01130:Biosynthesis of antibiotics,dre01200:Carbon metabolism,dre01230:Biosynthesis of amino acids,			Complete proteome,Proteomics identification,Reference proteome,		https://www.genome.jp/kegg-bin/show_pathway?dre00030
slc25a51b	slc25a53	47.7703	51.5656	47.3489	30.7541	44.3597	-0.343356	0.527073	-0.651438	0.514764	#N/A		slc25a53	slc25a51b	solute carrier family 25, member 51b(slc25a51b)	Danio rerio		GO:0006412~translation,GO:0006810~transport,	GO:0016020~membrane,GO:0016021~integral component of membrane,	GO:0003735~structural constituent of ribosome,	IPR018108:Mitochondrial substrate/solute carrier,IPR023395:Mitochondrial carrier domain,				Complete proteome,Membrane,Proteomics identification,Reference proteome,Transmembrane,Transmembrane helix,Transport,
si	LOC109624363	38.2162	43.3151	44.508	48.7824	43.7054	0.194388	0.517521	0.375613	0.707204	#N/A		LOC109624363	si
zgc	LOC109627737	1250.63	1287.08	1474.45	1418.93	1357.77	0.189491	0.116794	1.62245	0.104707	0.520649		LOC109627737	zgc
znf711	znf711	429.932	530.095	481.065	471.916	478.252	-0.00976613	0.181205	-0.0538955	0.957018	#N/A		znf711	znf711	zinc finger protein 711(znf711)	Danio rerio	General function prediction only,	GO:0006351~transcription, DNA-templated,GO:0006355~regulation of transcription, DNA-templated,GO:0045893~positive regulation of transcription, DNA-templated,	GO:0005634~nucleus,GO:0005737~cytoplasm,GO:0060388~vitelline envelope,	GO:0000977~RNA polymerase II regulatory region sequence-specific DNA binding,GO:0003676~nucleic acid binding,GO:0003677~DNA binding,GO:0003700~transcription factor activity, sequence-specific DNA binding,GO:0043565~sequence-specific DNA binding,GO:0046872~metal ion binding,	IPR006794:Transcriptional activator, Zfx / Zfy domain,IPR007087:Zinc finger, C2H2,IPR013087:Zinc finger C2H2-type/integrase DNA-binding domain,IPR015880:Zinc finger, C2H2-like,			SM00355:ZnF_C2H2,	Complete proteome,Cytoplasm,DNA-binding,Metal-binding,Nucleus,Reference proteome,Repeat,Transcription,Transcription regulation,Zinc,Zinc-finger,
kctd12b	LOC109627873	3.82162	8.2505	5.68187	6.36292	6.02923	-0.000413607	1.3705	-0.000301794	0.999759	#N/A		LOC109627873	kctd12b	potassium channel tetramerisation domain containing 12b(kctd12b)	Danio rerio		GO:0006810~transport,GO:0006811~ion transport,GO:0051260~protein homooligomerization,			IPR000210:BTB/POZ-like,IPR003131:Potassium channel tetramerisation-type BTB domain,IPR011333:BTB/POZ fold,			SM00225:BTB,	Complete proteome,Ion channel,Ion transport,Reference proteome,Transport,
rhogd	LOC109626006	1959.54	1797.58	1943.2	1922.66	1905.74	0.0409828	0.10833	0.378314	0.705198	0.9324		LOC109626006	rhogd	ras homolog gene family, member Gd(rhogd)	Danio rerio		GO:0007264~small GTPase mediated signal transduction,	GO:0005622~intracellular,	GO:0005525~GTP binding,	IPR001806:Small GTPase superfamily,IPR005225:Small GTP-binding protein domain,IPR027417:P-loop containing nucleoside triphosphate hydrolase,	dre05132:Salmonella infection,			Complete proteome,Reference proteome,		https://www.genome.jp/kegg-bin/show_pathway?dre05132
fhdc2	LOC109625994	321.016	312.488	339.965	255.577	307.262	-0.0876098	0.221798	-0.394999	0.692844	#N/A		LOC109625994	fhdc2	FH2 domain containing 2(fhdc2)	Danio rerio					IPR015425:Actin-binding FH2,			SM00498:FH2,	Complete proteome,Reference proteome,
gcna	LOC109633733	711.777	731.2	637.317	741.28	705.394	-0.0665531	0.152814	-0.435516	0.663188	0.92509		LOC109633733	gcna
adora2b	LOC109637186	0	2.06262	0.946979	8.48389	2.87337	2.20514	2.27586	0.968923	0.332584	#N/A		LOC109637186	adora2b	adenosine A2b receptor(adora2b)	Danio rerio		GO:0001973~adenosine receptor signaling pathway,GO:0007165~signal transduction,GO:0007186~G-protein coupled receptor signaling pathway,GO:0098508~endothelial to hematopoietic transition,GO:1901532~regulation of hematopoietic progenitor cell differentiation,GO:1902036~regulation of hematopoietic stem cell differentiation,	GO:0005886~plasma membrane,GO:0016020~membrane,GO:0016021~integral component of membrane,	GO:0001609~G-protein coupled adenosine receptor activity,GO:0004871~signal transducer activity,GO:0004930~G-protein coupled receptor activity,	IPR000276:G protein-coupled receptor, rhodopsin-like,IPR001634:Adenosine receptor,IPR017452:GPCR, rhodopsin-like, 7TM,	dre04020:Calcium signaling pathway,dre04080:Neuroactive ligand-receptor interaction,dre04270:Vascular smooth muscle contraction,		SM01381:SM01381,	Cell membrane,Complete proteome,Disulfide bond,G-protein coupled receptor,Glycoprotein,Membrane,Receptor,Reference proteome,Transducer,Transmembrane,Transmembrane helix,		https://www.genome.jp/kegg-bin/show_pathway?dre04020
cetn2	LOC109630951	1889.79	1856.36	1251.91	1723.29	1680.34	-0.33334	0.142555	-2.33832	0.0193707	0.261269		LOC109630951	cetn2	centrin, EF-hand protein, 2(cetn2)	Danio rerio				GO:0005509~calcium ion binding,	IPR000629:RNA helicase, ATP-dependent, DEAD-box, conserved site,IPR002048:EF-hand domain,IPR011992:EF-hand-like domain,IPR018247:EF-Hand 1, calcium-binding site,	dre03420:Nucleotide excision repair,		SM00054:EFh,	Complete proteome,Reference proteome,		https://www.genome.jp/kegg-bin/show_pathway?dre03420
fut11	fut11	582.797	474.404	564.399	630.989	563.147	0.17597	0.173524	1.0141	0.310537	0.74977		fut11	fut11	fucosyltransferase 11 (alpha (1,3) fucosyltransferase)(fut11)	Danio rerio		GO:0006486~protein glycosylation,GO:0006487~protein N-linked glycosylation,	GO:0000139~Golgi membrane,GO:0005794~Golgi apparatus,GO:0016020~membrane,GO:0016021~integral component of membrane,GO:0032580~Golgi cisterna membrane,	GO:0000009~alpha-1,6-mannosyltransferase activity,GO:0000026~alpha-1,2-mannosyltransferase activity,GO:0000030~mannosyltransferase activity,GO:0000033~alpha-1,3-mannosyltransferase activity,GO:0001962~alpha-1,3-galactosyltransferase activity,GO:0003980~UDP-glucose:glycoprotein glucosyltransferase activity,GO:0004376~glycolipid mannosyltransferase activity,GO:0004576~oligosaccharyl transferase act…	IPR001503:Glycosyl transferase, family 10,IPR017176:Alpha-(1, 3)-fucosyltransferase, metazoan,		PIRSF037332:alpha-(1,3)-fucosyltransferase, Metazoa type,		Complete proteome,Disulfide bond,Glycoprotein,Glycosyltransferase,Golgi apparatus,Membrane,Proteomics identification,Reference proteome,Signal,Signal-anchor,Transferase,Transmembrane,Transmembrane helix,	chain:Alpha-(1,3)-fucosyltransferase 11,disulfide bond,glycosylation site:N-linked (GlcNAc...),topological domain:Cytoplasmic,topological domain:Lumenal,transmembrane region,
rab9b	LOC109625319	460.505	402.212	499.058	565.239	481.754	0.301752	0.178319	1.69221	0.0906065	#N/A		LOC109625319	rab9b	RAB9B, member RAS oncogene family(rab9b)	Danio rerio		GO:0007264~small GTPase mediated signal transduction,GO:0042147~retrograde transport, endosome to Golgi,	GO:0005829~cytosol,	GO:0005525~GTP binding,	IPR001806:Small GTPase superfamily,IPR005225:Small GTP-binding protein domain,IPR027417:P-loop containing nucleoside triphosphate hydrolase,				Complete proteome,Reference proteome,
plp1a	LOC109625300	6.68784	14.4384	5.68187	1.06049	6.96714	-1.62932	1.38328	-1.17787	0.238849	#N/A		LOC109625300	plp1a	proteolipid protein 1a(plp1a)	Danio rerio		GO:0042552~myelination,	GO:0016020~membrane,GO:0016021~integral component of membrane,		IPR001614:Myelin proteolipid protein PLP,IPR018237:Myelin proteolipid protein PLP, conserved site,			SM00002:PLP,	Complete proteome,Membrane,Proteomics identification,Reference proteome,Transmembrane,Transmembrane helix,
pcdh20	LOC109625290	5.73243	0	2.84094	0	2.14334	-1.00288	2.6719	-0.375345	0.707404	#N/A		LOC109625290	pcdh20	protocadherin 20(pcdh20)	Danio rerio		GO:0007155~cell adhesion,GO:0007156~homophilic cell adhesion via plasma membrane adhesion molecules,	GO:0005886~plasma membrane,GO:0016020~membrane,GO:0016021~integral component of membrane,	GO:0005509~calcium ion binding,	IPR002126:Cadherin,IPR013164:Cadherin, N-terminal,IPR015919:Cadherin-like,IPR020894:Cadherin conserved site,			SM00112:CA,	Calcium,Complete proteome,Membrane,Reference proteome,Repeat,Signal,Transmembrane,Transmembrane helix,
si	LOC109625324	1.91081	10.3131	3.78792	2.12097	4.53321	-1.03813	1.65226	-0.628312	0.5298	#N/A		LOC109625324	si
nlgn3a	nlgn3	0	0	0.946979	3.18146	1.03211	3.49498	3.61203	0.967594	0.333247	#N/A		nlgn3	nlgn3a	neuroligin 3a(nlgn3a)	Danio rerio	Lipid metabolism,	GO:0007158~neuron cell-cell adhesion,GO:0050804~modulation of synaptic transmission,GO:0097105~presynaptic membrane assembly,	GO:0005887~integral component of plasma membrane,GO:0009986~cell surface,GO:0016020~membrane,GO:0016021~integral component of membrane,GO:0045202~synapse,	GO:0004872~receptor activity,GO:0042043~neurexin family protein binding,GO:0052689~carboxylic ester hydrolase activity,	IPR000460:Neuroligin,IPR002018:Carboxylesterase, type B,IPR019819:Carboxylesterase type B, conserved site,	dre04514:Cell adhesion molecules (CAMs),			Complete proteome,Membrane,Reference proteome,Transmembrane,Transmembrane helix,		https://www.genome.jp/kegg-bin/show_pathway?dre04514
eda	eda	0	0	1.89396	0	0.473489	2.38244	4.898	0.48641	0.626676	#N/A		eda	eda	ectodysplasin A(eda)	Danio rerio		GO:0006955~immune response,GO:0042476~odontogenesis,GO:0060348~bone development,	GO:0016020~membrane,	GO:0005164~tumor necrosis factor receptor binding,	IPR006052:Tumour necrosis factor,IPR008983:Tumour necrosis factor-like domain,	dre04060:Cytokine-cytokine receptor interaction,			Complete proteome,Reference proteome,		https://www.genome.jp/kegg-bin/show_pathway?dre04060
nrros	LOC109628184	0	0	0.946979	0	0.236745	1.43285	4.99336	0.286951	0.77415	#N/A		LOC109628184	nrros	negative regulator of reactive oxygen species(nrros)	Danio rerio	Function unknown,	GO:0002376~immune system process,GO:0006801~superoxide metabolic process,GO:0006954~inflammatory response,GO:0006955~immune response,GO:0045087~innate immune response,	GO:0005783~endoplasmic reticulum,GO:0005789~endoplasmic reticulum membrane,GO:0005886~plasma membrane,GO:0016020~membrane,GO:0016021~integral component of membrane,		IPR001611:Leucine-rich repeat,IPR003591:Leucine-rich repeat, typical subtype,IPR026906:Leucine rich repeat 5,			SM00369:LRR_TYP,	Cell membrane,Complete proteome,Endoplasmic reticulum,Glycoprotein,Immunity,Inflammatory response,Innate immunity,Leucine-rich repeat,Membrane,Reference proteome,Repeat,Signal,Transmembrane,Transmembrane helix,	chain:Leucine-rich repeat-containing protein 33,glycosylation site:N-linked (GlcNAc...),repeat:LRR 1,repeat:LRR 10,repeat:LRR 11,repeat:LRR 12,repeat:LRR 13,repeat:LRR 14,repeat:LRR 15,repeat:LRR 16,repeat:LRR 17,repeat:LRR 18,repeat:LRR 19,repeat:LRR 2,repeat:LRR 20,repeat:LRR 21,repeat:LRR 3,repeat:LRR 4,repeat:LRR 5,repeat:LRR 6,repeat:LRR 7,repeat:LRR 8,repeat:LRR 9,signal peptide,topological…
tdrkh	LOC109628178	0	0	0	1.06049	0.265122	1.51532	4.98773	0.303809	0.761273	#N/A		LOC109628178	tdrkh	tudor and KH domain containing(tdrkh)	Danio rerio	General function prediction only,		GO:0016020~membrane,GO:0016021~integral component of membrane,	GO:0003676~nucleic acid binding,GO:0003723~RNA binding,	IPR002999:Tudor domain,IPR004087:K Homology domain,IPR004088:K Homology domain, type 1,			SM00322:KH,SM00333:TUDOR,	Complete proteome,Membrane,Proteomics identification,Reference proteome,Transmembrane,Transmembrane helix,
cx31.7	LOC109628198	0	0	1.89396	2.12097	1.00373	3.45826	3.62276	0.954591	0.339784	#N/A		LOC109628198	cx31.7	connexin 31.7(cx31.7)	Danio rerio		GO:0007154~cell communication,	GO:0005886~plasma membrane,GO:0005921~gap junction,GO:0005922~connexon complex,GO:0016020~membrane,GO:0016021~integral component of membrane,GO:0030054~cell junction,		IPR000500:Connexin,IPR013092:Connexin, N-terminal,IPR017990:Connexin, conserved site,IPR019570:Gap junction protein, cysteine-rich domain,			SM00037:CNX,SM01089:SM01089,	Cell junction,Cell membrane,Complete proteome,Gap junction,Membrane,Reference proteome,Transmembrane,Transmembrane helix,
cx39.9	LOC109626734	11.4649	7.21919	19.8866	4.24195	10.7031	0.374195	1.11615	0.335256	0.737432	#N/A		LOC109626734	cx39.9	connexin 39.9(cx39.9)	Danio rerio		GO:0007154~cell communication,GO:0010644~cell communication by electrical coupling,GO:0031444~slow-twitch skeletal muscle fiber contraction,	GO:0005886~plasma membrane,GO:0005921~gap junction,GO:0005922~connexon complex,GO:0016020~membrane,GO:0016021~integral component of membrane,GO:0030054~cell junction,		IPR000500:Connexin,IPR013092:Connexin, N-terminal,IPR017990:Connexin, conserved site,IPR019570:Gap junction protein, cysteine-rich domain,			SM00037:CNX,SM01089:SM01089,	Cell junction,Cell membrane,Complete proteome,Gap junction,Membrane,Reference proteome,Transmembrane,Transmembrane helix,
vma21	vma21	1517.18	1342.77	1477.29	1496.35	1458.4	0.0558443	0.119494	0.467339	0.640257	0.920777		vma21	vma21	VMA21 vacuolar H+-ATPase homolog (S. cerevisiae)(vma21)	Danio rerio		GO:0070072~vacuolar proton-transporting V-type ATPase complex assembly,	GO:0005789~endoplasmic reticulum membrane,GO:0016021~integral component of membrane,GO:0030127~COPII vesicle coat,GO:0033116~endoplasmic reticulum-Golgi intermediate compartment membrane,		IPR019013:Vacuolar ATPase assembly integral membrane protein VMA21-like domain,				Complete proteome,Cytoplasmic vesicle,Endoplasmic reticulum,Membrane,Reference proteome,Transmembrane,Transmembrane helix,
mtnr1c	LOC109627963	9.55406	8.2505	1.89396	8.48389	7.0456	-0.790762	1.32428	-0.597126	0.550423	#N/A		LOC109627963	mtnr1c	melatonin receptor 1C(mtnr1c)	Danio rerio		GO:0007165~signal transduction,GO:0007166~cell surface receptor signaling pathway,GO:0007186~G-protein coupled receptor signaling pathway,	GO:0005886~plasma membrane,GO:0005887~integral component of plasma membrane,GO:0016020~membrane,GO:0016021~integral component of membrane,	GO:0004871~signal transducer activity,GO:0004930~G-protein coupled receptor activity,GO:0008502~melatonin receptor activity,	IPR000025:Melatonin receptor family,IPR000276:G protein-coupled receptor, rhodopsin-like,IPR002279:Melatonin receptor type 1C,IPR017452:GPCR, rhodopsin-like, 7TM,			SM01381:SM01381,	Cell membrane,Complete proteome,G-protein coupled receptor,Membrane,Receptor,Reference proteome,Transducer,Transmembrane,Transmembrane helix,	chain:Melatonin receptor type 1C,topological domain:Cytoplasmic,topological domain:Extracellular,transmembrane region,
neurl1b	neurl1b	0	0	0	6.36292	1.59073	4.11734	3.35879	1.22584	0.22026	#N/A		neurl1b	neurl1b	neuralized E3 ubiquitin protein ligase 1B(neurl1b)	Danio rerio				GO:0008270~zinc ion binding,	IPR001841:Zinc finger, RING-type,IPR006573:NEUZ,IPR013083:Zinc finger, RING/FYVE/PHD-type,			SM00588:NEUZ,	Complete proteome,Reference proteome,
ergic1	ergic1	884.705	933.338	923.304	983.071	931.105	0.0683189	0.13388	0.510299	0.609842	0.910778		ergic1	ergic1	endoplasmic reticulum-golgi intermediate compartment 1(ergic1)	Danio rerio		GO:0006810~transport,GO:0016192~vesicle-mediated transport,	GO:0000139~Golgi membrane,GO:0005783~endoplasmic reticulum,GO:0005789~endoplasmic reticulum membrane,GO:0005794~Golgi apparatus,GO:0016020~membrane,GO:0016021~integral component of membrane,GO:0033116~endoplasmic reticulum-Golgi intermediate compartment membrane,		IPR012936:Endoplasmic reticulum vesicle transporter, C-terminal,				Complete proteome,Endoplasmic reticulum,ER-Golgi transport,Glycoprotein,Golgi apparatus,Membrane,Proteomics identification,Reference proteome,Transmembrane,Transmembrane helix,Transport,	chain:Endoplasmic reticulum-Golgi intermediate compartment protein 1,glycosylation site:N-linked (GlcNAc...),topological domain:Cytoplasmic,topological domain:Lumenal,transmembrane region,
flt4	flt4	9.55406	23.7202	8.52281	4.24195	11.5097	-1.3722	1.0644	-1.28918	0.197335	#N/A		flt4	flt4	fms-related tyrosine kinase 4(flt4)	Danio rerio		GO:0001525~angiogenesis,GO:0001944~vasculature development,GO:0001945~lymph vessel development,GO:0001946~lymphangiogenesis,GO:0002040~sprouting angiogenesis,GO:0006468~protein phosphorylation,GO:0007169~transmembrane receptor protein tyrosine kinase signaling pathway,GO:0007275~multicellular organism development,GO:0008045~motor neuron axon guidance,GO:0016310~phosphorylation,GO:0030154~cell dif…	GO:0005886~plasma membrane,GO:0005887~integral component of plasma membrane,GO:0016020~membrane,GO:0016021~integral component of membrane,	GO:0000166~nucleotide binding,GO:0004672~protein kinase activity,GO:0004713~protein tyrosine kinase activity,GO:0004714~transmembrane receptor protein tyrosine kinase activity,GO:0005021~vascular endothelial growth factor-activated receptor activity,GO:0005524~ATP binding,GO:0016301~kinase activity,GO:0016740~transferase activity,	IPR000719:Protein kinase, catalytic domain,IPR001245:Serine-threonine/tyrosine-protein kinase catalytic domain,IPR001824:Tyrosine-protein kinase, receptor class III, conserved site,IPR003598:Immunoglobulin subtype 2,IPR003599:Immunoglobulin subtype,IPR007110:Immunoglobulin-like domain,IPR008266:Tyrosine-protein kinase, active site,IPR009137:Tyrosine-protein kinase, vascular endothelial growth fac…	dre04060:Cytokine-cytokine receptor interaction,dre04510:Focal adhesion,		SM00219:TyrKc,SM00408:IGc2,SM00409:IG,	Angiogenesis,ATP-binding,Cell membrane,Complete proteome,Developmental protein,Differentiation,Disulfide bond,Glycoprotein,Immunoglobulin domain,Kinase,Membrane,Nucleotide-binding,Phosphoprotein,Receptor,Reference proteome,Repeat,Signal,Transferase,Transmembrane,Transmembrane helix,Tyrosine-protein kinase,	active site:Proton acceptor,binding site:ATP,chain:Vascular endothelial growth factor receptor 3,disulfide bond,domain:Ig-like C2-type 1,domain:Ig-like C2-type 2,domain:Ig-like C2-type 3,domain:Ig-like C2-type 4,domain:Ig-like C2-type 5,domain:Ig-like C2-type 6,domain:Ig-like C2-type 7,domain:Protein kinase,glycosylation site:N-linked (GlcNAc...),modified residue,nucleotide phosphate-binding regi…	https://www.genome.jp/kegg-bin/show_pathway?dre04060
trim105	LOC109625762	222.609	213.482	190.343	176.041	200.619	-0.250883	0.2506	-1.00113	0.316765	#N/A		LOC109625762	trim105	tripartite motif containing 105(trim105)	Danio rerio				GO:0008270~zinc ion binding,GO:0046872~metal ion binding,	IPR001841:Zinc finger, RING-type,IPR001870:B30.2/SPRY domain,IPR003877:SPla/RYanodine receptor SPRY,IPR003879:Butyrophylin-like,IPR006574:SPRY-associated,IPR013083:Zinc finger, RING/FYVE/PHD-type,IPR013320:Concanavalin A-like lectin/glucanase, subgroup,IPR017907:Zinc finger, RING-type, conserved site,IPR018957:Zinc finger, C3HC4 RING-type,			SM00184:RING,SM00449:SPRY,SM00589:PRY,	Coiled coil,Complete proteome,Metal-binding,Reference proteome,Zinc,Zinc-finger,
prelid1a	prelid1	3912.39	3889.08	4306.86	3790.18	3974.63	0.0539222	0.0976189	0.552375	0.580692	0.900892		prelid1	prelid1a	PRELI domain containing 1a(prelid1a)	Danio rerio			GO:0005758~mitochondrial intermembrane space,	GO:1990050~phosphatidic acid transporter activity,	IPR006797:PRELI/MSF1,				Complete proteome,Reference proteome,
mxd3	LOC109625077	277.068	332.083	227.275	247.093	270.88	-0.360691	0.225659	-1.59839	0.109956	#N/A		LOC109625077	mxd3	MAX dimerization protein 3(mxd3)	Danio rerio		GO:0006351~transcription, DNA-templated,GO:0006355~regulation of transcription, DNA-templated,	GO:0005634~nucleus,	GO:0003677~DNA binding,GO:0046983~protein dimerization activity,	IPR011598:Myc-type, basic helix-loop-helix (bHLH) domain,			SM00353:HLH,	Coiled coil,Complete proteome,DNA-binding,Nucleus,Reference proteome,Repressor,Transcription,Transcription regulation,	chain:Max dimerization protein 3,DNA-binding region:Basic motif,domain:Helix-loop-helix motif,
fam193b	fam193b	485.346	514.625	515.156	557.816	518.236	0.101439	0.167257	0.606485	0.544192	0.883725		fam193b	fam193b	family with sequence similarity 193, member B(fam193b)	Danio rerio									Complete proteome,Proteomics identification,Reference proteome,
CABZ01072952.1	ddx41	1867.82	1731.57	1818.2	1711.62	1782.3	-0.028115	0.111037	-0.253204	0.800111	0.955616		ddx41	CABZ01072952.1
CABZ01072950.1	dok3	5.73243	0	1.89396	4.24195	2.96708	0.084636	2.12067	0.03991	0.968165	#N/A		dok3	CABZ01072950.1
atoh1b	LOC109624501	3.82162	4.12525	2.84094	4.24195	3.75744	-0.168932	1.69864	-0.0994514	0.92078	#N/A		LOC109624501	atoh1b	atonal bHLH transcription factor 1b(atoh1b)	Danio rerio		GO:0042491~auditory receptor cell differentiation,GO:0042668~auditory receptor cell fate determination,GO:0048840~otolith development,		GO:0046983~protein dimerization activity,	IPR011598:Myc-type, basic helix-loop-helix (bHLH) domain,			SM00353:HLH,	Complete proteome,Reference proteome,
unc5a	unc5a	5.73243	1.03131	2.84094	0	2.40117	-1.23631	2.35635	-0.52467	0.599812	#N/A		unc5a	unc5a	unc-5 netrin receptor A(unc5a)	Danio rerio		GO:0007165~signal transduction,	GO:0016020~membrane,GO:0016021~integral component of membrane,		IPR000488:Death domain,IPR000884:Thrombospondin, type 1 repeat,IPR000906:ZU5,IPR003598:Immunoglobulin subtype 2,IPR003599:Immunoglobulin subtype,IPR007110:Immunoglobulin-like domain,IPR011029:Death-like domain,IPR013098:Immunoglobulin I-set,IPR013783:Immunoglobulin-like fold,			SM00005:DEATH,SM00209:TSP1,SM00218:ZU5,SM00408:IGc2,SM00409:IG,	Complete proteome,Membrane,Reference proteome,Transmembrane,Transmembrane helix,
pdlim7	pdlim7	3859.84	3933.43	4802.13	4708.56	4325.99	0.287404	0.0876843	3.27772	0.0010465	0.0616952		pdlim7	pdlim7	PDZ and LIM domain 7(pdlim7)	Danio rerio		GO:0001756~somitogenesis,GO:0001947~heart looping,GO:0003143~embryonic heart tube morphogenesis,GO:0003190~atrioventricular valve formation,GO:0003294~atrial ventricular junction remodeling,GO:0033339~pectoral fin development,	GO:0005737~cytoplasm,GO:0005856~cytoskeleton,GO:0015629~actin cytoskeleton,GO:0031941~filamentous actin,GO:0048471~perinuclear region of cytoplasm,	GO:0008270~zinc ion binding,GO:0046872~metal ion binding,	IPR001478:PDZ domain,IPR001781:Zinc finger, LIM-type,			SM00132:LIM,SM00228:PDZ,	Complete proteome,Cytoplasm,Cytoskeleton,LIM domain,Metal-binding,Proteomics identification,Reference proteome,Repeat,Zinc,	chain:PDZ and LIM domain protein 7,domain:LIM zinc-binding 1,domain:LIM zinc-binding 2,domain:LIM zinc-binding 3,domain:PDZ,
cltb	cltb	2767.81	2448.34	2936.58	2767.87	2730.15	0.129023	0.104927	1.22964	0.21883	0.66784		cltb	cltb	clathrin, light chain B(cltb)	Danio rerio		GO:0006886~intracellular protein transport,GO:0016192~vesicle-mediated transport,GO:0072583~clathrin-mediated endocytosis,	GO:0030125~clathrin vesicle coat,GO:0030130~clathrin coat of trans-Golgi network vesicle,GO:0030132~clathrin coat of coated pit,	GO:0005198~structural molecule activity,GO:0032050~clathrin heavy chain binding,	IPR000996:Clathrin light chain,	dre04142:Lysosome,dre04144:Endocytosis,			Complete proteome,Reference proteome,		https://www.genome.jp/kegg-bin/show_pathway?dre04142
higd2a	higd2a	2875.77	2749.48	2473.51	2288.53	2596.82	-0.240157	0.101021	-2.37729	0.0174402	0.248937		higd2a	higd2a	HIG1 hypoxia inducible domain family, member 2A(higd2a)	Danio rerio			GO:0016020~membrane,GO:0016021~integral component of membrane,		IPR007667:Hypoxia induced protein, domain,				Complete proteome,Membrane,Proteomics identification,Reference proteome,Transmembrane,Transmembrane helix,
ankhd1	LOC109625099	7091.02	7580.15	7488.71	7379.92	7384.95	0.0193862	0.0838452	0.231214	0.817149	0.959888		LOC109625099	ankhd1	ankyrin repeat and KH domain containing 1(ankhd1)	Danio rerio		GO:0045087~innate immune response,GO:0060047~heart contraction,	GO:0005737~cytoplasm,	GO:0003676~nucleic acid binding,GO:0003723~RNA binding,	IPR002110:Ankyrin repeat,IPR004087:K Homology domain,IPR004088:K Homology domain, type 1,IPR020683:Ankyrin repeat-containing domain,			SM00248:ANK,SM00322:KH,	ANK repeat,Coiled coil,Complete proteome,Proteomics identification,Reference proteome,
hnrnph1	hnrnph1	4048.05	3971.58	4484.89	4145.44	4162.49	0.106032	0.0917514	1.15565	0.247826	0.70159		hnrnph1	hnrnph1	heterogeneous nuclear ribonucleoprotein H1(hnrnph1)	Danio rerio			GO:0019012~virion,GO:0019013~viral nucleocapsid,GO:0030529~intracellular ribonucleoprotein complex,	GO:0000166~nucleotide binding,GO:0003676~nucleic acid binding,	IPR000504:RNA recognition motif domain,IPR012677:Nucleotide-binding, alpha-beta plait,IPR012996:Zinc finger, CHHC-type,			SM00360:RRM,	Complete proteome,Proteomics identification,Reference proteome,Ribonucleoprotein,Viral nucleoprotein,Virion,
rufy1	LOC109625685	853.177	994.185	921.41	983.071	937.961	0.0441144	0.140456	0.31408	0.75346	0.943832		LOC109625685	rufy1	RUN and FYVE domain containing 1(rufy1)	Danio rerio				GO:0046872~metal ion binding,	IPR000306:Zinc finger, FYVE-type,IPR004012:RUN,IPR011011:Zinc finger, FYVE/PHD-type,IPR013083:Zinc finger, RING/FYVE/PHD-type,IPR017455:Zinc finger, FYVE-related,	dre04144:Endocytosis,		SM00064:FYVE,SM00593:RUN,	Coiled coil,Complete proteome,Metal-binding,Proteomics identification,Reference proteome,Zinc,Zinc-finger,		https://www.genome.jp/kegg-bin/show_pathway?dre04144
hbegfa	LOC109625710	899.992	835.363	1227.28	1109.27	1017.98	0.429302	0.133309	3.22036	0.00128028	0.0690227		LOC109625710	hbegfa	heparin-binding EGF-like growth factor a(hbegfa)	Danio rerio		GO:0007173~epidermal growth factor receptor signaling pathway,GO:0008284~positive regulation of cell proliferation,GO:0009611~response to wounding,GO:0060041~retina development in camera-type eye,GO:0070654~sensory epithelium regeneration,	GO:0005615~extracellular space,GO:0016020~membrane,GO:0016021~integral component of membrane,	GO:0005154~epidermal growth factor receptor binding,GO:0008083~growth factor activity,	IPR000742:Epidermal growth factor-like domain,IPR013032:EGF-like, conserved site,IPR015497:Epidermal growth factor receptor ligand,	dre04012:ErbB signaling pathway,dre04912:GnRH signaling pathway,		SM00181:EGF,	Complete proteome,Membrane,Reference proteome,Signal,Transmembrane,Transmembrane helix,		https://www.genome.jp/kegg-bin/show_pathway?dre04012
si	prob1	312.418	239.264	289.776	203.613	261.268	-0.160119	0.254598	-0.628907	0.52941	#N/A		prob1	si
atxn7	LOC109628084	0	10.3131	10.4168	4.24195	6.24296	0.519835	1.59066	0.326805	0.743815	#N/A		LOC109628084	atxn7	ataxin 7(atxn7)	Danio rerio		GO:0000226~microtubule cytoskeleton organization,GO:0006357~regulation of transcription from RNA polymerase II promoter,GO:0021702~cerebellar Purkinje cell differentiation,GO:0021707~cerebellar granule cell differentiation,GO:0043009~chordate embryonic development,GO:0046530~photoreceptor cell differentiation,	GO:0030914~STAGA complex,		IPR013243:SCA7 domain,				Complete proteome,Reference proteome,
rmnd5b	rmnd5b	1506.67	1470.65	1458.35	1635.27	1517.74	0.0547553	0.1177	0.465211	0.641781	0.920777		rmnd5b	rmnd5b	required for meiotic nuclear division 5 homolog B(rmnd5b)	Danio rerio	General function prediction only,	GO:0042787~protein ubiquitination involved in ubiquitin-dependent protein catabolic process,GO:0043161~proteasome-mediated ubiquitin-dependent protein catabolic process,	GO:0005634~nucleus,GO:0005737~cytoplasm,GO:0034657~GID complex,	GO:0004842~ubiquitin-protein transferase activity,GO:0046872~metal ion binding,	IPR006594:LisH dimerisation motif,IPR006595:CTLH, C-terminal LisH motif,IPR013083:Zinc finger, RING/FYVE/PHD-type,IPR013144:CRA domain,IPR024964:CTLH/CRA C-terminal to LisH motif domain,IPR027370:RING-type zinc-finger, LisH dimerisation motif,			SM00668:CTLH,SM00757:CRA,	Complete proteome,Metal-binding,Proteomics identification,Reference proteome,Zinc,Zinc-finger,
n4bp3	LOC109647601	167.196	144.384	144.888	193.009	162.369	0.114632	0.290349	0.394808	0.692985	#N/A		LOC109647601	n4bp3	NEDD4 binding protein 3(n4bp3)	Danio rerio			GO:0014069~postsynaptic density,						Coiled coil,Complete proteome,Reference proteome,
pdgfrl	LOC109624526	15.2865	18.5636	16.0986	16.9678	16.7291	-0.0332291	0.826119	-0.0402231	0.967915	#N/A		LOC109624526	pdgfrl	platelet-derived growth factor receptor-like(pdgfrl)	Danio rerio				GO:0005515~protein binding,GO:0042802~identical protein binding,	IPR003598:Immunoglobulin subtype 2,IPR003599:Immunoglobulin subtype,IPR007110:Immunoglobulin-like domain,IPR013783:Immunoglobulin-like fold,			SM00408:IGc2,SM00409:IG,	Complete proteome,Receptor,Reference proteome,Signal,
zgc	LOC109624119	0	0	1.89396	0	0.473489	2.38244	4.898	0.48641	0.626676	#N/A		LOC109624119	zgc
anxa6	anxa6	1064.32	1205.6	1005.69	1130.48	1101.52	-0.0877853	0.134491	-0.652723	0.513935	0.87611		anxa6	anxa6	annexin A6(anxa6)	Danio rerio		GO:0001778~plasma membrane repair,		GO:0005509~calcium ion binding,GO:0005544~calcium-dependent phospholipid binding,	IPR001464:Annexin,IPR002393:Annexin, type VI,IPR018252:Annexin repeat, conserved site,IPR018502:Annexin repeat,			SM00335:ANX,	Annexin,Calcium,Calcium/phospholipid-binding,Complete proteome,Proteomics identification,Reference proteome,Repeat,
tnip1	tnip1	6537.84	6540.58	6240.59	6728.79	6511.95	-0.0122135	0.0856994	-0.142516	0.886672	0.975046		tnip1	tnip1	TNFAIP3 interacting protein 1(tnip1)	Danio rerio	Cell division and chromosome partitioning,	GO:0002755~MyD88-dependent toll-like receptor signaling pathway,GO:0043124~negative regulation of I-kappaB kinase/NF-kappaB signaling,GO:0050727~regulation of inflammatory response,GO:0070373~negative regulation of ERK1 and ERK2 cascade,							Coiled coil,Complete proteome,Reference proteome,
gpx3	gpx3	27.7068	44.3464	17.9926	31.8146	30.4651	-0.535283	0.651586	-0.821509	0.411357	#N/A		gpx3	gpx3	glutathione peroxidase 3(gpx3)	Danio rerio		GO:0006979~response to oxidative stress,GO:0055114~oxidation-reduction process,		GO:0004601~peroxidase activity,GO:0004602~glutathione peroxidase activity,GO:0016491~oxidoreductase activity,	IPR000889:Glutathione peroxidase,IPR012336:Thioredoxin-like fold,	dre00480:Glutathione metabolism,dre00590:Arachidonic acid metabolism,	PIRSF000303:glutathione peroxidase,		Complete proteome,Oxidoreductase,Peroxidase,Reference proteome,Signal,		https://www.genome.jp/kegg-bin/show_pathway?dre00480
dctn4	dctn4	1588.84	1495.4	1575.77	1513.31	1543.33	0.00226364	0.113654	0.0199169	0.98411	0.995446		dctn4	dctn4	dynactin 4(dctn4)	Danio rerio		GO:0007097~nuclear migration,	GO:0005868~cytoplasmic dynein complex,GO:0005869~dynactin complex,		IPR008603:Dynactin p62,				Complete proteome,Proteomics identification,Reference proteome,
LO018188.1	synpo	2792.65	2686.57	3826.74	2772.11	3019.52	0.26867	0.132627	2.02575	0.0427903	0.370544		synpo	LO018188.1
tspan17	LOC109626270	1215.28	1166.41	1220.66	1319.25	1230.4	0.0923086	0.122605	0.752896	0.451512	0.846552		LOC109626270	tspan17	tetraspanin 17(tspan17)	Danio rerio			GO:0016020~membrane,GO:0016021~integral component of membrane,		IPR000301:Tetraspanin,IPR008952:Tetraspanin, EC2 domain,IPR018499:Tetraspanin/Peripherin,IPR018503:Tetraspanin, conserved site,		PIRSF002419:tetraspanin,		Membrane,Transmembrane,Transmembrane helix,
mchr2	LOC109624452	0	6.18787	1.89396	0	2.02046	-1.68192	2.77856	-0.605322	0.544965	#N/A		LOC109624452	mchr2	melanin-concentrating hormone receptor 2(mchr2)	Danio rerio		GO:0007165~signal transduction,GO:0007186~G-protein coupled receptor signaling pathway,GO:0007187~G-protein coupled receptor signaling pathway, coupled to cyclic nucleotide second messenger,GO:0007218~neuropeptide signaling pathway,GO:0007268~chemical synaptic transmission,	GO:0005887~integral component of plasma membrane,GO:0016020~membrane,GO:0016021~integral component of membrane,GO:0043005~neuron projection,	GO:0004871~signal transducer activity,GO:0004930~G-protein coupled receptor activity,GO:0042923~neuropeptide binding,	IPR000276:G protein-coupled receptor, rhodopsin-like,IPR008361:Melanin-concentrating hormone receptor,IPR017452:GPCR, rhodopsin-like, 7TM,				Complete proteome,Membrane,Reference proteome,Transmembrane,Transmembrane helix,
ctnna1	LOC109637355	7078.6	6742.72	7492.5	7495.52	7202.33	0.116855	0.08253	1.4159	0.156804	0.601997		LOC109637355	ctnna1	catenin (cadherin-associated protein), alpha 1(ctnna1)	Danio rerio		GO:0007015~actin filament organization,GO:0007155~cell adhesion,GO:0090136~epithelial cell-cell adhesion,	GO:0005829~cytosol,GO:0005902~microvillus,GO:0005912~adherens junction,GO:0005913~cell-cell adherens junction,GO:0005938~cell cortex,GO:0015629~actin cytoskeleton,GO:0016342~catenin complex,GO:0030057~desmosome,	GO:0005198~structural molecule activity,GO:0008013~beta-catenin binding,GO:0045296~cadherin binding,GO:0051015~actin filament binding,	IPR000633:Vinculin, conserved site,IPR001033:Alpha-catenin,IPR006077:Vinculin/alpha-catenin,	dre04520:Adherens junction,dre04530:Tight junction,			Complete proteome,Proteomics identification,Reference proteome,		https://www.genome.jp/kegg-bin/show_pathway?dre04520
sncb	sncb	1.91081	0	0	0	0.477703	-2.37892	4.89609	-0.485883	0.62705	#N/A		sncb	sncb	synuclein, beta(sncb)	Danio rerio		GO:0008345~larval locomotory behavior,GO:0071542~dopaminergic neuron differentiation,	GO:0005737~cytoplasm,		IPR001058:Synuclein,IPR002461:Beta-synuclein,				Complete proteome,Proteomics identification,Reference proteome,
si	gprin1	0	0	0.946979	0	0.236745	1.43285	4.99336	0.286951	0.77415	#N/A		gprin1	si
CU302253.1	cdhr2	0	0	0	3.18146	0.795365	3.11696	4.40081	0.70827	0.478778	#N/A		cdhr2	CU302253.1
rnf44	rnf44	232.164	246.484	336.177	278.908	273.433	0.363143	0.224523	1.6174	0.105792	#N/A		rnf44	rnf44	ring finger protein 44(rnf44)	Danio rerio		GO:0006355~regulation of transcription, DNA-templated,GO:0043161~proteasome-mediated ubiquitin-dependent protein catabolic process,	GO:0005654~nucleoplasm,GO:0005737~cytoplasm,	GO:0008270~zinc ion binding,GO:0046872~metal ion binding,GO:0061630~ubiquitin protein ligase activity,	IPR001841:Zinc finger, RING-type,IPR013083:Zinc finger, RING/FYVE/PHD-type,			SM00184:RING,	Complete proteome,Metal-binding,Reference proteome,Zinc,Zinc-finger,	chain:RING finger protein 44,compositionally biased region:Pro-rich,zinc finger region:RING-type; atypical,
faf2	faf2	3039.14	3302.26	3364.62	3223.88	3232.48	0.0554216	0.0970371	0.571138	0.567906	0.894497		faf2	faf2	Fas associated factor family member 2(faf2)	Danio rerio					IPR001012:UBX,IPR006577:UAS,IPR009060:UBA-like,IPR012336:Thioredoxin-like fold,			SM00594:UAS,	Coiled coil,Complete proteome,Proteomics identification,Reference proteome,
pin4	pin4	2048.39	2130.69	1625.02	1641.63	1861.43	-0.355324	0.106357	-3.34086	0.000835181	0.0534876		pin4	pin4	protein (peptidylprolyl cis/trans isomerase) NIMA-interacting, 4 (parvulin)(pin4)	Danio rerio			GO:0005634~nucleus,GO:0005730~nucleolus,GO:0005737~cytoplasm,GO:0005819~spindle,GO:0005856~cytoskeleton,	GO:0003677~DNA binding,GO:0003755~peptidyl-prolyl cis-trans isomerase activity,GO:0016853~isomerase activity,	IPR000297:Peptidyl-prolyl cis-trans isomerase, PpiC-type,				Complete proteome,Cytoplasm,Cytoskeleton,DNA-binding,Isomerase,Nucleus,Reference proteome,Rotamase,	chain:Peptidyl-prolyl cis-trans isomerase NIMA- interacting 4,domain:PpiC,
nek12	LOC109624644	0	0	0.946979	0	0.236745	1.43285	4.99336	0.286951	0.77415	#N/A		LOC109624644	nek12	NIMA-related kinase 12(nek12)	Danio rerio		GO:0006468~protein phosphorylation,		GO:0004672~protein kinase activity,GO:0005524~ATP binding,	IPR000719:Protein kinase, catalytic domain,IPR008271:Serine/threonine-protein kinase, active site,IPR011009:Protein kinase-like domain,			SM00220:S_TKc,	Complete proteome,Reference proteome,
msx2a	LOC109624445	0	0	2.84094	0	0.710234	2.96564	4.60626	0.643828	0.519687	#N/A		LOC109624445	msx2a	muscle segment homeobox 2a(msx2a)	Danio rerio		GO:0006355~regulation of transcription, DNA-templated,GO:0007275~multicellular organism development,	GO:0005634~nucleus,	GO:0003677~DNA binding,GO:0043565~sequence-specific DNA binding,	IPR001356:Homeodomain,IPR009057:Homeodomain-like,IPR017970:Homeobox, conserved site,IPR020479:Homeodomain, metazoa,			SM00389:HOX,	Complete proteome,Developmental protein,DNA-binding,Homeobox,Nucleus,Reference proteome,	chain:Homeobox protein MSH-A,DNA-binding region:Homeobox,
cpeb4b	LOC109626761	320.061	270.204	437.504	361.626	347.349	0.437282	0.209082	2.09144	0.0364884	#N/A		LOC109626761	cpeb4b
stc2a	stc2	1.91081	3.09394	0.946979	2.12097	2.01817	-0.71155	2.30475	-0.308731	0.757526	#N/A		stc2	stc2a	stanniocalcin 2a(stc2a)	Danio rerio			GO:0005576~extracellular region,	GO:0005179~hormone activity,GO:0042803~protein homodimerization activity,	IPR004978:Stanniocalcin,				Complete proteome,Reference proteome,Signal,
nkx2.5	nkx2-5	9.55406	8.2505	0.946979	2.12097	5.21813	-2.55104	1.60596	-1.58848	0.112178	#N/A		nkx2-5	nkx2.5	NK2 homeobox 5(nkx2.5)	Danio rerio		GO:0001947~heart looping,GO:0003007~heart morphogenesis,GO:0003205~cardiac chamber development,GO:0003231~cardiac ventricle development,GO:0006355~regulation of transcription, DNA-templated,GO:0006357~regulation of transcription from RNA polymerase II promoter,GO:0007507~heart development,GO:0035050~embryonic heart tube development,GO:0055007~cardiac muscle cell differentiation,GO:0060038~cardiac…	GO:0005634~nucleus,	GO:0003677~DNA binding,GO:0003700~transcription factor activity, sequence-specific DNA binding,GO:0043565~sequence-specific DNA binding,	IPR001356:Homeodomain,IPR009057:Homeodomain-like,IPR017970:Homeobox, conserved site,IPR020479:Homeodomain, metazoa,			SM00389:HOX,	Complete proteome,DNA-binding,Homeobox,Nucleus,Reference proteome,
CR812847.3	bnip1	192.037	253.703	250.949	238.609	233.825	0.136732	0.246402	0.554916	0.578952	#N/A		bnip1	CR812847.3
atp6v0e1	LOC109624149	1371.96	1597.5	1183.72	1211.08	1341.07	-0.310027	0.125768	-2.46507	0.0136985	0.220103		LOC109624149	atp6v0e1	ATPase, H+ transporting, lysosomal V0 subunit e1(atp6v0e1)	Danio rerio		GO:0015991~ATP hydrolysis coupled proton transport,	GO:0016020~membrane,GO:0016021~integral component of membrane,GO:0033179~proton-transporting V-type ATPase, V0 domain,	GO:0015078~hydrogen ion transmembrane transporter activity,GO:0046961~proton-transporting ATPase activity, rotational mechanism,	IPR008389:ATPase, V0 complex, subunit e1/e2,IPR017385:ATPase, V0 complex, subunit e1/e2, metazoa,	dre00190:Oxidative phosphorylation,dre01100:Metabolic pathways,dre04145:Phagosome,	PIRSF038097:V-type ATPase, subunits e1/e2,		Complete proteome,Membrane,Reference proteome,Transmembrane,Transmembrane helix,		https://www.genome.jp/kegg-bin/show_pathway?dre00190
rpl26	LOC109639853	42610.1	48767.7	39390.5	41970.9	43184.8	-0.167494	0.0870431	-1.92427	0.0543207	0.411894		LOC109639853	rpl26	ribosomal protein L26(rpl26)	Danio rerio		GO:0002181~cytoplasmic translation,GO:0006412~translation,GO:0042273~ribosomal large subunit biogenesis,	GO:0005622~intracellular,GO:0005840~ribosome,GO:0015934~large ribosomal subunit,GO:0022625~cytosolic large ribosomal subunit,GO:0030529~intracellular ribonucleoprotein complex,	GO:0003735~structural constituent of ribosome,	IPR005756:Ribosomal protein L26/L24P, eukaryotic/archaeal,IPR005824:KOW,IPR005825:Ribosomal protein L24/L26, conserved site,IPR008991:Translation protein SH3-like domain,IPR014722:Ribosomal protein L2 domain 2,	dre03010:Ribosome,		SM00739:KOW,	Complete proteome,Proteomics identification,Reference proteome,Ribonucleoprotein,Ribosomal protein,		https://www.genome.jp/kegg-bin/show_pathway?dre03010
ppp2r2bb	LOC109628220	0	2.06262	0.946979	0	0.752401	-1.05698	4.17154	-0.25338	0.799975	#N/A		LOC109628220	ppp2r2bb	protein phosphatase 2, regulatory subunit B, beta b(ppp2r2bb)	Danio rerio	Signal transduction mechanisms,	GO:0000278~mitotic cell cycle,GO:0032502~developmental process,GO:0070262~peptidyl-serine dephosphorylation,	GO:0000159~protein phosphatase type 2A complex,GO:0005829~cytosol,	GO:0004722~protein serine/threonine phosphatase activity,GO:0008601~protein phosphatase type 2A regulator activity,GO:0019888~protein phosphatase regulator activity,	IPR000009:Protein phosphatase 2A, regulatory subunit PR55,IPR001680:WD40 repeat,IPR015943:WD40/YVTN repeat-like-containing domain,IPR017986:WD40-repeat-containing domain,IPR018067:Protein phosphatase 2A, regulatory subunit PR55, conserved site,IPR019775:WD40 repeat, conserved site,	dre03015:mRNA surveillance pathway,dre04261:Adrenergic signaling in cardiomyocytes,dre04530:Tight junction,	PIRSF037309:serine/threonine-protein phosphatase 2A, subunit B55,	SM00320:WD40,	Complete proteome,Reference proteome,Repeat,WD repeat,		https://www.genome.jp/kegg-bin/show_pathway?dre03015
adam19b	adam19	61.146	29.9081	38.8261	21.2097	37.7725	-0.598988	0.615289	-0.973506	0.330302	#N/A		adam19	adam19b	ADAM metallopeptidase domain 19b(adam19b)	Danio rerio		GO:0006508~proteolysis,GO:0006509~membrane protein ectodomain proteolysis,	GO:0005794~Golgi apparatus,GO:0016020~membrane,GO:0016021~integral component of membrane,	GO:0004222~metalloendopeptidase activity,GO:0008237~metallopeptidase activity,GO:0017124~SH3 domain binding,	IPR000742:Epidermal growth factor-like domain,IPR001590:Peptidase M12B, ADAM/reprolysin,IPR001762:Blood coagulation inhibitor, Disintegrin,IPR002870:Peptidase M12B, propeptide,IPR006586:ADAM, cysteine-rich,IPR013032:EGF-like, conserved site,IPR018358:Disintegrin, conserved site,IPR024079:Metallopeptidase, catalytic domain,			SM00050:DISIN,SM00608:ACR,	Complete proteome,Disulfide bond,Membrane,Reference proteome,Signal,Transmembrane,Transmembrane helix,
thg1l	thg1l	614.326	580.629	543.566	594.933	583.363	-0.0705582	0.160155	-0.440561	0.65953	0.924735		thg1l	thg1l	tRNA-histidine guanylyltransferase 1-like(thg1l)	Danio rerio		GO:0006400~tRNA modification,GO:0008033~tRNA processing,		GO:0000166~nucleotide binding,GO:0000287~magnesium ion binding,GO:0005525~GTP binding,GO:0008193~tRNA guanylyltransferase activity,GO:0016740~transferase activity,GO:0016779~nucleotidyltransferase activity,GO:0046872~metal ion binding,	IPR007537:tRNAHis guanylyltransferase Thg1,IPR024956:tRNAHis guanylyltransferase catalytic domain,IPR025845:Thg1 C-terminal domain,		PIRSF028980:tRNAHis guanylyltransferase,		Complete proteome,GTP-binding,Magnesium,Metal-binding,Nucleotide-binding,Nucleotidyltransferase,Proteomics identification,Reference proteome,Transferase,tRNA processing,
lsm11	lsm11	273.246	320.738	292.616	291.634	294.559	-0.0231496	0.214761	-0.107792	0.91416	#N/A		lsm11	lsm11	LSM11, U7 small nuclear RNA associated(lsm11)	Danio rerio		GO:0006398~mRNA 3'-end processing by stem-loop binding and cleavage,	GO:0005683~U7 snRNP,	GO:0071209~U7 snRNA binding,	IPR001163:Ribonucleoprotein LSM domain,IPR010920:Like-Sm (LSM) domain,			SM00651:Sm,	Complete proteome,Proteomics identification,Reference proteome,
clint1a	clint1	2560.49	2383.36	2527.49	2731.81	2550.79	0.0888421	0.102932	0.863117	0.388073	0.809746		clint1	clint1a	clathrin interactor 1a(clint1a)	Danio rerio		GO:0016192~vesicle-mediated transport,GO:0045682~regulation of epidermis development,	GO:0005794~Golgi apparatus,GO:0016020~membrane,		IPR008942:ENTH/VHS,IPR013809:Epsin-like, N-terminal,	dre04144:Endocytosis,		SM00273:ENTH,	Complete proteome,Proteomics identification,Reference proteome,		https://www.genome.jp/kegg-bin/show_pathway?dre04144
EBF1 (1 of many)	ebf1	3.82162	4.12525	4.73489	9.54438	5.55654	0.841816	1.43443	0.586864	0.557295	#N/A		ebf1	EBF1 (1 of many)
adrb2a	LOC109626189	405.092	456.871	402.466	447.525	427.989	-0.0203344	0.184466	-0.110234	0.912224	#N/A		LOC109626189	adrb2a	adrenoceptor beta 2, surface a(adrb2a)	Danio rerio		GO:0002025~vasodilation by norepinephrine-epinephrine involved in regulation of systemic arterial blood pressure,GO:0002027~regulation of heart rate,GO:0006940~regulation of smooth muscle contraction,GO:0007165~signal transduction,GO:0007186~G-protein coupled receptor signaling pathway,GO:0007189~adenylate cyclase-activating G-protein coupled receptor signaling pathway,GO:0007267~cell-cell signal…	GO:0005886~plasma membrane,GO:0005887~integral component of plasma membrane,GO:0016020~membrane,GO:0016021~integral component of membrane,	GO:0004871~signal transducer activity,GO:0004930~G-protein coupled receptor activity,GO:0004935~adrenergic receptor activity,GO:0004941~beta2-adrenergic receptor activity,GO:0051379~epinephrine binding,	IPR000276:G protein-coupled receptor, rhodopsin-like,IPR000332:Adrenergic receptor beta 2,IPR002233:Adrenergic receptor,IPR017452:GPCR, rhodopsin-like, 7TM,	dre04020:Calcium signaling pathway,dre04080:Neuroactive ligand-receptor interaction,dre04144:Endocytosis,dre04261:Adrenergic signaling in cardiomyocytes,		SM01381:SM01381,	Cell membrane,Complete proteome,G-protein coupled receptor,Membrane,Receptor,Reference proteome,Transducer,Transmembrane,Transmembrane helix,		https://www.genome.jp/kegg-bin/show_pathway?dre04020
sh3tc2	LOC109637560	677.383	748.733	685.613	658.562	692.572	-0.0847895	0.150332	-0.564014	0.572744	0.896688		LOC109637560	sh3tc2	SH3 domain and tetratricopeptide repeats 2(sh3tc2)	Danio rerio					IPR001452:Src homology-3 domain,IPR011990:Tetratricopeptide-like helical,IPR013026:Tetratricopeptide repeat-containing domain,IPR019734:Tetratricopeptide repeat,			SM00028:TPR,SM00326:SH3,	Complete proteome,Reference proteome,
ablim3	LOC109641448	3.82162	4.12525	1.89396	2.12097	2.99045	-0.985909	1.9126	-0.51548	0.606217	#N/A		LOC109641448	ablim3	actin binding LIM protein family, member 3(ablim3)	Danio rerio		GO:0006351~transcription, DNA-templated,GO:0007010~cytoskeleton organization,GO:0030036~actin cytoskeleton organization,		GO:0003779~actin binding,GO:0008270~zinc ion binding,GO:0046872~metal ion binding,	IPR001781:Zinc finger, LIM-type,IPR003128:Villin headpiece,			SM00132:LIM,SM00153:VHP,	Complete proteome,LIM domain,Metal-binding,Reference proteome,Zinc,
afap1l1a	afap1l1	181.527	222.763	140.153	196.19	185.158	-0.266822	0.282258	-0.94531	0.3445	#N/A		afap1l1	afap1l1a	actin filament associated protein 1-like 1a(afap1l1a)	Danio rerio			GO:0002102~podosome,GO:0005737~cytoplasm,GO:0030054~cell junction,GO:0042995~cell projection,GO:0071437~invadopodium,		IPR001849:Pleckstrin homology domain,IPR011993:Pleckstrin homology-like domain,			SM00233:PH,	Cell junction,Cell projection,Coiled coil,Complete proteome,Cytoplasm,Reference proteome,Repeat,	chain:Actin filament-associated protein 1-like 1,compositionally biased region:Poly-Glu,compositionally biased region:Poly-Ser,domain:PH 1,domain:PH 2,
gabrp	LOC109627611	6.68784	7.21919	2.84094	6.36292	5.77772	-0.602121	1.40482	-0.428611	0.668206	#N/A		LOC109627611	gabrp	gamma-aminobutyric acid (GABA) A receptor, pi(gabrp)	Danio rerio		GO:0006810~transport,GO:0006811~ion transport,	GO:0005886~plasma membrane,GO:0016020~membrane,GO:0016021~integral component of membrane,GO:0030054~cell junction,GO:0045202~synapse,	GO:0005230~extracellular ligand-gated ion channel activity,GO:0008068~extracellular-glutamate-gated chloride channel activity,	IPR006028:Gamma-aminobutyric acid A receptor,IPR006029:Neurotransmitter-gated ion-channel transmembrane domain,IPR006201:Neurotransmitter-gated ion-channel,IPR006202:Neurotransmitter-gated ion-channel ligand-binding,IPR018000:Neurotransmitter-gated ion-channel, conserved site,	dre04080:Neuroactive ligand-receptor interaction,			Cell junction,Cell membrane,Complete proteome,Disulfide bond,Ion channel,Ion transport,Membrane,Reference proteome,Synapse,Transmembrane,Transmembrane helix,Transport,		https://www.genome.jp/kegg-bin/show_pathway?dre04080
si	LOC109627138	0.955406	0	0	1.06049	0.503973	0.0884194	4.95482	0.0178451	0.985762	#N/A		LOC109627138	si
gria1a	LOC109627129	1.91081	10.3131	7.57583	7.4234	6.80579	0.302249	1.35265	0.223449	0.823186	#N/A		LOC109627129	gria1a	glutamate receptor, ionotropic, AMPA 1a(gria1a)	Danio rerio		GO:0006810~transport,GO:0006811~ion transport,GO:0007399~nervous system development,GO:0014032~neural crest cell development,GO:0048701~embryonic cranial skeleton morphogenesis,GO:0048899~anterior lateral line development,GO:0048915~posterior lateral line system development,	GO:0005886~plasma membrane,GO:0016020~membrane,GO:0016021~integral component of membrane,GO:0030054~cell junction,GO:0045202~synapse,GO:0045211~postsynaptic membrane,	GO:0004970~ionotropic glutamate receptor activity,GO:0005234~extracellular-glutamate-gated ion channel activity,	IPR001320:Ionotropic glutamate receptor,IPR001828:Extracellular ligand-binding receptor,IPR019594:Glutamate receptor, L-glutamate/glycine-binding,	dre04080:Neuroactive ligand-receptor interaction,		SM00079:PBPe,SM00918:SM00918,	Cell junction,Cell membrane,Complete proteome,Ion channel,Ion transport,Ligand-gated ion channel,Membrane,Postsynaptic cell membrane,Receptor,Reference proteome,Signal,Synapse,Transmembrane,Transmembrane helix,Transport,		https://www.genome.jp/kegg-bin/show_pathway?dre04080
lonrf1	LOC109646579	599.039	411.494	443.186	498.429	488.037	-0.103438	0.203141	-0.509191	0.610618	#N/A		LOC109646579	lonrf1	LON peptidase N-terminal domain and ring finger 1(lonrf1)	Danio rerio		GO:0006508~proteolysis,		GO:0004176~ATP-dependent peptidase activity,GO:0008270~zinc ion binding,GO:0046872~metal ion binding,	IPR001841:Zinc finger, RING-type,IPR003111:Peptidase S16, lon N-terminal,IPR011990:Tetratricopeptide-like helical,IPR013026:Tetratricopeptide repeat-containing domain,IPR013083:Zinc finger, RING/FYVE/PHD-type,IPR015947:PUA-like domain,IPR017907:Zinc finger, RING-type, conserved site,IPR019734:Tetratricopeptide repeat,IPR027370:RING-type zinc-finger, LisH dimerisation motif,			SM00184:RING,SM00464:LON,	Complete proteome,Metal-binding,Reference proteome,Zinc,Zinc-finger,
med7	med7	702.223	767.296	642.999	627.808	685.081	-0.209151	0.150036	-1.394	0.163317	0.610348		med7	med7	mediator complex subunit 7(med7)	Danio rerio		GO:0006351~transcription, DNA-templated,GO:0006355~regulation of transcription, DNA-templated,GO:0006357~regulation of transcription from RNA polymerase II promoter,	GO:0005634~nucleus,GO:0016592~mediator complex,	GO:0001104~RNA polymerase II transcription cofactor activity,GO:0003713~transcription coactivator activity,	IPR009244:Mediator complex, subunit Med7,				Activator,Complete proteome,Nucleus,Reference proteome,Transcription,Transcription regulation,	chain:Mediator of RNA polymerase II transcription subunit 7,
itk	itk	24.8405	12.3757	17.9926	10.6049	16.4534	-0.37885	0.869326	-0.435797	0.662984	#N/A		itk	itk	IL2-inducible T-cell kinase(itk)	Danio rerio		GO:0001865~NK T cell differentiation,GO:0006468~protein phosphorylation,GO:0007169~transmembrane receptor protein tyrosine kinase signaling pathway,GO:0016310~phosphorylation,GO:0035556~intracellular signal transduction,GO:0038083~peptidyl-tyrosine autophosphorylation,GO:0042127~regulation of cell proliferation,GO:0045087~innate immune response,	GO:0005622~intracellular,GO:0031234~extrinsic component of cytoplasmic side of plasma membrane,	GO:0000166~nucleotide binding,GO:0004672~protein kinase activity,GO:0004713~protein tyrosine kinase activity,GO:0004715~non-membrane spanning protein tyrosine kinase activity,GO:0005102~receptor binding,GO:0005524~ATP binding,GO:0016301~kinase activity,GO:0016740~transferase activity,	IPR000719:Protein kinase, catalytic domain,IPR000980:SH2 domain,IPR001245:Serine-threonine/tyrosine-protein kinase catalytic domain,IPR001452:Src homology-3 domain,IPR001562:Zinc finger, Btk motif,IPR001849:Pleckstrin homology domain,IPR008266:Tyrosine-protein kinase, active site,IPR011009:Protein kinase-like domain,IPR011993:Pleckstrin homology-like domain,IPR017441:Protein kinase, ATP binding s…			SM00107:BTK,SM00219:TyrKc,SM00233:PH,SM00252:SH2,SM00326:SH3,	ATP-binding,Complete proteome,Kinase,Nucleotide-binding,Reference proteome,SH3 domain,Transferase,Tyrosine-protein kinase,
cyfip2	cyfip2	132.801	118.601	125.948	107.109	121.115	-0.108674	0.320569	-0.339001	0.734609	#N/A		cyfip2	cyfip2	cytoplasmic FMR1 interacting protein 2(cyfip2)	Danio rerio		GO:0010842~retina layer formation,GO:0031290~retinal ganglion cell axon guidance,			IPR008081:Cytoplasmic FMR1-interacting,IPR009828:Protein of unknown function DUF1394,	dre03013:RNA transport,dre04810:Regulation of actin cytoskeleton,	PIRSF008153:cytoplasmic FMR1-interacting protein,		Complete proteome,Proteomics identification,Reference proteome,		https://www.genome.jp/kegg-bin/show_pathway?dre03013
hmmr	hmmr	1365.27	1373.71	1196.03	1389.24	1331.06	-0.0839339	0.125278	-0.669981	0.50287	0.869354		hmmr	hmmr	hyaluronan-mediated motility receptor (RHAMM)(hmmr)	Danio rerio		GO:0061026~cardiac muscle tissue regeneration,		GO:0005540~hyaluronic acid binding,	IPR026203:Intracellular hyaluronic acid binding protein,	dre04512:ECM-receptor interaction,			Coiled coil,Complete proteome,Receptor,Reference proteome,		https://www.genome.jp/kegg-bin/show_pathway?dre04512
WSCD1	LOC109632677	0	0	0	2.12097	0.530243	2.5309	4.88704	0.517879	0.604543	#N/A		LOC109632677	WSCD1
atg9b	LOC109637645	52.5473	52.5969	52.0838	60.4477	54.4189	0.096919	0.465271	0.208307	0.834989	#N/A		LOC109637645	atg9b	autophagy related 9B(atg9b)	Danio rerio		GO:0000045~autophagosome assembly,GO:0000422~mitophagy,GO:0034497~protein localization to pre-autophagosomal structure,GO:0034727~piecemeal microautophagy of nucleus,GO:0044805~late nucleophagy,	GO:0000407~pre-autophagosomal structure,GO:0005776~autophagosome,GO:0016020~membrane,GO:0016021~integral component of membrane,		IPR007241:Autophagy-related protein 9,				Complete proteome,Membrane,Reference proteome,Transmembrane,Transmembrane helix,
eif4ebp3l	eif4ebp3	1979.6	1973.93	1588.08	2073.25	1903.72	-0.111492	0.131239	-0.849537	0.395583	0.812198		eif4ebp3	eif4ebp3l	eukaryotic translation initiation factor 4E binding protein 3, like(eif4ebp3l)	Danio rerio		GO:0006417~regulation of translation,GO:0014743~regulation of muscle hypertrophy,GO:0017148~negative regulation of translation,GO:0045947~negative regulation of translational initiation,	GO:0005737~cytoplasm,	GO:0005515~protein binding,GO:0008190~eukaryotic initiation factor 4E binding,	IPR008606:Eukaryotic translation initiation factor 4E binding,	dre03013:RNA transport,			Complete proteome,Phosphoprotein,Protein synthesis inhibitor,Reference proteome,Translation regulation,	chain:Eukaryotic translation initiation factor 4E-binding protein 3-like,modified residue,	https://www.genome.jp/kegg-bin/show_pathway?dre03013
acsl4a	LOC109646479	14176.3	14181.6	16700	16521.3	15394.8	0.228368	0.0755081	3.02442	0.00249109	0.0924539		LOC109646479	acsl4a	acyl-CoA synthetase long-chain family member 4a(acsl4a)	Danio rerio	Lipid metabolism,	GO:0008152~metabolic process,GO:0009953~dorsal/ventral pattern formation,GO:0030513~positive regulation of BMP signaling pathway,GO:0051896~regulation of protein kinase B signaling,GO:1900744~regulation of p38MAPK cascade,	GO:0016020~membrane,GO:0016021~integral component of membrane,	GO:0003824~catalytic activity,	IPR000873:AMP-dependent synthetase/ligase,IPR020459:AMP-binding,IPR020845:AMP-binding, conserved site,	dre00061:Fatty acid biosynthesis,dre00071:Fatty acid degradation,dre01100:Metabolic pathways,dre01212:Fatty acid metabolism,dre03320:PPAR signaling pathway,dre04146:Peroxisome,dre04920:Adipocytokine signaling pathway,			Complete proteome,Membrane,Proteomics identification,Reference proteome,Transmembrane,Transmembrane helix,		https://www.genome.jp/kegg-bin/show_pathway?dre00061
nxt2	LOC109647530	1122.6	1194.26	1022.74	887.627	1056.81	-0.277461	0.134267	-2.06649	0.0387818	0.354068		LOC109647530	nxt2	nuclear transport factor 2-like export factor 2(nxt2)	Danio rerio		GO:0006810~transport,GO:0007507~heart development,GO:0051028~mRNA transport,	GO:0005622~intracellular,		IPR002075:Nuclear transport factor 2,IPR018222:Nuclear transport factor 2, Eukaryote,	dre03008:Ribosome biogenesis in eukaryotes,dre03013:RNA transport,dre03015:mRNA surveillance pathway,			Complete proteome,Proteomics identification,Reference proteome,		https://www.genome.jp/kegg-bin/show_pathway?dre03008
psmd10	psmd10	1540.11	1412.9	1608.92	1418.93	1495.21	0.0363578	0.121847	0.298388	0.765407	0.944869		psmd10	psmd10	proteasome 26S subunit, non-ATPase 10(psmd10)	Danio rerio		GO:0055088~lipid homeostasis,	GO:0000502~proteasome complex,		IPR002110:Ankyrin repeat,IPR020683:Ankyrin repeat-containing domain,			SM00248:ANK,	ANK repeat,Complete proteome,Proteasome,Proteomics identification,Reference proteome,
xiap	xiap	581.842	590.942	571.975	591.751	584.128	-0.011325	0.157207	-0.0720388	0.942571	0.988428		xiap	xiap	X-linked inhibitor of apoptosis(xiap)	Danio rerio		GO:0009966~regulation of signal transduction,GO:0090307~mitotic spindle assembly,GO:1990001~inhibition of cysteine-type endopeptidase activity involved in apoptotic process,	GO:0005634~nucleus,GO:0005737~cytoplasm,GO:0005876~spindle microtubule,	GO:0004842~ubiquitin-protein transferase activity,GO:0008270~zinc ion binding,GO:0043027~cysteine-type endopeptidase inhibitor activity involved in apoptotic process,	IPR001370:Baculoviral inhibition of apoptosis protein repeat,IPR001841:Zinc finger, RING-type,	dre04120:Ubiquitin mediated proteolysis,dre04210:Apoptosis,dre04510:Focal adhesion,		SM00184:RING,SM00238:BIR,	Complete proteome,Reference proteome,		https://www.genome.jp/kegg-bin/show_pathway?dre04120
stag2b	LOC109646244	2132.47	2351.39	2067.25	2073.25	2156.09	-0.114722	0.106079	-1.08148	0.279485	0.727691		LOC109646244	stag2b	stromal antigen 2b(stag2b)	Danio rerio	Cell division and chromosome partitioning,				IPR013721:STAG,IPR016024:Armadillo-type fold,IPR020839:Stromalin conservative domain,	dre04110:Cell cycle,			Coiled coil,Complete proteome,Proteomics identification,Reference proteome,		https://www.genome.jp/kegg-bin/show_pathway?dre04110
ar	LOC109646647	308.596	268.141	236.745	260.88	268.59	-0.214069	0.224126	-0.955127	0.339513	#N/A		LOC109646647	ar	androgen receptor(ar)	Danio rerio		GO:0006351~transcription, DNA-templated,GO:0006355~regulation of transcription, DNA-templated,GO:0043401~steroid hormone mediated signaling pathway,	GO:0005634~nucleus,	GO:0000981~RNA polymerase II transcription factor activity, sequence-specific DNA binding,GO:0003677~DNA binding,GO:0003700~transcription factor activity, sequence-specific DNA binding,GO:0003707~steroid hormone receptor activity,GO:0004882~androgen receptor activity,GO:0005497~androgen binding,GO:0008270~zinc ion binding,GO:0043565~sequence-specific DNA binding,GO:0046872~metal ion binding,	IPR000536:Nuclear hormone receptor, ligand-binding, core,IPR001628:Zinc finger, nuclear hormone receptor-type,IPR001723:Steroid hormone receptor,IPR013088:Zinc finger, NHR/GATA-type,	dre04114:Oocyte meiosis,		SM00399:ZnF_C4,SM00430:HOLI,	Complete proteome,DNA-binding,Metal-binding,Nucleus,Receptor,Reference proteome,Transcription,Transcription regulation,Zinc,Zinc-finger,		https://www.genome.jp/kegg-bin/show_pathway?dre04114
msnb	LOC109646887	3.82162	0	0	0	0.955406	-3.37769	4.07712	-0.828449	0.407416	#N/A		LOC109646887	msnb	moesin b(msnb)	Danio rerio			GO:0005737~cytoplasm,GO:0005856~cytoskeleton,GO:0019898~extrinsic component of membrane,	GO:0003779~actin binding,GO:0008092~cytoskeletal protein binding,	IPR000299:FERM domain,IPR000798:Ezrin/radixin/moesin like,IPR008954:Moesin,IPR011174:Ezrin/radixin/moesin,IPR011259:Ezrin/radixin/moesin, C-terminal,IPR011993:Pleckstrin homology-like domain,IPR014352:FERM/acyl-CoA-binding protein, 3-helical bundle,IPR018979:FERM, N-terminal,IPR018980:FERM, C-terminal PH-like domain,IPR019747:FERM conserved site,IPR019748:FERM central domain,IPR019749:Band 4.1 do…		PIRSF002305:ezrin/radixin/moesin,	SM00295:B41,SM01196:SM01196,	Coiled coil,Complete proteome,Reference proteome,
zc4h2	zc4h2	2376.09	2298.8	2184.68	2388.22	2311.95	-0.0322043	0.104098	-0.309366	0.757043	0.94455		zc4h2	zc4h2	zinc finger, C4H2 domain containing(zc4h2)	Danio rerio		GO:0007275~multicellular organism development,GO:0007399~nervous system development,GO:0007528~neuromuscular junction development,GO:0021522~spinal cord motor neuron differentiation,GO:0048665~neuron fate specification,GO:0048666~neuron development,	GO:0005634~nucleus,GO:0005737~cytoplasm,GO:0005886~plasma membrane,GO:0016020~membrane,GO:0030054~cell junction,GO:0045202~synapse,GO:0045211~postsynaptic membrane,	GO:0046872~metal ion binding,	IPR018482:Zinc finger, C4H2-type,				Cell junction,Cell membrane,Coiled coil,Complete proteome,Cytoplasm,Developmental protein,Membrane,Metal-binding,Nucleus,Postsynaptic cell membrane,Reference proteome,Synapse,Zinc,Zinc-finger,
stat1b	LOC109647160	0	4.12525	4.73489	14.8468	5.92674	2.26141	1.62692	1.39	0.16453	#N/A		LOC109647160	stat1b	signal transducer and activator of transcription 1b(stat1b)	Danio rerio		GO:0006351~transcription, DNA-templated,GO:0006355~regulation of transcription, DNA-templated,GO:0007165~signal transduction,GO:0030097~hemopoiesis,	GO:0005634~nucleus,GO:0005737~cytoplasm,	GO:0003677~DNA binding,GO:0003700~transcription factor activity, sequence-specific DNA binding,GO:0004871~signal transducer activity,	IPR000980:SH2 domain,IPR001217:STAT transcription factor, core,IPR008967:p53-like transcription factor, DNA-binding,IPR011992:EF-hand-like domain,IPR012345:STAT transcription factor, DNA-binding, subdomain,IPR013799:STAT transcription factor, protein interaction,IPR013800:STAT transcription factor, all-alpha,IPR013801:STAT transcription factor, DNA-binding,IPR015988:STAT transcription factor, coi…	dre04620:Toll-like receptor signaling pathway,dre04630:Jak-STAT signaling pathway,dre05168:Herpes simplex infection,		SM00964:SM00964,	Activator,Coiled coil,Complete proteome,Cytoplasm,DNA-binding,Nucleus,Phosphoprotein,Reference proteome,SH2 domain,Transcription,Transcription regulation,		https://www.genome.jp/kegg-bin/show_pathway?dre04620
asb12b	LOC109637701	32.4838	31.9707	29.3563	12.7258	26.6342	-0.60881	0.696966	-0.873514	0.382383	#N/A		LOC109637701	asb12b	ankyrin repeat and SOCS box-containing 12b(asb12b)	Danio rerio		GO:0016567~protein ubiquitination,GO:0035556~intracellular signal transduction,	GO:0005622~intracellular,		IPR001496:SOCS protein, C-terminal,IPR002110:Ankyrin repeat,IPR020683:Ankyrin repeat-containing domain,			SM00248:ANK,SM00969:SM00969,	ANK repeat,Complete proteome,Reference proteome,
agtr1b	LOC109632740	321.016	269.173	318.185	321.327	307.425	0.114987	0.211964	0.542483	0.587486	#N/A		LOC109632740	agtr1b	angiotensin II receptor, type 1b(agtr1b)	Danio rerio		GO:0007165~signal transduction,GO:0007186~G-protein coupled receptor signaling pathway,GO:0019229~regulation of vasoconstriction,	GO:0016020~membrane,GO:0016021~integral component of membrane,	GO:0004871~signal transducer activity,GO:0004930~G-protein coupled receptor activity,GO:0004945~angiotensin type II receptor activity,	IPR000190:Angiotensin II receptor type 1,IPR000248:Angiotensin II receptor family,IPR000276:G protein-coupled receptor, rhodopsin-like,IPR017452:GPCR, rhodopsin-like, 7TM,	dre04020:Calcium signaling pathway,dre04080:Neuroactive ligand-receptor interaction,dre04261:Adrenergic signaling in cardiomyocytes,dre04270:Vascular smooth muscle contraction,		SM01381:SM01381,	Complete proteome,G-protein coupled receptor,Membrane,Receptor,Reference proteome,Transducer,Transmembrane,Transmembrane helix,		https://www.genome.jp/kegg-bin/show_pathway?dre04020
apool	apool	1649.99	1684.13	1680.89	1574.82	1647.46	-0.0340018	0.1113	-0.305498	0.759987	0.94455		apool	apool	apolipoprotein O-like(apool)	Danio rerio		GO:0042407~cristae formation,	GO:0005739~mitochondrion,GO:0005743~mitochondrial inner membrane,GO:0016020~membrane,GO:0016021~integral component of membrane,GO:0061617~MICOS complex,		IPR019166:Apolipoprotein O,				Complete proteome,Membrane,Mitochondrion,Mitochondrion inner membrane,Proteomics identification,Reference proteome,Transmembrane,Transmembrane helix,
si	LOC109637860	7.64324	4.12525	14.2047	20.1492	11.5306	1.53891	1.03633	1.48496	0.137553	#N/A		LOC109637860	si
hdx	hdx	767.191	855.989	719.704	766.732	777.404	-0.126941	0.145619	-0.871735	0.383353	0.806954		hdx	hdx	highly divergent homeobox(hdx)	Danio rerio			GO:0005634~nucleus,	GO:0003677~DNA binding,	IPR001356:Homeodomain,IPR009057:Homeodomain-like,			SM00389:HOX,	Coiled coil,Complete proteome,DNA-binding,Homeobox,Nucleus,Reference proteome,
rps6kal	rps6ka6	752.86	704.386	749.06	711.586	729.473	0.00339941	0.146075	0.0232716	0.981434	0.994788		rps6ka6	rps6kal	ribosomal protein S6 kinase a, like(rps6kal)	Danio rerio		GO:0006468~protein phosphorylation,GO:0016310~phosphorylation,GO:0035556~intracellular signal transduction,	GO:0005622~intracellular,GO:0005634~nucleus,GO:0005737~cytoplasm,	GO:0000166~nucleotide binding,GO:0000287~magnesium ion binding,GO:0004672~protein kinase activity,GO:0004674~protein serine/threonine kinase activity,GO:0005524~ATP binding,GO:0016301~kinase activity,GO:0016740~transferase activity,GO:0046872~metal ion binding,	IPR000719:Protein kinase, catalytic domain,IPR000961:AGC-kinase, C-terminal,IPR008271:Serine/threonine-protein kinase, active site,IPR011009:Protein kinase-like domain,IPR016239:Ribosomal protein S6 kinase II,IPR017441:Protein kinase, ATP binding site,IPR017892:Protein kinase, C-terminal,	dre04010:MAPK signaling pathway,dre04114:Oocyte meiosis,dre04150:mTOR signaling pathway,dre04914:Progesterone-mediated oocyte maturation,dre04931:Insulin resistance,	PIRSF000606:ribosomal protein S6 kinase II,	SM00133:S_TK_X,SM00220:S_TKc,	ATP-binding,Complete proteome,Kinase,Magnesium,Metal-binding,Nucleotide-binding,Proteomics identification,Reference proteome,Repeat,Serine/threonine-protein kinase,Transferase,	active site:Proton acceptor,binding site:ATP,chain:Ribosomal protein S6 kinase alpha-6,domain:AGC-kinase C-terminal,domain:Protein kinase 1,domain:Protein kinase 2,nucleotide phosphate-binding region:ATP,	https://www.genome.jp/kegg-bin/show_pathway?dre04010
pou3f2b	pou3f4	0	0	0.946979	0	0.236745	1.43285	4.99336	0.286951	0.77415	#N/A		pou3f4	pou3f2b	POU class 3 homeobox 2b(pou3f2b)	Danio rerio		GO:0006351~transcription, DNA-templated,GO:0006355~regulation of transcription, DNA-templated,GO:0006357~regulation of transcription from RNA polymerase II promoter,GO:0007275~multicellular organism development,GO:0007420~brain development,	GO:0005634~nucleus,	GO:0003677~DNA binding,GO:0003700~transcription factor activity, sequence-specific DNA binding,GO:0043565~sequence-specific DNA binding,	IPR000327:POU-specific,IPR001356:Homeodomain,IPR009057:Homeodomain-like,IPR010982:Lambda repressor-like, DNA-binding domain,IPR013847:POU domain,IPR016362:Transcription factor, homeobox/POU,IPR017970:Homeobox, conserved site,		PIRSF002629:POU domain class 3 transcription factor, brain type,	SM00352:POU,SM00389:HOX,	Complete proteome,Developmental protein,DNA-binding,Homeobox,Nucleus,Phosphoprotein,Reference proteome,Transcription,Transcription regulation,	chain:POU domain, class 3, transcription factor 2,DNA-binding region:Homeobox,domain:POU-specific,modified residue,
tmem182a	LOC109629799	21.9743	18.5636	15.1517	10.6049	16.5736	-0.651865	0.839575	-0.776423	0.437499	#N/A		LOC109629799	tmem182a	transmembrane protein 182a(tmem182a)	Danio rerio			GO:0016020~membrane,GO:0016021~integral component of membrane,		IPR004031:PMP-22/EMP/MP20/Claudin,IPR026763:Transmembrane protein 182,				Complete proteome,Glycoprotein,Membrane,Reference proteome,Signal,Transmembrane,Transmembrane helix,	chain:Transmembrane protein 182,glycosylation site:N-linked (GlcNAc...),signal peptide,topological domain:Cytoplasmic,topological domain:Extracellular,transmembrane region,
sh3bgrl	sh3bgrl	5740.08	6607.62	5786.04	6341.71	6118.86	-0.0259287	0.09828	-0.263825	0.791915	0.952955		sh3bgrl	sh3bgrl	SH3 domain binding glutamate-rich protein like(sh3bgrl)	Danio rerio			GO:0005737~cytoplasm,		IPR006993:SH3-binding, glutamic acid-rich protein,IPR012336:Thioredoxin-like fold,		PIRSF008142:SH3 domain-binding glutamic acid-rich-like protein,		Complete proteome,Proteomics identification,Reference proteome,
hmgn6	hmgn5	8880.49	9569.55	7772.8	9745.87	8992.18	-0.0748817	0.106933	-0.70027	0.483759	0.860101		hmgn5	hmgn6	high mobility group nucleosome binding domain 6(hmgn6)	Danio rerio			GO:0000785~chromatin,GO:0005634~nucleus,	GO:0031492~nucleosomal DNA binding,
chmp1b	LOC109624207	76.4324	113.444	92.8039	92.2623	93.7358	-0.0353041	0.374151	-0.0943577	0.924825	#N/A		LOC109624207	chmp1b	chromatin modifying protein 1B(chmp1b)	Danio rerio		GO:0006810~transport,GO:0007034~vacuolar transport,GO:0015031~protein transport,	GO:0005737~cytoplasm,GO:0005768~endosome,GO:0005829~cytosol,GO:0016020~membrane,GO:0031902~late endosome membrane,		IPR005024:Snf7,	dre04144:Endocytosis,			Coiled coil,Complete proteome,Cytoplasm,Endosome,Membrane,Protein transport,Reference proteome,Transport,	chain:Charged multivesicular body protein 1b,short sequence motif:MIT-interacting motif,	https://www.genome.jp/kegg-bin/show_pathway?dre04144
tbx22	tbx22	7.64324	14.4384	3.78792	0	6.46738	-2.51097	1.54491	-1.62531	0.104096	#N/A		tbx22	tbx22	T-box 22(tbx22)	Danio rerio		GO:0006351~transcription, DNA-templated,GO:0006355~regulation of transcription, DNA-templated,	GO:0005634~nucleus,	GO:0003677~DNA binding,GO:0003700~transcription factor activity, sequence-specific DNA binding,	IPR001699:Transcription factor, T-box,IPR008967:p53-like transcription factor, DNA-binding,IPR018186:Transcription factor, T-box, conserved site,			SM00425:TBOX,	Complete proteome,DNA-binding,Nucleus,Reference proteome,Transcription,Transcription regulation,
itm2ba	itm2a	31.5284	27.8454	12.3107	4.24195	18.9816	-1.83088	0.84732	-2.16079	0.0307115	#N/A		itm2a	itm2ba	integral membrane protein 2Ba(itm2ba)	Danio rerio		GO:0007399~nervous system development,GO:0042985~negative regulation of amyloid precursor protein biosynthetic process,	GO:0005794~Golgi apparatus,GO:0005886~plasma membrane,GO:0016020~membrane,GO:0016021~integral component of membrane,GO:0070062~extracellular exosome,	GO:0001540~beta-amyloid binding,	IPR007084:BRICHOS domain,			SM01039:SM01039,	Complete proteome,Membrane,Reference proteome,Transmembrane,Transmembrane helix,
gpr174	LOC109631630	396.493	450.683	447.921	450.707	436.451	0.0855494	0.180806	0.473155	0.636102	#N/A		LOC109631630	gpr174	G protein-coupled receptor 174(gpr174)	Danio rerio		GO:0007186~G-protein coupled receptor signaling pathway,	GO:0016020~membrane,GO:0016021~integral component of membrane,	GO:0004930~G-protein coupled receptor activity,	IPR000276:G protein-coupled receptor, rhodopsin-like,IPR017452:GPCR, rhodopsin-like, 7TM,				Complete proteome,Membrane,Reference proteome,Transmembrane,Transmembrane helix,
p2ry10	LOC109631482	76.4324	80.4424	87.1221	49.8429	73.4599	-0.192006	0.430705	-0.445795	0.655745	#N/A		LOC109631482	p2ry10	purinergic receptor P2Y, G-protein coupled, 10(p2ry10)	Danio rerio		GO:0007186~G-protein coupled receptor signaling pathway,GO:0035025~positive regulation of Rho protein signal transduction,GO:0051482~positive regulation of cytosolic calcium ion concentration involved in phospholipase C-activating G-protein coupled signaling pathway,	GO:0005887~integral component of plasma membrane,GO:0016020~membrane,GO:0016021~integral component of membrane,	GO:0004930~G-protein coupled receptor activity,	IPR000276:G protein-coupled receptor, rhodopsin-like,IPR017452:GPCR, rhodopsin-like, 7TM,	dre04080:Neuroactive ligand-receptor interaction,			Complete proteome,Membrane,Reference proteome,Transmembrane,Transmembrane helix,		https://www.genome.jp/kegg-bin/show_pathway?dre04080
lpar4	lpar4	61.146	114.476	57.7657	63.6292	74.2541	-0.531346	0.440133	-1.20724	0.22734	#N/A		lpar4	lpar4	lysophosphatidic acid receptor 4(lpar4)	Danio rerio		GO:0001525~angiogenesis,GO:0007165~signal transduction,GO:0007186~G-protein coupled receptor signaling pathway,GO:0035025~positive regulation of Rho protein signal transduction,GO:0051482~positive regulation of cytosolic calcium ion concentration involved in phospholipase C-activating G-protein coupled signaling pathway,	GO:0005887~integral component of plasma membrane,GO:0016020~membrane,GO:0016021~integral component of membrane,	GO:0004871~signal transducer activity,GO:0004930~G-protein coupled receptor activity,GO:0070915~lysophosphatidic acid receptor activity,	IPR000276:G protein-coupled receptor, rhodopsin-like,IPR017452:GPCR, rhodopsin-like, 7TM,	dre04080:Neuroactive ligand-receptor interaction,			Complete proteome,G-protein coupled receptor,Membrane,Receptor,Reference proteome,Transducer,Transmembrane,Transmembrane helix,		https://www.genome.jp/kegg-bin/show_pathway?dre04080
smcr8b	LOC109624539	3.82162	3.09394	3.78792	3.18146	3.47123	0.0114388	1.76024	0.00649845	0.994815	#N/A		LOC109624539	smcr8b	Smith-Magenis syndrome chromosome region, candidate 8b(smcr8b)	Danio rerio									Complete proteome,Reference proteome,	chain:Smith-Magenis syndrome chromosomal region candidate gene 8-B protein homolog,
cysltr1	cysltr1	0.955406	15.4697	3.78792	5.30243	6.37886	-0.850383	1.49595	-0.568458	0.569724	#N/A		cysltr1	cysltr1	cysteinyl leukotriene receptor 1(cysltr1)	Danio rerio		GO:0007186~G-protein coupled receptor signaling pathway,GO:0007200~phospholipase C-activating G-protein coupled receptor signaling pathway,GO:0007218~neuropeptide signaling pathway,	GO:0005887~integral component of plasma membrane,GO:0016020~membrane,GO:0016021~integral component of membrane,	GO:0001631~cysteinyl leukotriene receptor activity,GO:0004930~G-protein coupled receptor activity,GO:0004974~leukotriene receptor activity,GO:0008528~G-protein coupled peptide receptor activity,	IPR000276:G protein-coupled receptor, rhodopsin-like,IPR004071:Cysteinyl leukotriene receptor,IPR017452:GPCR, rhodopsin-like, 7TM,	dre04020:Calcium signaling pathway,dre04080:Neuroactive ligand-receptor interaction,			Complete proteome,Membrane,Reference proteome,Transmembrane,Transmembrane helix,		https://www.genome.jp/kegg-bin/show_pathway?dre04020
ednrba	LOC109627845	3.82162	0	0.946979	0	1.19215	-1.95744	3.48843	-0.561124	0.574713	#N/A		LOC109627845	ednrba	endothelin receptor Ba(ednrba)	Danio rerio		GO:0007165~signal transduction,GO:0007186~G-protein coupled receptor signaling pathway,GO:0008217~regulation of blood pressure,GO:0042310~vasoconstriction,GO:0048066~developmental pigmentation,GO:0048070~regulation of developmental pigmentation,GO:0048484~enteric nervous system development,GO:0050935~iridophore differentiation,	GO:0016020~membrane,GO:0016021~integral component of membrane,	GO:0004871~signal transducer activity,GO:0004930~G-protein coupled receptor activity,GO:0004962~endothelin receptor activity,	IPR000276:G protein-coupled receptor, rhodopsin-like,IPR000499:Endothelin receptor family,IPR001112:Endothelin receptor B,IPR017452:GPCR, rhodopsin-like, 7TM,	dre04020:Calcium signaling pathway,dre04080:Neuroactive ligand-receptor interaction,dre04916:Melanogenesis,		SM01381:SM01381,	Complete proteome,G-protein coupled receptor,Membrane,Receptor,Reference proteome,Signal,Transducer,Transmembrane,Transmembrane helix,		https://www.genome.jp/kegg-bin/show_pathway?dre04020
polr1d	LOC109625838	1074.83	1272.64	1071.03	995.797	1103.58	-0.182921	0.136085	-1.34416	0.178896	0.627475		LOC109625838	polr1d	polymerase (RNA) I polypeptide D(polr1d)	Danio rerio		GO:0006351~transcription, DNA-templated,GO:0006360~transcription from RNA polymerase I promoter,GO:0006383~transcription from RNA polymerase III promoter,	GO:0005634~nucleus,GO:0005666~DNA-directed RNA polymerase III complex,GO:0005736~DNA-directed RNA polymerase I complex,	GO:0001054~RNA polymerase I activity,GO:0001056~RNA polymerase III activity,GO:0003677~DNA binding,GO:0003899~DNA-directed RNA polymerase activity,GO:0046983~protein dimerization activity,	IPR008193:DNA-directed RNA polymerase Rpb11, 13-16kDa subunit, conserved site,IPR009025:DNA-directed RNA polymerase, RBP11-like,	dre00230:Purine metabolism,dre00240:Pyrimidine metabolism,dre01100:Metabolic pathways,dre03020:RNA polymerase,dre04623:Cytosolic DNA-sensing pathway,			Complete proteome,DNA-directed RNA polymerase,Nucleus,Reference proteome,Transcription,	chain:DNA-directed RNA polymerases I and III subunit RPAC2,	https://www.genome.jp/kegg-bin/show_pathway?dre00230
sybl1	vamp7	378.341	323.832	326.708	337.235	341.529	-0.0815874	0.201875	-0.404147	0.686104	#N/A		vamp7	sybl1	synaptobrevin-like 1(sybl1)	Danio rerio	Intracellular trafficking and secretion,	GO:0006810~transport,GO:0006887~exocytosis,GO:0006897~endocytosis,GO:0006906~vesicle fusion,GO:0008333~endosome to lysosome transport,GO:0016192~vesicle-mediated transport,	GO:0016020~membrane,GO:0016021~integral component of membrane,GO:0031201~SNARE complex,	GO:0000149~SNARE binding,GO:0005484~SNAP receptor activity,	IPR001388:Synaptobrevin,IPR010908:Longin domain,IPR011012:Longin-like domain,	dre04130:SNARE interactions in vesicular transport,		SM01270:SM01270,	Coiled coil,Complete proteome,Membrane,Proteomics identification,Reference proteome,Transmembrane,Transmembrane helix,		https://www.genome.jp/kegg-bin/show_pathway?dre04130
mtus1a	mtus1	242.673	196.981	183.714	271.485	223.713	0.0473822	0.26895	0.176175	0.860157	#N/A		mtus1	mtus1a	microtubule associated tumor suppressor 1a(mtus1a)	Danio rerio		GO:0007049~cell cycle,	GO:0005634~nucleus,GO:0005739~mitochondrion,GO:0005794~Golgi apparatus,GO:0005886~plasma membrane,GO:0016020~membrane,						Cell cycle,Cell membrane,Coiled coil,Complete proteome,Golgi apparatus,Membrane,Mitochondrion,Nucleus,Reference proteome,	chain:Microtubule-associated tumor suppressor 1 homolog A,
pdgfrl	pdgfrl	5.73243	2.06262	1.89396	2.12097	2.9525	-0.962235	1.94852	-0.493829	0.621427	#N/A		pdgfrl	pdgfrl	platelet-derived growth factor receptor-like(pdgfrl)	Danio rerio				GO:0005515~protein binding,GO:0042802~identical protein binding,	IPR003598:Immunoglobulin subtype 2,IPR003599:Immunoglobulin subtype,IPR007110:Immunoglobulin-like domain,IPR013783:Immunoglobulin-like fold,			SM00408:IGc2,SM00409:IG,	Complete proteome,Receptor,Reference proteome,Signal,
slc7a2	slc7a2	0	0	3.78792	2.12097	1.47722	4.01823	3.11601	1.28954	0.197209	#N/A		slc7a2	slc7a2	solute carrier family 7 (cationic amino acid transporter, y+ system), member 2(slc7a2)	Danio rerio		GO:0003333~amino acid transmembrane transport,GO:0006810~transport,GO:0006865~amino acid transport,	GO:0005886~plasma membrane,GO:0005887~integral component of plasma membrane,GO:0016020~membrane,GO:0016021~integral component of membrane,	GO:0015171~amino acid transmembrane transporter activity,GO:0015179~L-amino acid transmembrane transporter activity,GO:0015297~antiporter activity,	IPR002293:Amino acid/polyamine transporter I,IPR004755:Cationic amino acid transport permease,				Amino-acid transport,Cell membrane,Complete proteome,Glycoprotein,Membrane,Reference proteome,Transmembrane,Transmembrane helix,Transport,	chain:Low affinity cationic amino acid transporter 2,glycosylation site:N-linked (GlcNAc...),topological domain:Cytoplasmic,topological domain:Extracellular,transmembrane region,
mtmr7a	mtmr7	168.151	165.01	126.895	104.988	141.261	-0.521393	0.29905	-1.7435	0.081247	#N/A		mtmr7	mtmr7a	myotubularin related protein 7a(mtmr7a)	Danio rerio		GO:0016311~dephosphorylation,GO:0046856~phosphatidylinositol dephosphorylation,		GO:0004725~protein tyrosine phosphatase activity,GO:0016791~phosphatase activity,GO:0052866~phosphatidylinositol phosphate phosphatase activity,	IPR000387:Protein-tyrosine/Dual specificity phosphatase,IPR003595:Protein-tyrosine phosphatase, catalytic,IPR010569:Myotubularin-related,IPR011993:Pleckstrin homology-like domain,IPR016130:Protein-tyrosine phosphatase, active site,	dre00562:Inositol phosphate metabolism,dre01100:Metabolic pathways,dre04070:Phosphatidylinositol signaling system,		SM00404:PTPc_motif,	Coiled coil,Complete proteome,Reference proteome,		https://www.genome.jp/kegg-bin/show_pathway?dre00562
cnot7	LOC109628387	376.43	407.368	343.753	331.932	364.871	-0.213581	0.192566	-1.10913	0.267372	#N/A		LOC109628387	cnot7	CCR4-NOT transcription complex, subunit 7(cnot7)	Danio rerio		GO:0000288~nuclear-transcribed mRNA catabolic process, deadenylation-dependent decay,GO:0006351~transcription, DNA-templated,GO:0006355~regulation of transcription, DNA-templated,GO:0006417~regulation of translation,GO:0008284~positive regulation of cell proliferation,GO:0008285~negative regulation of cell proliferation,GO:0031047~gene silencing by RNA,GO:0043928~exonucleolytic nuclear-transcribe…	GO:0005634~nucleus,GO:0005737~cytoplasm,GO:0030014~CCR4-NOT complex,GO:0030015~CCR4-NOT core complex,	GO:0000175~3'-5'-exoribonuclease activity,GO:0003676~nucleic acid binding,GO:0003723~RNA binding,GO:0004518~nuclease activity,GO:0004527~exonuclease activity,GO:0004532~exoribonuclease activity,GO:0004535~poly(A)-specific ribonuclease activity,GO:0016787~hydrolase activity,GO:0046872~metal ion binding,	IPR006941:Ribonuclease CAF1,IPR012337:Ribonuclease H-like domain,	dre03018:RNA degradation,			Complete proteome,Cytoplasm,Exonuclease,Hydrolase,Magnesium,Metal-binding,Nuclease,Nucleus,Proteomics identification,Reference proteome,Repressor,RNA-binding,RNA-mediated gene silencing,Transcription,Transcription regulation,Translation regulation,	chain:CCR4-NOT transcription complex subunit 7,	https://www.genome.jp/kegg-bin/show_pathway?dre03018
zdhhc2	zdhhc2	3.82162	0	1.89396	0	1.42889	-1.00223	3.15333	-0.317831	0.750613	#N/A		zdhhc2	zdhhc2	zinc finger, DHHC-type containing 2(zdhhc2)	Danio rerio	General function prediction only,		GO:0016020~membrane,GO:0016021~integral component of membrane,	GO:0008270~zinc ion binding,GO:0016740~transferase activity,GO:0016746~transferase activity, transferring acyl groups,GO:0019706~protein-cysteine S-palmitoyltransferase activity,	IPR001594:Zinc finger, DHHC-type, palmitoyltransferase,				Acyltransferase,Complete proteome,Membrane,Reference proteome,Transferase,Transmembrane,Transmembrane helix,
micu3a	LOC109637936	0	2.06262	0	4.24195	1.57614	1.0424	3.04312	0.342543	0.731942	#N/A		LOC109637936	micu3a	mitochondrial calcium uptake family, member 3a(micu3a)	Danio rerio			GO:0016020~membrane,GO:0016021~integral component of membrane,	GO:0005509~calcium ion binding,	IPR002048:EF-hand domain,IPR011992:EF-hand-like domain,IPR018247:EF-Hand 1, calcium-binding site,			SM00054:EFh,	Complete proteome,Membrane,Reference proteome,Transmembrane,Transmembrane helix,
fgf20b	LOC109624460	0	0	0	2.12097	0.530243	2.5309	4.88704	0.517879	0.604543	#N/A		LOC109624460	fgf20b	fibroblast growth factor 20b(fgf20b)	Danio rerio		GO:0008543~fibroblast growth factor receptor signaling pathway,GO:0048703~embryonic viscerocranium morphogenesis,	GO:0005576~extracellular region,	GO:0005102~receptor binding,GO:0005104~fibroblast growth factor receptor binding,GO:0008083~growth factor activity,	IPR002209:Heparin-binding growth factor/Fibroblast growth factor,IPR008996:Cytokine, IL-1-like,	dre04010:MAPK signaling pathway,dre04810:Regulation of actin cytoskeleton,		SM00442:FGF,	Complete proteome,Growth factor,Reference proteome,		https://www.genome.jp/kegg-bin/show_pathway?dre04010
her1	LOC109624333	7.64324	8.2505	9.46979	12.7258	9.52234	0.480309	1.09079	0.440332	0.659696	#N/A		LOC109624333	her1	hairy-related 1(her1)	Danio rerio		GO:0001756~somitogenesis,GO:0001757~somite specification,GO:0006351~transcription, DNA-templated,GO:0006355~regulation of transcription, DNA-templated,GO:0045892~negative regulation of transcription, DNA-templated,	GO:0005634~nucleus,GO:0005667~transcription factor complex,	GO:0003677~DNA binding,GO:0046982~protein heterodimerization activity,GO:0046983~protein dimerization activity,	IPR003650:Orange,IPR011598:Myc-type, basic helix-loop-helix (bHLH) domain,			SM00353:HLH,	Complete proteome,Nucleus,Reference proteome,Transcription,Transcription regulation,
her5	LOC109624339	5.73243	1.03131	7.57583	2.12097	4.11514	0.518913	1.73215	0.299577	0.7645	#N/A		LOC109624339	her5	hairy-related 5(her5)	Danio rerio		GO:0000122~negative regulation of transcription from RNA polymerase II promoter,GO:0006351~transcription, DNA-templated,GO:0006355~regulation of transcription, DNA-templated,GO:0007219~Notch signaling pathway,GO:0007492~endoderm development,GO:0030917~midbrain-hindbrain boundary development,GO:0045737~positive regulation of cyclin-dependent protein serine/threonine kinase activity,GO:0048562~embr…	GO:0005634~nucleus,	GO:0003677~DNA binding,GO:0003700~transcription factor activity, sequence-specific DNA binding,GO:0005515~protein binding,GO:0042803~protein homodimerization activity,GO:0046982~protein heterodimerization activity,GO:0046983~protein dimerization activity,	IPR003650:Orange,IPR011598:Myc-type, basic helix-loop-helix (bHLH) domain,			SM00353:HLH,	Complete proteome,DNA-binding,Nucleus,Reference proteome,Transcription,Transcription regulation,
pfdn6	pfdn6	4336.59	4524.37	4458.38	4168.77	4372.03	-0.0383516	0.0908782	-0.422011	0.673017	0.926224		pfdn6	pfdn6	prefoldin subunit 6(pfdn6)	Danio rerio		GO:0006457~protein folding,GO:0051131~chaperone-mediated protein complex assembly,	GO:0005737~cytoplasm,GO:0016272~prefoldin complex,	GO:0051082~unfolded protein binding,GO:0051087~chaperone binding,	IPR002777:Prefoldin beta-like,IPR009053:Prefoldin,				Coiled coil,Complete proteome,Proteomics identification,Reference proteome,
mmgt1	mmgt1	2535.65	2623.66	2628.81	2622.58	2602.68	0.0256119	0.0973923	0.262977	0.792568	0.953181		mmgt1	mmgt1	membrane magnesium transporter 1(mmgt1)	Danio rerio		GO:0006810~transport,GO:0015693~magnesium ion transport,GO:0098655~cation transmembrane transport,	GO:0000139~Golgi membrane,GO:0005768~endosome,GO:0005769~early endosome,GO:0005783~endoplasmic reticulum,GO:0005794~Golgi apparatus,GO:0005886~plasma membrane,GO:0016020~membrane,GO:0016021~integral component of membrane,GO:0031901~early endosome membrane,GO:0072546~ER membrane protein complex,	GO:0015095~magnesium ion transmembrane transporter activity,GO:0022890~inorganic cation transmembrane transporter activity,	IPR018937:Magnesium transporter,				Complete proteome,Endoplasmic reticulum,Endosome,Golgi apparatus,Magnesium,Membrane,Proteomics identification,Reference proteome,Transmembrane,Transmembrane helix,Transport,	chain:Membrane magnesium transporter 1,signal peptide,topological domain:Cytoplasmic,topological domain:Lumenal,transmembrane region,
ints6l	LOC109645601	242.673	250.609	248.108	299.057	260.112	0.148586	0.228426	0.650477	0.515384	#N/A		LOC109645601	ints6l
mospd1	mospd1	442.353	533.188	422.353	516.457	478.588	-0.0557792	0.188229	-0.296337	0.766973	#N/A		mospd1	mospd1	motile sperm domain containing 1(mospd1)	Danio rerio			GO:0016020~membrane,GO:0016021~integral component of membrane,		IPR000535:Major sperm protein,IPR008962:PapD-like,				Complete proteome,Membrane,Reference proteome,Transmembrane,Transmembrane helix,
fam122b	fam122b	1491.39	1526.34	1586.19	1461.35	1516.32	0.0145933	0.115059	0.126833	0.899073	0.977473		fam122b	fam122b	family with sequence similarity 122B(fam122b)	Danio rerio					IPR026716:FAM122,				Complete proteome,Reference proteome,
hprt1	hprt1	1552.53	1561.41	1530.32	1553.61	1549.47	-0.0140218	0.111278	-0.126006	0.899727	0.977636		hprt1	hprt1	hypoxanthine phosphoribosyltransferase 1(hprt1)	Danio rerio		GO:0006166~purine ribonucleoside salvage,GO:0006168~adenine salvage,GO:0006178~guanine salvage,GO:0009116~nucleoside metabolic process,GO:0032263~GMP salvage,GO:0032264~IMP salvage,GO:0046100~hypoxanthine metabolic process,	GO:0005737~cytoplasm,GO:0005829~cytosol,	GO:0000287~magnesium ion binding,GO:0004422~hypoxanthine phosphoribosyltransferase activity,GO:0016740~transferase activity,GO:0016757~transferase activity, transferring glycosyl groups,	IPR000836:Phosphoribosyltransferase domain,IPR005904:Hypoxanthine phosphoribosyl transferase,	dre00230:Purine metabolism,dre00983:Drug metabolism - other enzymes,dre01100:Metabolic pathways,			Complete proteome,Glycosyltransferase,Proteomics identification,Reference proteome,Transferase,		https://www.genome.jp/kegg-bin/show_pathway?dre00230
phf6	phf6	838.846	949.839	852.281	912.018	888.246	-0.0197334	0.140474	-0.140477	0.888283	0.975688		phf6	phf6	PHD finger protein 6(phf6)	Danio rerio				GO:0008270~zinc ion binding,GO:0046872~metal ion binding,	IPR001965:Zinc finger, PHD-type,IPR011011:Zinc finger, FYVE/PHD-type,IPR013083:Zinc finger, RING/FYVE/PHD-type,			SM00249:PHD,	Complete proteome,Metal-binding,Proteomics identification,Reference proteome,Zinc,Zinc-finger,
cab39l1	LOC109626501	2618.77	2536	2734.87	2856.95	2686.65	0.117199	0.0976552	1.20013	0.230089	0.680767		LOC109626501	cab39l1	calcium binding protein 39, like 1(cab39l1)	Danio rerio					IPR011989:Armadillo-like helical,IPR013878:Mo25-like,IPR016024:Armadillo-type fold,	dre04150:mTOR signaling pathway,			Complete proteome,Proteomics identification,Reference proteome,		https://www.genome.jp/kegg-bin/show_pathway?dre04150
gpc3	gpc3	355.411	334.145	345.647	296.936	333.035	-0.101072	0.204244	-0.49486	0.620699	#N/A		gpc3	gpc3	glypican 3(gpc3)	Danio rerio		GO:0042074~cell migration involved in gastrulation,GO:0090090~negative regulation of canonical Wnt signaling pathway,	GO:0005578~proteinaceous extracellular matrix,GO:0005886~plasma membrane,GO:0016020~membrane,GO:0016021~integral component of membrane,GO:0031225~anchored component of membrane,	GO:0043395~heparan sulfate proteoglycan binding,	IPR001863:Glypican,IPR015501:Glypican-3,				Complete proteome,Glycoprotein,GPI-anchor,Heparan sulfate,Lipoprotein,Membrane,Proteoglycan,Reference proteome,Signal,Transmembrane,Transmembrane helix,
gpc4	LOC109626013	13137.8	11724	14443.3	13829.8	13283.7	0.185469	0.0862089	2.15139	0.031445	0.325238		LOC109626013	gpc4	glypican 4(gpc4)	Danio rerio		GO:0001654~eye development,GO:0001702~gastrulation with mouth forming second,GO:0001756~somitogenesis,GO:0003379~establishment of cell polarity involved in gastrulation cell migration,GO:0008104~protein localization,GO:0009826~unidimensional cell growth,GO:0014812~muscle cell migration,GO:0030166~proteoglycan biosynthetic process,GO:0030198~extracellular matrix organization,GO:0030334~regulation …	GO:0005578~proteinaceous extracellular matrix,GO:0005886~plasma membrane,GO:0016020~membrane,GO:0031225~anchored component of membrane,	GO:0005515~protein binding,GO:0043395~heparan sulfate proteoglycan binding,	IPR001863:Glypican,	dre04310:Wnt signaling pathway,			Complete proteome,Glycoprotein,GPI-anchor,Heparan sulfate,Lipoprotein,Membrane,Proteoglycan,Proteomics identification,Reference proteome,Signal,		https://www.genome.jp/kegg-bin/show_pathway?dre04310
brd8	LOC109626278	856.999	884.866	860.804	875.962	869.658	-0.0042085	0.135172	-0.0311345	0.975162	0.99287		LOC109626278	brd8	bromodomain containing 8(brd8)	Danio rerio					IPR001487:Bromodomain,			SM00297:BROMO,	Coiled coil,Complete proteome,Reference proteome,
ddit4	LOC109626295	1414	1553.16	1367.44	1861.15	1548.94	0.121228	0.145432	0.83357	0.404523	0.816393		LOC109626295	ddit4	DNA-damage-inducible transcript 4(ddit4)	Danio rerio		GO:0006915~apoptotic process,GO:0009953~dorsal/ventral pattern formation,GO:0009968~negative regulation of signal transduction,	GO:0005737~cytoplasm,GO:0005739~mitochondrion,		IPR012918:RTP801-like,	dre04150:mTOR signaling pathway,			Apoptosis,Complete proteome,Cytoplasm,Mitochondrion,Reference proteome,	chain:DNA-damage-inducible transcript 4 protein,	https://www.genome.jp/kegg-bin/show_pathway?dre04150
tmem173	tmem173	28.6622	28.8767	23.6745	27.5726	27.1965	-0.168211	0.651458	-0.258206	0.796248	#N/A		tmem173	tmem173	transmembrane protein 173(tmem173)	Danio rerio		GO:0002218~activation of innate immune response,GO:0002230~positive regulation of defense response to virus by host,GO:0010506~regulation of autophagy,GO:0032481~positive regulation of type I interferon production,GO:0032606~type I interferon production,GO:0039528~cytoplasmic pattern recognition receptor signaling pathway in response to virus,	GO:0005783~endoplasmic reticulum,GO:0016020~membrane,GO:0016021~integral component of membrane,	GO:0035438~cyclic-di-GMP binding,		dre04622:RIG-I-like receptor signaling pathway,dre04623:Cytosolic DNA-sensing pathway,			Complete proteome,Membrane,Reference proteome,Transmembrane,Transmembrane helix,		https://www.genome.jp/kegg-bin/show_pathway?dre04622
CU651657.1	LOC109626302	26.7514	42.2838	22.7275	28.6331	30.0989	-0.426619	0.637517	-0.669188	0.503375	#N/A		LOC109626302	CU651657.1
ppp3cb	LOC109624436	1.91081	1.03131	0.946979	4.24195	2.03276	0.806436	2.33761	0.344983	0.730107	#N/A		LOC109624436	ppp3cb	protein phosphatase 3, catalytic subunit, beta isozyme(ppp3cb)	Danio rerio				GO:0004721~phosphoprotein phosphatase activity,GO:0016787~hydrolase activity,	IPR004843:Metallophosphoesterase domain,IPR006186:Serine/threonine-specific protein phosphatase/bis(5-nucleosyl)-tetraphosphatase,	dre04010:MAPK signaling pathway,dre04020:Calcium signaling pathway,dre04114:Oocyte meiosis,dre04310:Wnt signaling pathway,dre04370:VEGF signaling pathway,		SM00156:PP2Ac,	Complete proteome,Hydrolase,Reference proteome,		https://www.genome.jp/kegg-bin/show_pathway?dre04010
ube2d2	ube2d2	3727.04	4011.8	3684.69	3448.7	3718.06	-0.117235	0.095258	-1.23071	0.218431	0.667789		ube2d2	ube2d2	ubiquitin-conjugating enzyme E2D 2 (UBC4/5 homolog, yeast)(ube2d2)	Danio rerio				GO:0000166~nucleotide binding,GO:0005524~ATP binding,	IPR000608:Ubiquitin-conjugating enzyme, E2,IPR016135:Ubiquitin-conjugating enzyme/RWD-like,IPR023313:Ubiquitin-conjugating enzyme, active site,	dre04120:Ubiquitin mediated proteolysis,dre04141:Protein processing in endoplasmic reticulum,			ATP-binding,Complete proteome,Nucleotide-binding,Reference proteome,Ubl conjugation pathway,		https://www.genome.jp/kegg-bin/show_pathway?dre04120
zgc	cisd1	1211.45	1075.66	1112.7	1073.21	1118.26	-0.0654793	0.129185	-0.506864	0.61225	0.911355		cisd1	zgc
cxxc5b	LOC109628785	2774.5	2848.48	2404.38	2584.41	2652.94	-0.172841	0.0994618	-1.73776	0.0822529	0.476768		LOC109628785	cxxc5b	CXXC finger protein 5b(cxxc5b)	Danio rerio				GO:0003677~DNA binding,GO:0008270~zinc ion binding,	IPR002857:Zinc finger, CXXC-type,				Complete proteome,Reference proteome,
zgc	LOC109631038	189.17	194.918	160.039	152.71	174.209	-0.29595	0.266612	-1.11004	0.266982	#N/A		LOC109631038	zgc
psd2	LOC109627576	10.5095	20.6262	8.52281	13.7863	13.3612	-0.482094	0.952976	-0.505882	0.612939	#N/A		LOC109627576	psd2	pleckstrin and Sec7 domain containing 2(psd2)	Danio rerio		GO:0007507~heart development,GO:0008345~larval locomotory behavior,GO:0032012~regulation of ARF protein signal transduction,GO:0061053~somite development,		GO:0005086~ARF guanyl-nucleotide exchange factor activity,GO:0005543~phospholipid binding,	IPR000904:SEC7-like,IPR001605:Pleckstrin homology domain, spectrin-type,IPR001849:Pleckstrin homology domain,IPR011993:Pleckstrin homology-like domain,IPR023394:SEC7-like, alpha orthogonal bundle,	dre04144:Endocytosis,		SM00222:Sec7,SM00233:PH,	Coiled coil,Complete proteome,Reference proteome,		https://www.genome.jp/kegg-bin/show_pathway?dre04144
purab	LOC109627171	239.807	217.607	216.858	237.549	227.955	-0.0105418	0.238225	-0.0442513	0.964704	#N/A		LOC109627171	purab	purine-rich element binding protein Ab(purab)	Danio rerio					IPR006628:PUR-alpha/beta/gamma, DNA/RNA-binding,			SM00712:PUR,	Complete proteome,Proteomics identification,Reference proteome,
nrg2b	LOC109627165	8.59865	8.2505	12.3107	10.6049	9.94118	0.444418	1.06506	0.417271	0.67648	#N/A		LOC109627165	nrg2b	neuregulin 2b(nrg2b)	Danio rerio		GO:0035556~intracellular signal transduction,GO:0048513~animal organ development,	GO:0005615~extracellular space,GO:0005622~intracellular,GO:0016020~membrane,GO:0016021~integral component of membrane,	GO:0005102~receptor binding,	IPR000742:Epidermal growth factor-like domain,IPR002154:Neuregulin 1-related, C-terminal,IPR003598:Immunoglobulin subtype 2,IPR003599:Immunoglobulin subtype,IPR007110:Immunoglobulin-like domain,IPR013032:EGF-like, conserved site,IPR013098:Immunoglobulin I-set,IPR013783:Immunoglobulin-like fold,	dre04012:ErbB signaling pathway,		SM00408:IGc2,SM00409:IG,	Complete proteome,Membrane,Reference proteome,Signal,Transmembrane,Transmembrane helix,		https://www.genome.jp/kegg-bin/show_pathway?dre04012
si	LOC109627895	1.91081	3.09394	0	6.36292	2.84192	0.33696	2.17342	0.155036	0.876793	#N/A		LOC109627895	si
eif1ad	eif1ad	806.362	836.394	833.341	805.97	820.517	-0.0027156	0.138444	-0.0196152	0.98435	0.995446		eif1ad	eif1ad	eukaryotic translation initiation factor 1A domain containing(eif1ad)	Danio rerio		GO:0006413~translational initiation,	GO:0005634~nucleus,	GO:0003723~RNA binding,GO:0003743~translation initiation factor activity,	IPR001253:Translation initiation factor 1A (eIF-1A),IPR006196:RNA-binding domain, S1, IF1 type,IPR012340:Nucleic acid-binding, OB-fold,			SM00652:eIF1a,	Complete proteome,Nucleus,Proteomics identification,Reference proteome,RNA-binding,	chain:Probable RNA-binding protein EIF1AD,compositionally biased region:Poly-Glu,domain:S1-like,
ctsf	LOC109626843	2923.54	2291.58	2173.32	2510.17	2474.65	-0.155751	0.128763	-1.2096	0.226434	0.677325		LOC109626843	ctsf	cathepsin F(ctsf)	Danio rerio		GO:0006508~proteolysis,GO:0051603~proteolysis involved in cellular protein catabolic process,	GO:0005615~extracellular space,GO:0005764~lysosome,	GO:0004197~cysteine-type endopeptidase activity,GO:0004869~cysteine-type endopeptidase inhibitor activity,GO:0008234~cysteine-type peptidase activity,	IPR000010:Proteinase inhibitor I25, cystatin,IPR000169:Cysteine peptidase, cysteine active site,IPR000668:Peptidase C1A, papain C-terminal,IPR013128:Peptidase C1A, papain,IPR013201:Proteinase inhibitor I29, cathepsin propeptide,IPR025660:Cysteine peptidase, histidine active site,	dre04142:Lysosome,		SM00043:CY,SM00645:Pept_C1,SM00848:SM00848,	Complete proteome,Reference proteome,Signal,		https://www.genome.jp/kegg-bin/show_pathway?dre04142
aup1	aup1	1166.55	1050.91	1107.97	1099.72	1106.29	-0.00666134	0.12796	-0.052058	0.958482	0.989898		aup1	aup1	ancient ubiquitous protein 1(aup1)	Danio rerio	Lipid metabolism,	GO:0030433~ER-associated ubiquitin-dependent protein catabolic process,	GO:0000839~Hrd1p ubiquitin ligase ERAD-L complex,GO:0005783~endoplasmic reticulum,GO:0016020~membrane,GO:0016021~integral component of membrane,GO:0030176~integral component of endoplasmic reticulum membrane,	GO:0043130~ubiquitin binding,GO:0097027~ubiquitin-protein transferase activator activity,	IPR003892:Ubiquitin system component Cue,			SM00546:CUE,	Complete proteome,Endoplasmic reticulum,Membrane,Reference proteome,Transmembrane,Transmembrane helix,Ubl conjugation pathway,	chain:Ancient ubiquitous protein 1,domain:CUE,sequence conflict,topological domain:Cytoplasmic,topological domain:Lumenal,transmembrane region,
fnta	fnta	1700.62	1625.35	1597.55	1698.9	1655.61	-0.0132401	0.111658	-0.118577	0.905611	0.979344		fnta	fnta	farnesyltransferase, CAAX box, alpha(fnta)	Danio rerio	Posttranslational modification, protein turnover, chaperones,	GO:0018342~protein prenylation,GO:0018343~protein farnesylation,GO:0018344~protein geranylgeranylation,	GO:0005953~CAAX-protein geranylgeranyltransferase complex,GO:0005965~protein farnesyltransferase complex,	GO:0004660~protein farnesyltransferase activity,GO:0004662~CAAX-protein geranylgeranyltransferase activity,GO:0008318~protein prenyltransferase activity,	IPR002088:Protein prenyltransferase, alpha subunit,	dre00900:Terpenoid backbone biosynthesis,dre01130:Biosynthesis of antibiotics,			Complete proteome,Proteomics identification,Reference proteome,		https://www.genome.jp/kegg-bin/show_pathway?dre00900
si	pigg	585.664	522.875	637.317	670.227	604.021	0.237484	0.159206	1.49168	0.135782	0.571776		pigg	si
guf1	LOC109624070	183.438	205.231	169.509	195.129	188.327	-0.0925444	0.261855	-0.353418	0.723775	#N/A		LOC109624070	guf1	GUF1 homolog, GTPase(guf1)	Danio rerio		GO:0006412~translation,GO:0045727~positive regulation of translation,	GO:0005739~mitochondrion,GO:0005743~mitochondrial inner membrane,GO:0005759~mitochondrial matrix,GO:0016020~membrane,	GO:0000166~nucleotide binding,GO:0003924~GTPase activity,GO:0005525~GTP binding,GO:0016787~hydrolase activity,GO:0043022~ribosome binding,	IPR000640:Translation elongation factor EFG, V domain,IPR000795:Elongation factor, GTP-binding domain,IPR005225:Small GTP-binding protein domain,IPR006297:Elongation factor 4,IPR009000:Translation elongation/initiation factor/Ribosomal, beta-barrel,IPR009022:Elongation factor G, III-V domain,IPR013842:GTP-binding protein LepA, C-terminal,IPR027417:P-loop containing nucleoside triphosphate hydrola…			SM00838:SM00838,	Complete proteome,GTP-binding,Hydrolase,Membrane,Mitochondrion,Mitochondrion inner membrane,Nucleotide-binding,Protein biosynthesis,Proteomics identification,Reference proteome,Transit peptide,
guf1	LOC109638001	40.127	34.0333	41.6671	47.7219	40.8873	0.267673	0.536401	0.499018	0.617767	#N/A		LOC109638001	guf1	GUF1 homolog, GTPase(guf1)	Danio rerio		GO:0006412~translation,GO:0045727~positive regulation of translation,	GO:0005739~mitochondrion,GO:0005743~mitochondrial inner membrane,GO:0005759~mitochondrial matrix,GO:0016020~membrane,	GO:0000166~nucleotide binding,GO:0003924~GTPase activity,GO:0005525~GTP binding,GO:0016787~hydrolase activity,GO:0043022~ribosome binding,	IPR000640:Translation elongation factor EFG, V domain,IPR000795:Elongation factor, GTP-binding domain,IPR005225:Small GTP-binding protein domain,IPR006297:Elongation factor 4,IPR009000:Translation elongation/initiation factor/Ribosomal, beta-barrel,IPR009022:Elongation factor G, III-V domain,IPR013842:GTP-binding protein LepA, C-terminal,IPR027417:P-loop containing nucleoside triphosphate hydrola…			SM00838:SM00838,	Complete proteome,GTP-binding,Hydrolase,Membrane,Mitochondrion,Mitochondrion inner membrane,Nucleotide-binding,Protein biosynthesis,Proteomics identification,Reference proteome,Transit peptide,
gabra2a	LOC109624059	0.955406	3.09394	1.89396	5.30243	2.81143	0.830698	2.01538	0.41218	0.680207	#N/A		LOC109624059	gabra2a
gabra4	LOC109624108	0	0	2.84094	0	0.710234	2.96564	4.60626	0.643828	0.519687	#N/A		LOC109624108	gabra4
cfap100	cfap100	200.635	143.352	125.001	137.863	151.713	-0.389952	0.302134	-1.29066	0.196822	#N/A		cfap100	cfap100	cilia and flagella associated protein 100(cfap100)	Danio rerio					IPR025252:Domain of unknown function DUF4200,				Coiled coil,Complete proteome,Reference proteome,
ap1ar	ap1ar	720.376	532.157	772.735	767.792	698.265	0.297671	0.170581	1.74504	0.0809773	0.473005		ap1ar	ap1ar	adaptor-related protein complex 1 associated regulatory protein(ap1ar)	Danio rerio		GO:0034315~regulation of Arp2/3 complex-mediated actin nucleation,GO:0048203~vesicle targeting, trans-Golgi to endosome,GO:1900025~negative regulation of substrate adhesion-dependent cell spreading,GO:2000146~negative regulation of cell motility,	GO:0005768~endosome,GO:0005829~cytosol,	GO:0019894~kinesin binding,GO:0035650~AP-1 adaptor complex binding,					Coiled coil,Complete proteome,Reference proteome,
smad5	LOC109626568	3432.77	3096	3697.01	3376.59	3400.59	0.11567	0.101197	1.14302	0.253031	0.703887		LOC109626568	smad5	SMAD family member 5(smad5)	Danio rerio		GO:0001945~lymph vessel development,GO:0001947~heart looping,GO:0003143~embryonic heart tube morphogenesis,GO:0006351~transcription, DNA-templated,GO:0006355~regulation of transcription, DNA-templated,GO:0007179~transforming growth factor beta receptor signaling pathway,GO:0007275~multicellular organism development,GO:0007368~determination of left/right symmetry,GO:0009880~embryonic pattern speci…	GO:0005622~intracellular,GO:0005634~nucleus,GO:0005667~transcription factor complex,GO:0005737~cytoplasm,	GO:0000975~regulatory region DNA binding,GO:0003677~DNA binding,GO:0003700~transcription factor activity, sequence-specific DNA binding,GO:0046872~metal ion binding,GO:0046982~protein heterodimerization activity,	IPR001132:SMAD domain, Dwarfin-type,IPR003619:MAD homology 1, Dwarfin-type,IPR008984:SMAD/FHA domain,IPR013019:MAD homology, MH1,IPR013790:Dwarfin,IPR017855:SMAD domain-like,	dre04350:TGF-beta signaling pathway,		SM00523:DWA,SM00524:DWB,	Complete proteome,Cytoplasm,Developmental protein,DNA-binding,Metal-binding,Nucleus,Polymorphism,Reference proteome,Transcription,Transcription regulation,Zinc,	chain:Mothers against decapentaplegic homolog 5,compositionally biased region:Poly-Lys,compositionally biased region:Pro-rich,domain:MH1,domain:MH2,sequence variant,	https://www.genome.jp/kegg-bin/show_pathway?dre04350
syvn1	syvn1	808.273	824.019	747.166	768.853	787.078	-0.106705	0.140157	-0.761322	0.446465	0.844075		syvn1	syvn1	synovial apoptosis inhibitor 1, synoviolin(syvn1)	Danio rerio	Posttranslational modification, protein turnover, chaperones,	GO:0000209~protein polyubiquitination,GO:0016567~protein ubiquitination,GO:0018279~protein N-linked glycosylation via asparagine,GO:0030433~ER-associated ubiquitin-dependent protein catabolic process,GO:0030968~endoplasmic reticulum unfolded protein response,GO:0042787~protein ubiquitination involved in ubiquitin-dependent protein catabolic process,	GO:0000836~Hrd1p ubiquitin ligase complex,GO:0005783~endoplasmic reticulum,GO:0016020~membrane,GO:0016021~integral component of membrane,GO:0036513~Derlin-1 retrotranslocation complex,GO:0044322~endoplasmic reticulum quality control compartment,	GO:0008270~zinc ion binding,GO:0008766~UDP-N-acetylmuramoylalanyl-D-glutamyl-2,6-diaminopimelate-D-alanyl-D-alanine ligase activity,GO:0016874~ligase activity,GO:0018169~ribosomal S6-glutamic acid ligase activity,GO:0043773~coenzyme F420-0 gamma-glutamyl ligase activity,GO:0043774~coenzyme F420-2 alpha-glutamyl ligase activity,GO:0046872~metal ion binding,GO:0051082~unfolded protein binding,GO:00…	IPR001841:Zinc finger, RING-type,IPR013083:Zinc finger, RING/FYVE/PHD-type,	dre04120:Ubiquitin mediated proteolysis,dre04141:Protein processing in endoplasmic reticulum,		SM00184:RING,	Complete proteome,Endoplasmic reticulum,Ligase,Membrane,Metal-binding,Reference proteome,Signal,Transmembrane,Transmembrane helix,Ubl conjugation,Ubl conjugation pathway,Zinc,Zinc-finger,	chain:E3 ubiquitin-protein ligase synoviolin,compositionally biased region:Poly-Arg,compositionally biased region:Pro-rich,region of interest:Interaction with TP53,sequence conflict,signal peptide,topological domain:Cytoplasmic,topological domain:Lumenal,transmembrane region,zinc finger region:RING-type; atypical,	https://www.genome.jp/kegg-bin/show_pathway?dre04120
gpr137	LOC109625396	622.924	619.819	645.84	670.227	639.703	0.0824758	0.151706	0.543654	0.586679	0.9046		LOC109625396	gpr137
si	LOC109625367	3129.91	3059.9	3025.6	3392.5	3151.98	0.0519035	0.0999743	0.519168	0.603643	0.907267		LOC109625367	si
smim19	smim19	513.053	502.249	422.353	459.191	474.211	-0.204423	0.172683	-1.18381	0.23649	#N/A		smim19	smim19	small integral membrane protein 19(smim19)	Danio rerio			GO:0016020~membrane,GO:0016021~integral component of membrane,						Complete proteome,Membrane,Reference proteome,Transmembrane,Transmembrane helix,	chain:UPF0697 protein C8orf40 homolog,transmembrane region,
fam199x	fam199x	1001.26	979.747	1091.87	1115.63	1047.13	0.155993	0.12652	1.23295	0.217594	0.667477		fam199x	fam199x	family with sequence similarity 199, X-linked(fam199x)	Danio rerio									Coiled coil,Complete proteome,Reference proteome,	chain:Uncharacterized protein CXorf39 homolog,compositionally biased region:Ser-rich,
commd5	LOC109626613	938.208	883.835	803.038	864.296	872.344	-0.128605	0.137679	-0.934096	0.350255	0.781837		LOC109626613	commd5	COMM domain containing 5(commd5)	Danio rerio					IPR017920:COMM domain,				Complete proteome,Proteomics identification,Reference proteome,
si	LOC109628090	1186.61	1052.97	1090.92	1184.56	1128.77	0.0222268	0.130774	0.169964	0.865039	0.971842		LOC109628090	si
zgc	LOC109627179	2038.84	1804.8	2271.8	2171.88	2071.83	0.209132	0.110246	1.89696	0.0578331	0.42099		LOC109627179	zgc
dcps	dcps	3257.93	3134.16	3212.15	3129.5	3183.43	-0.0114292	0.0937631	-0.121894	0.902983	0.97864		dcps	dcps	decapping enzyme, scavenger(dcps)	Danio rerio		GO:0000290~deadenylation-dependent decapping of nuclear-transcribed mRNA,	GO:0000932~cytoplasmic mRNA processing body,GO:0005634~nucleus,	GO:0000340~RNA 7-methylguanosine cap binding,GO:0003824~catalytic activity,GO:0016787~hydrolase activity,GO:0050072~m7G(5')pppN diphosphatase activity,	IPR008594:Scavenger mRNA decapping enzyme DcpS/DCS2,IPR011145:Scavenger mRNA decapping enzyme, N-terminal,IPR011146:HIT-like domain,IPR019808:Histidine triad, conserved site,	dre03018:RNA degradation,	PIRSF028973:scavenger mRNA decapping enzyme DcpS,		Complete proteome,Proteomics identification,Reference proteome,		https://www.genome.jp/kegg-bin/show_pathway?dre03018
ids	ids	425.155	390.867	375.951	390.259	395.558	-0.0914483	0.18629	-0.490891	0.623504	#N/A		ids	ids	iduronate 2-sulfatase(ids)	Danio rerio		GO:0008152~metabolic process,GO:0030512~negative regulation of transforming growth factor beta receptor signaling pathway,GO:0043009~chordate embryonic development,GO:0060536~cartilage morphogenesis,	GO:0005737~cytoplasm,	GO:0003824~catalytic activity,GO:0004423~iduronate-2-sulfatase activity,GO:0008484~sulfuric ester hydrolase activity,	IPR000917:Sulfatase,IPR017849:Alkaline phosphatase-like, alpha/beta/alpha,IPR017850:Alkaline-phosphatase-like, core domain,IPR024607:Sulfatase, conserved site,	dre00531:Glycosaminoglycan degradation,dre01100:Metabolic pathways,dre04142:Lysosome,			Complete proteome,Proteomics identification,Reference proteome,Signal,		https://www.genome.jp/kegg-bin/show_pathway?dre00531
aff2	aff2	54.4581	60.8474	83.3341	96.5043	73.786	0.641003	0.405234	1.58181	0.113693	#N/A		aff2	aff2	AF4/FMR2 family, member 2(aff2)	Danio rerio					IPR007797:Transcription factor AF4/FMR2,				Complete proteome,Reference proteome,
fmr1	fmr1	1301.26	1408.77	1388.27	1531.34	1407.41	0.107301	0.121026	0.886594	0.375297	0.802136		fmr1	fmr1	fragile X mental retardation 1(fmr1)	Danio rerio		GO:0007420~brain development,GO:0014036~neural crest cell fate specification,GO:0017148~negative regulation of translation,GO:0021905~forebrain-midbrain boundary formation,GO:0048755~branching morphogenesis of a nerve,GO:0048812~neuron projection morphogenesis,GO:0050890~cognition,GO:0051216~cartilage development,	GO:0005634~nucleus,GO:0005737~cytoplasm,GO:0005844~polysome,	GO:0003676~nucleic acid binding,GO:0003723~RNA binding,GO:0003729~mRNA binding,	IPR004087:K Homology domain,IPR004088:K Homology domain, type 1,IPR008395:Agenet-like domain,IPR022034:Fragile X mental retardation protein family,	dre03013:RNA transport,		SM00322:KH,	Complete proteome,Proteomics identification,Reference proteome,		https://www.genome.jp/kegg-bin/show_pathway?dre03013
rab33a	rab33a	1.91081	0	1.89396	0	0.951192	-0.00852993	3.7244	-0.00229028	0.998173	#N/A		rab33a	rab33a	RAB33A, member RAS oncogene family(rab33a)	Danio rerio		GO:0007264~small GTPase mediated signal transduction,GO:2000785~regulation of autophagosome assembly,	GO:0005622~intracellular,	GO:0005525~GTP binding,	IPR001806:Small GTPase superfamily,IPR005225:Small GTP-binding protein domain,IPR027417:P-loop containing nucleoside triphosphate hydrolase,				Complete proteome,Reference proteome,
si	LOC109638150	21.9743	14.4384	17.0456	15.9073	17.3414	-0.145453	0.819262	-0.177541	0.859083	#N/A		LOC109638150	si
hdac3	hdac3	2553.8	2462.77	2676.16	2737.12	2607.46	0.10964	0.0977099	1.12209	0.261822	0.712209		hdac3	hdac3	histone deacetylase 3(hdac3)	Danio rerio	Chromatin structure and dynamics / Secondary metabolites biosynthesis, transport, and catabolism,	GO:0000122~negative regulation of transcription from RNA polymerase II promoter,GO:0001525~angiogenesis,GO:0001889~liver development,GO:0006351~transcription, DNA-templated,GO:0006355~regulation of transcription, DNA-templated,GO:0009953~dorsal/ventral pattern formation,GO:0016569~covalent chromatin modification,GO:0016575~histone deacetylation,	GO:0005634~nucleus,GO:0005737~cytoplasm,GO:0017053~transcriptional repressor complex,	GO:0003682~chromatin binding,GO:0003714~transcription corepressor activity,GO:0004407~histone deacetylase activity,GO:0016787~hydrolase activity,GO:0032041~NAD-dependent histone deacetylase activity (H3-K14 specific),	IPR000286:Histone deacetylase superfamily,IPR003084:Histone deacetylase,IPR023801:Histone deacetylase domain,		PIRSF037913:histone deacetylase class I, eukaryotic type,		Chromatin regulator,Complete proteome,Cytoplasm,Hydrolase,Nucleus,Proteomics identification,Reference proteome,Repressor,Transcription,Transcription regulation,	chain:Histone deacetylase 3,region of interest:Histone deacetylase,
myot	LOC109629010	70.7	91.7868	69.1295	74.234	76.4626	-0.180018	0.401002	-0.448922	0.653488	#N/A		LOC109629010	myot	myotilin(myot)	Danio rerio		GO:0007519~skeletal muscle tissue development,GO:0007626~locomotory behavior,GO:0030239~myofibril assembly,GO:0060047~heart contraction,			IPR003598:Immunoglobulin subtype 2,IPR003599:Immunoglobulin subtype,IPR007110:Immunoglobulin-like domain,IPR013098:Immunoglobulin I-set,IPR013783:Immunoglobulin-like fold,			SM00408:IGc2,SM00409:IG,	Complete proteome,Reference proteome,
si	LOC109638234	746.172	721.919	623.112	751.885	710.772	-0.0955681	0.156035	-0.612478	0.540222	0.883308		LOC109638234	si
si	LOC109626919	25.7959	26.8141	21.7805	14.8468	22.3093	-0.519033	0.726386	-0.714542	0.474892	#N/A		LOC109626919	si
il1rapl2	il1rapl2	5.73243	6.18787	5.68187	4.24195	5.46103	-0.261665	1.42095	-0.184148	0.853898	#N/A		il1rapl2	il1rapl2	interleukin 1 receptor accessory protein-like 2(il1rapl2)	Danio rerio		GO:0007165~signal transduction,	GO:0016020~membrane,GO:0016021~integral component of membrane,	GO:0004908~interleukin-1 receptor activity,	IPR000157:Toll/interleukin-1 receptor homology (TIR) domain,IPR003599:Immunoglobulin subtype,IPR004074:Interleukin-1 receptor, type I/II,IPR007110:Immunoglobulin-like domain,IPR013783:Immunoglobulin-like fold,IPR015621:Interleukin-1 receptor family,			SM00255:TIR,SM00409:IG,	Complete proteome,Membrane,Receptor,Reference proteome,Signal,Transmembrane,Transmembrane helix,
cspp1a	cspp1	461.461	443.464	447.921	419.953	443.2	-0.0600718	0.177034	-0.339324	0.734366	#N/A		cspp1	cspp1a
snx25	snx25	472.926	470.278	477.277	586.449	501.733	0.172415	0.177841	0.969494	0.332299	0.768568		snx25	snx25	sorting nexin 25(snx25)	Danio rerio			GO:0016020~membrane,GO:0016021~integral component of membrane,	GO:0035091~phosphatidylinositol binding,	IPR001683:Phox homologous domain,IPR003114:Phox-associated domain,IPR013937:Sorting nexin, C-terminal,IPR016137:Regulator of G protein signalling superfamily,			SM00312:PX,SM00313:PXA,SM00315:RGS,	Complete proteome,Membrane,Reference proteome,Transmembrane,Transmembrane helix,
BX530719.2	LOC109624228	290.443	206.262	281.253	301.178	269.784	0.228006	0.239787	0.950871	0.34167	#N/A		LOC109624228	BX530719.2
si	LOC109624236	1.91081	0	0.946979	8.48389	2.83542	2.27736	2.28911	0.994871	0.319799	#N/A		LOC109624236	si
cnga2a	LOC109624221	0	8.2505	0.946979	0	2.29937	-3.0549	2.80722	-1.08823	0.276494	#N/A		LOC109624221	cnga2a
pls3	LOC109627345	4782.76	4099.47	4922.4	4869.75	4668.59	0.140523	0.0990579	1.41859	0.156018	0.60112		LOC109627345	pls3	plastin 3 (T isoform)(pls3)	Danio rerio	Cytoskeleton,	GO:0008045~motor neuron axon guidance,GO:0030282~bone mineralization,GO:0048701~embryonic cranial skeleton morphogenesis,GO:0051017~actin filament bundle assembly,GO:0051639~actin filament network formation,GO:0051764~actin crosslink formation,	GO:0005737~cytoplasm,GO:0005884~actin filament,GO:0032432~actin filament bundle,	GO:0003779~actin binding,GO:0005509~calcium ion binding,GO:0051015~actin filament binding,	IPR001589:Actinin-type, actin-binding, conserved site,IPR001715:Calponin homology domain,IPR002048:EF-hand domain,IPR011992:EF-hand-like domain,IPR018247:EF-Hand 1, calcium-binding site,			SM00033:CH,SM00054:EFh,	Actin-binding,Complete proteome,Proteomics identification,Reference proteome,Repeat,
ptcd3	ptcd3	1444.57	1572.75	1621.23	1471.96	1527.63	0.0364283	0.118621	0.307098	0.758769	0.94455		ptcd3	ptcd3	pentatricopeptide repeat domain 3(ptcd3)	Danio rerio		GO:0006417~regulation of translation,GO:0032543~mitochondrial translation,	GO:0005739~mitochondrion,	GO:0003723~RNA binding,GO:0019843~rRNA binding,GO:0043024~ribosomal small subunit binding,					Complete proteome,Mitochondrion,Proteomics identification,Reference proteome,Repeat,RNA-binding,rRNA-binding,Transit peptide,Translation regulation,	chain:Pentatricopeptide repeat-containing protein 3, mitochondrial,repeat:PPR 1,repeat:PPR 2,repeat:PPR 3,repeat:PPR 4,repeat:PPR 5,repeat:PPR 6,transit peptide:Mitochondrion,
polr1a	polr1a	3747.1	4101.53	4625.99	4218.61	4173.31	0.172685	0.0970838	1.77872	0.0752859	0.460279		polr1a	polr1a	polymerase (RNA) I polypeptide A(polr1a)	Danio rerio		GO:0006351~transcription, DNA-templated,GO:0014032~neural crest cell development,GO:0048703~embryonic viscerocranium morphogenesis,	GO:0005634~nucleus,GO:0005736~DNA-directed RNA polymerase I complex,	GO:0001054~RNA polymerase I activity,GO:0003677~DNA binding,GO:0003899~DNA-directed RNA polymerase activity,GO:0008270~zinc ion binding,GO:0016740~transferase activity,GO:0016779~nucleotidyltransferase activity,	IPR000722:RNA polymerase, alpha subunit,IPR006592:RNA polymerase, N-terminal,IPR007066:RNA polymerase Rpb1, domain 3,IPR007080:RNA polymerase Rpb1, domain 1,IPR007081:RNA polymerase Rpb1, domain 5,IPR007083:RNA polymerase Rpb1, domain 4,IPR015699:DNA-directed RNA pol I, largest subunit,	dre00230:Purine metabolism,dre00240:Pyrimidine metabolism,dre01100:Metabolic pathways,dre03020:RNA polymerase,		SM00663:RPOLA_N,	Complete proteome,DNA-directed RNA polymerase,Nucleotidyltransferase,Proteomics identification,Reference proteome,Transcription,Transferase,		https://www.genome.jp/kegg-bin/show_pathway?dre00230
st3gal5	st3gal5	315.284	313.519	312.503	384.957	331.566	0.148299	0.208271	0.712048	0.476435	#N/A		st3gal5	st3gal5	ST3 beta-galactoside alpha-2,3-sialyltransferase 5(st3gal5)	Danio rerio		GO:0001574~ganglioside biosynthetic process,GO:0006486~protein glycosylation,GO:0006688~glycosphingolipid biosynthetic process,GO:0009311~oligosaccharide metabolic process,GO:0018279~protein N-linked glycosylation via asparagine,	GO:0005794~Golgi apparatus,GO:0016020~membrane,GO:0016021~integral component of membrane,GO:0030173~integral component of Golgi membrane,	GO:0003836~beta-galactoside (CMP) alpha-2,3-sialyltransferase activity,GO:0008373~sialyltransferase activity,GO:0016740~transferase activity,GO:0016757~transferase activity, transferring glycosyl groups,GO:0047291~lactosylceramide alpha-2,3-sialyltransferase activity,	IPR001675:Glycosyl transferase, family 29,IPR012163:Sialyltransferase,	dre00604:Glycosphingolipid biosynthesis - ganglio series,dre01100:Metabolic pathways,	PIRSF005557:sialyltransferase,		Complete proteome,Glycosyltransferase,Golgi apparatus,Membrane,Reference proteome,Transferase,Transmembrane,Transmembrane helix,		https://www.genome.jp/kegg-bin/show_pathway?dre00604
acsl1a	LOC109627583	1446.48	1489.22	1749.07	1547.25	1558	0.167691	0.117811	1.42339	0.154622	0.599257		LOC109627583	acsl1a	acyl-CoA synthetase long-chain family member 1a(acsl1a)	Danio rerio	Lipid metabolism,	GO:0008152~metabolic process,	GO:0016020~membrane,GO:0016021~integral component of membrane,	GO:0003824~catalytic activity,	IPR000873:AMP-dependent synthetase/ligase,IPR020845:AMP-binding, conserved site,	dre00061:Fatty acid biosynthesis,dre00071:Fatty acid degradation,dre01100:Metabolic pathways,dre01212:Fatty acid metabolism,dre03320:PPAR signaling pathway,dre04146:Peroxisome,dre04920:Adipocytokine signaling pathway,			Complete proteome,Membrane,Proteomics identification,Reference proteome,Transmembrane,Transmembrane helix,		https://www.genome.jp/kegg-bin/show_pathway?dre00061
si	cenpu	791.076	775.547	643.946	738.099	737.167	-0.181669	0.149151	-1.21801	0.223219	0.672906		cenpu	si
casp3b	LOC109631395	76.4324	54.6596	65.3415	86.9599	70.8484	0.213024	0.427112	0.498753	0.617954	#N/A		LOC109631395	casp3b	caspase 3, apoptosis-related cysteine peptidase b(casp3b)	Danio rerio		GO:0006508~proteolysis,GO:0006915~apoptotic process,GO:0030182~neuron differentiation,GO:0030216~keratinocyte differentiation,GO:0030218~erythrocyte differentiation,GO:0097194~execution phase of apoptosis,	GO:0005737~cytoplasm,	GO:0004197~cysteine-type endopeptidase activity,GO:0008234~cysteine-type peptidase activity,GO:0097200~cysteine-type endopeptidase activity involved in execution phase of apoptosis,	IPR001309:Peptidase C14, ICE, catalytic subunit p20,IPR002138:Peptidase C14, caspase non-catalytic subunit p10,IPR015470:Caspase-3,IPR015917:Peptidase C14, caspase precursor p45, core,	dre04010:MAPK signaling pathway,dre04115:p53 signaling pathway,dre04210:Apoptosis,dre05168:Herpes simplex infection,		SM00115:CASc,	Complete proteome,Reference proteome,		https://www.genome.jp/kegg-bin/show_pathway?dre04010
irf2	irf2	55.4135	87.6615	79.5462	59.3872	70.5021	-0.0386412	0.437456	-0.0883316	0.929613	#N/A		irf2	irf2	interferon regulatory factor 2(irf2)	Danio rerio		GO:0006355~regulation of transcription, DNA-templated,GO:0008283~cell proliferation,		GO:0000975~regulatory region DNA binding,GO:0003700~transcription factor activity, sequence-specific DNA binding,	IPR001346:Interferon regulatory factor DNA-binding domain,IPR011991:Winged helix-turn-helix DNA-binding domain,IPR017431:Interferon regulatory factor-1/2,IPR019817:Interferon regulatory factor, conserved site,		PIRSF038196:interferon regulatory factor, types 1/2,	SM00348:IRF,	Complete proteome,Reference proteome,
slitrk4	slitrk4	222.609	257.828	281.253	283.15	261.21	0.233013	0.225202	1.03469	0.300815	#N/A		slitrk4	slitrk4	SLIT and NTRK-like family, member 4(slitrk4)	Danio rerio	Function unknown,	GO:0007409~axonogenesis,	GO:0016020~membrane,GO:0016021~integral component of membrane,		IPR000483:Cysteine-rich flanking region, C-terminal,IPR001611:Leucine-rich repeat,IPR003591:Leucine-rich repeat, typical subtype,			SM00082:LRRCT,SM00369:LRR_TYP,	Complete proteome,Leucine-rich repeat,Membrane,Reference proteome,Repeat,Signal,Transmembrane,Transmembrane helix,
si	LOC109638636	3.82162	5.15656	1.89396	1.06049	2.98316	-1.59499	1.96784	-0.810525	0.417638	#N/A		LOC109638636	si
pcdh10a	LOC109628588	0	2.06262	0	2.12097	1.0459	0.0362383	3.58998	0.0100943	0.991946	#N/A		LOC109628588	pcdh10a	protocadherin 10a(pcdh10a)	Danio rerio		GO:0007155~cell adhesion,GO:0007156~homophilic cell adhesion via plasma membrane adhesion molecules,	GO:0005886~plasma membrane,GO:0016020~membrane,GO:0016021~integral component of membrane,	GO:0005509~calcium ion binding,	IPR002126:Cadherin,IPR013164:Cadherin, N-terminal,IPR015919:Cadherin-like,IPR020894:Cadherin conserved site,			SM00112:CA,	Calcium,Complete proteome,Membrane,Reference proteome,Repeat,Signal,Transmembrane,Transmembrane helix,
pcdh18b	LOC109628578	2260.49	2262.7	2439.42	2351.1	2328.43	0.0829744	0.100126	0.828702	0.407273	0.818447		LOC109628578	pcdh18b	protocadherin 18b(pcdh18b)	Danio rerio		GO:0007155~cell adhesion,GO:0007156~homophilic cell adhesion via plasma membrane adhesion molecules,GO:0007399~nervous system development,GO:0048812~neuron projection morphogenesis,	GO:0005886~plasma membrane,GO:0016020~membrane,GO:0016021~integral component of membrane,	GO:0005509~calcium ion binding,GO:0005515~protein binding,	IPR002126:Cadherin,IPR013164:Cadherin, N-terminal,IPR015919:Cadherin-like,IPR020894:Cadherin conserved site,			SM00112:CA,	Calcium,Complete proteome,Membrane,Reference proteome,Repeat,Signal,Transmembrane,Transmembrane helix,
slc7a11	slc7a11	600.95	497.093	541.672	609.78	562.374	0.0672718	0.172493	0.389996	0.696539	0.932399		slc7a11	slc7a11	solute carrier family 7 (anionic amino acid transporter light chain, xc- system), member 11(slc7a11)	Danio rerio	Amino acid transport and metabolism,	GO:0003333~amino acid transmembrane transport,	GO:0005887~integral component of plasma membrane,GO:0016020~membrane,GO:0016021~integral component of membrane,	GO:0015171~amino acid transmembrane transporter activity,GO:0015179~L-amino acid transmembrane transporter activity,GO:0015297~antiporter activity,	IPR002293:Amino acid/polyamine transporter I,		PIRSF006060:amino acid transporter,		Complete proteome,Membrane,Reference proteome,Transmembrane,Transmembrane helix,
nocta	LOC109624667	799.674	789.985	905.312	826.119	830.273	0.123664	0.139947	0.883649	0.376886	0.803442		LOC109624667	nocta	nocturnin a(nocta)	Danio rerio					IPR005135:Endonuclease/exonuclease/phosphatase,				Complete proteome,Reference proteome,
elf2b	LOC109627666	1975.78	1927.52	1981.08	1842.06	1931.61	-0.0297163	0.1072	-0.277205	0.781623	0.94853		LOC109627666	elf2b	E74-like factor 2b (ets domain transcription factor)(elf2b)	Danio rerio		GO:0006355~regulation of transcription, DNA-templated,GO:0006357~regulation of transcription from RNA polymerase II promoter,GO:0030154~cell differentiation,	GO:0005634~nucleus,	GO:0000981~RNA polymerase II transcription factor activity, sequence-specific DNA binding,GO:0003677~DNA binding,GO:0003700~transcription factor activity, sequence-specific DNA binding,GO:0043565~sequence-specific DNA binding,	IPR000418:Ets domain,IPR011991:Winged helix-turn-helix DNA-binding domain,IPR022084:Transcription factor Elf, N-terminal,			SM00413:ETS,	Complete proteome,DNA-binding,Nucleus,Proteomics identification,Reference proteome,
si	LOC109638718	4765.56	4592.43	4679.97	4525.1	4640.77	-0.0237495	0.0877554	-0.270633	0.786673	0.95007		LOC109638718	si
si	ndufc1	2123.87	2134.82	1826.72	1815.55	1975.24	-0.225528	0.103804	-2.17264	0.0298074	0.318542		ndufc1	si
naa15a	LOC109627488	4386.27	4986.4	4500.04	4385.11	4564.45	-0.0768396	0.0961439	-0.799214	0.424166	0.830057		LOC109627488	naa15a	N(alpha)-acetyltransferase 15, NatA auxiliary subunit a(naa15a)	Danio rerio		GO:0017196~N-terminal peptidyl-methionine acetylation,	GO:0031415~NatA complex,	GO:0004596~peptide alpha-N-acetyltransferase activity,	IPR011990:Tetratricopeptide-like helical,IPR013026:Tetratricopeptide repeat-containing domain,IPR019734:Tetratricopeptide repeat,IPR021183:N-terminal acetyltransferase A, auxiliary subunit,		PIRSF000422:N-terminal acetyltransferase A, auxiliary subunit,	SM00028:TPR,	Coiled coil,Complete proteome,Proteomics identification,Receptor,Reference proteome,
zmp	LOC109624542	2.86622	3.09394	0.946979	1.06049	1.9919	-1.57119	2.36768	-0.663598	0.506947	#N/A		LOC109624542	zmp
hars	hars	5609.19	5801.13	6023.73	6060.68	5873.68	0.0828438	0.0838726	0.987734	0.323283	0.759733		hars	hars	histidyl-tRNA synthetase(hars)	Danio rerio		GO:0006418~tRNA aminoacylation for protein translation,GO:0006427~histidyl-tRNA aminoacylation,GO:0032543~mitochondrial translation,	GO:0005737~cytoplasm,GO:0005739~mitochondrion,	GO:0004812~aminoacyl-tRNA ligase activity,GO:0004821~histidine-tRNA ligase activity,GO:0005524~ATP binding,GO:0016874~ligase activity,	IPR000738:WHEP-TRS,IPR004154:Anticodon-binding,IPR004516:Histidine-tRNA ligase/ATP phosphoribosyltransferase regulatory subunit,IPR006195:Aminoacyl-tRNA synthetase, class II,IPR009068:S15/NS1, RNA-binding,IPR015807:Histidine-tRNA ligase,	dre00970:Aminoacyl-tRNA biosynthesis,	PIRSF001549:histidyl-tRNA synthetase,	SM00991:SM00991,	Aminoacyl-tRNA synthetase,Coiled coil,Complete proteome,Ligase,Proteomics identification,Reference proteome,		https://www.genome.jp/kegg-bin/show_pathway?dre00970
dnd1	LOC109629018	0.955406	0	0	0	0.238851	-1.41295	4.99469	-0.28289	0.777261	#N/A		LOC109629018	dnd1	DND microRNA-mediated repression inhibitor 1(dnd1)	Danio rerio		GO:0007275~multicellular organism development,GO:0007281~germ cell development,GO:0008354~germ cell migration,GO:0010628~positive regulation of gene expression,GO:0048255~mRNA stabilization,GO:0060047~heart contraction,GO:0060965~negative regulation of gene silencing by miRNA,GO:2000145~regulation of cell motility,	GO:0005634~nucleus,GO:0005737~cytoplasm,GO:0043073~germ cell nucleus,GO:0043186~P granule,	GO:0000166~nucleotide binding,GO:0003676~nucleic acid binding,GO:0003723~RNA binding,GO:0003729~mRNA binding,GO:0003730~mRNA 3'-UTR binding,GO:0017091~AU-rich element binding,	IPR000504:RNA recognition motif domain,IPR012677:Nucleotide-binding, alpha-beta plait,			SM00360:RRM,	Complete proteome,Cytoplasm,Developmental protein,Nucleus,Reference proteome,RNA-binding,	chain:Dead end protein 1,domain:RRM,mutagenesis site,
gfra3	LOC109629523	0	2.06262	1.89396	1.06049	1.25427	0.533572	3.0573	0.174524	0.861454	#N/A		LOC109629523	gfra3	GDNF family receptor alpha 3(gfra3)	Danio rerio		GO:0014707~branchiomeric skeletal muscle development,		GO:0004872~receptor activity,	IPR003438:Glial cell line-derived neurotrophic factor receptor,IPR016017:GDNF/GAS1,			SM00907:SM00907,	Coiled coil,Complete proteome,Receptor,Reference proteome,Signal,
hvcn1	hvcn1	110.827	155.728	99.4328	125.137	122.781	-0.247493	0.335365	-0.737981	0.460526	#N/A		hvcn1	hvcn1	hydrogen voltage-gated channel 1(hvcn1)	Danio rerio		GO:0006810~transport,GO:0006811~ion transport,GO:0015992~proton transport,GO:0034765~regulation of ion transmembrane transport,GO:0071294~cellular response to zinc ion,GO:0071467~cellular response to pH,	GO:0005886~plasma membrane,GO:0005887~integral component of plasma membrane,GO:0016020~membrane,GO:0016021~integral component of membrane,	GO:0005216~ion channel activity,GO:0005244~voltage-gated ion channel activity,GO:0030171~voltage-gated proton channel activity,	IPR005821:Ion transport domain,IPR027359:Voltage-dependent potassium channel, four helix bundle domain,				Cell membrane,Coiled coil,Complete proteome,Ion channel,Ion transport,Membrane,Proteomics identification,Reference proteome,Transmembrane,Transmembrane helix,Transport,Voltage-gated channel,	chain:Voltage-gated hydrogen channel 1,compositionally biased region:Poly-Val,topological domain:Cytoplasmic,topological domain:Extracellular,transmembrane region,
tctn1	tctn1	344.901	307.331	234.851	365.868	313.238	-0.121153	0.241772	-0.501104	0.616298	#N/A		tctn1	tctn1	tectonic family member 1(tctn1)	Danio rerio					IPR011677:Domain of unknown function DUF1619,				Complete proteome,Reference proteome,Signal,
nkx1.2lb	nkx1-1	0	0	0.946979	2.12097	0.766988	3.06774	4.06386	0.754885	0.450318	#N/A		nkx1-1	nkx1.2lb	NK1 transcription factor related 2-like,b(nkx1.2lb)	Danio rerio		GO:0006355~regulation of transcription, DNA-templated,	GO:0005634~nucleus,	GO:0003677~DNA binding,GO:0043565~sequence-specific DNA binding,	IPR001356:Homeodomain,IPR009057:Homeodomain-like,IPR017970:Homeobox, conserved site,IPR020479:Homeodomain, metazoa,			SM00389:HOX,	Complete proteome,DNA-binding,Homeobox,Nucleus,Reference proteome,
uvssa	uvssa	298.087	290.83	349.435	307.541	311.473	0.158438	0.208039	0.761581	0.44631	#N/A		uvssa	uvssa	UV-stimulated scaffold protein A(uvssa)	Danio rerio		GO:0006281~DNA repair,GO:0006283~transcription-coupled nucleotide-excision repair,GO:0006974~cellular response to DNA damage stimulus,GO:0009411~response to UV,GO:0016567~protein ubiquitination,	GO:0005694~chromosome,	GO:0000993~RNA polymerase II core binding,	IPR018610:Protein of unknown function DUF2043,				Chromosome,Coiled coil,Complete proteome,DNA damage,DNA repair,Reference proteome,
sil1	sil1	563.689	522.875	524.626	469.795	520.247	-0.127466	0.169126	-0.753672	0.451046	0.846293		sil1	sil1
spdl1	spdl1	743.305	758.015	641.105	846.268	747.173	-0.0145802	0.16436	-0.088709	0.929313	0.98576		spdl1	spdl1
trappc11	trappc11	2407.62	2493.71	2445.1	2649.09	2498.88	0.0554986	0.101667	0.545886	0.585145	0.904584		trappc11	trappc11	trafficking protein particle complex 11(trappc11)	Danio rerio		GO:0001889~liver development,GO:0006810~transport,GO:0016192~vesicle-mediated transport,GO:0060041~retina development in camera-type eye,	GO:0005794~Golgi apparatus,		IPR021773:Foie gras liver health family 1,IPR025876:Trafficking protein particle complex subunit 11, C-terminal domain,				Alternative splicing,Complete proteome,ER-Golgi transport,Golgi apparatus,Proteomics identification,Reference proteome,Transport,	chain:UPF0636 protein C4orf41 homolog,sequence conflict,splice variant,
si	LOC109624860	0	2.06262	0	0	0.515656	-2.47919	4.88869	-0.507126	0.612066	#N/A		LOC109624860	si
mmp17b	LOC109630794	1.91081	0	0.946979	1.06049	0.979569	0.0602012	3.40402	0.0176853	0.98589	#N/A		LOC109630794	mmp17b	matrix metallopeptidase 17b(mmp17b)	Danio rerio		GO:0001755~neural crest cell migration,GO:0006508~proteolysis,	GO:0031012~extracellular matrix,	GO:0004222~metalloendopeptidase activity,GO:0005509~calcium ion binding,GO:0008233~peptidase activity,GO:0008237~metallopeptidase activity,GO:0008270~zinc ion binding,GO:0016787~hydrolase activity,GO:0046872~metal ion binding,	IPR000585:Hemopexin-like domain,IPR001818:Peptidase M10, metallopeptidase,IPR002477:Peptidoglycan binding-like,IPR006026:Peptidase, metallopeptidase,IPR016293:Peptidase M10A, metazoans,IPR018487:Hemopexin-like repeats,IPR021190:Peptidase M10A,IPR024079:Metallopeptidase, catalytic domain,		PIRSF001191:matrix metalloproteinase, stromelysin type,	SM00120:HX,SM00235:ZnMc,	Calcium,Complete proteome,Disulfide bond,Hydrolase,Metal-binding,Metalloprotease,Protease,Reference proteome,Repeat,Signal,Zinc,
scocb	LOC109627413	106.05	132.008	106.062	110.291	113.603	-0.13725	0.33163	-0.413864	0.678974	#N/A		LOC109627413	scocb	short coiled-coil protein b(scocb)	Danio rerio		GO:0016239~positive regulation of macroautophagy,GO:0061635~regulation of protein complex stability,	GO:0000139~Golgi membrane,GO:0005737~cytoplasm,GO:0005794~Golgi apparatus,GO:0005829~cytosol,GO:0016020~membrane,		IPR019357:Protein of unknown function DUF2205, coiled-coil,				Coiled coil,Complete proteome,Cytoplasm,Golgi apparatus,Membrane,Proteomics identification,Reference proteome,	chain:Short coiled-coil protein B,
setd7	setd7	727.064	794.11	857.016	772.034	787.556	0.0996706	0.145772	0.683743	0.494137	0.865226		setd7	setd7	SET domain containing (lysine methyltransferase) 7(setd7)	Danio rerio	Function unknown,	GO:0003007~heart morphogenesis,GO:0006351~transcription, DNA-templated,GO:0006355~regulation of transcription, DNA-templated,GO:0016569~covalent chromatin modification,GO:0018026~peptidyl-lysine monomethylation,GO:0018027~peptidyl-lysine dimethylation,GO:0032259~methylation,GO:0034968~histone lysine methylation,	GO:0005634~nucleus,GO:0005694~chromosome,	GO:0008168~methyltransferase activity,GO:0016279~protein-lysine N-methyltransferase activity,GO:0016740~transferase activity,GO:0018024~histone-lysine N-methyltransferase activity,	IPR001214:SET domain,IPR003409:MORN motif,IPR017155:Histone-lysine N-methyltransferase, SET,	dre00310:Lysine degradation,dre04068:FoxO signaling pathway,	PIRSF037249:histone-lysine N-methyltransferase with SET domain,	SM00317:SET,	Activator,Chromatin regulator,Chromosome,Complete proteome,Methyltransferase,Nucleus,Reference proteome,Repeat,S-adenosyl-L-methionine,Transcription,Transcription regulation,Transferase,	chain:Histone-lysine N-methyltransferase SETD7,domain:SET,region of interest:S-adenosyl-L-methionine binding,repeat:MORN 1,repeat:MORN 2,repeat:MORN 3,	https://www.genome.jp/kegg-bin/show_pathway?dre00310
zgc	LOC109627538	0	0	0.946979	4.24195	1.29723	3.82424	3.31536	1.15349	0.248709	#N/A		LOC109627538	zgc
rab33ba	rab33b	399.36	326.926	373.11	363.747	365.785	0.0202099	0.199614	0.101245	0.919356	#N/A		rab33b	rab33ba	RAB33B, member RAS oncogene family a(rab33ba)	Danio rerio		GO:0007264~small GTPase mediated signal transduction,GO:2000785~regulation of autophagosome assembly,	GO:0005622~intracellular,	GO:0005525~GTP binding,	IPR001806:Small GTPase superfamily,IPR005225:Small GTP-binding protein domain,IPR027417:P-loop containing nucleoside triphosphate hydrolase,				Complete proteome,Proteomics identification,Reference proteome,
immt	immt	5034.99	5053.43	5191.34	4890.96	5042.68	-0.000737365	0.0872984	-0.0084465	0.993261	0.998109		immt	immt	inner membrane protein, mitochondrial (mitofilin)(immt)	Danio rerio			GO:0005739~mitochondrion,GO:0005743~mitochondrial inner membrane,GO:0016020~membrane,GO:0016021~integral component of membrane,		IPR019133:Mitochondrial inner membrane protein Mitofilin,				Coiled coil,Complete proteome,Membrane,Mitochondrion,Mitochondrion inner membrane,Proteomics identification,Reference proteome,Transmembrane,Transmembrane helix,
slbp	LOC109628776	2903.48	2843.33	2718.78	2719.09	2796.17	-0.0797664	0.0954033	-0.836097	0.4031	0.81499		LOC109628776	slbp	stem-loop binding protein(slbp)	Danio rerio		GO:0003407~neural retina development,GO:0031290~retinal ganglion cell axon guidance,GO:0046530~photoreceptor cell differentiation,		GO:0003723~RNA binding,GO:0003729~mRNA binding,	IPR026502:Histone RNA stem-loop-binding protein SLBP1/SLBP2,				3D-structure,Complete proteome,Proteomics identification,Reference proteome,
tmem129	tmem129	949.673	973.559	878.796	830.361	908.097	-0.169853	0.134008	-1.26748	0.204983	0.657098		tmem129	tmem129	transmembrane protein 129, E3 ubiquitin protein ligase(tmem129)	Danio rerio		GO:0006986~response to unfolded protein,GO:0016567~protein ubiquitination,	GO:0005783~endoplasmic reticulum,GO:0005789~endoplasmic reticulum membrane,GO:0016020~membrane,GO:0016021~integral component of membrane,	GO:0008766~UDP-N-acetylmuramoylalanyl-D-glutamyl-2,6-diaminopimelate-D-alanyl-D-alanine ligase activity,GO:0016874~ligase activity,GO:0018169~ribosomal S6-glutamic acid ligase activity,GO:0043773~coenzyme F420-0 gamma-glutamyl ligase activity,GO:0043774~coenzyme F420-2 alpha-glutamyl ligase activity,GO:0046872~metal ion binding,GO:0070735~protein-glycine ligase activity,GO:0070736~protein-glycine…	IPR018801:Putative transmembrane protein precursor,				Complete proteome,Endoplasmic reticulum,Ligase,Membrane,Metal-binding,Reference proteome,Transmembrane,Transmembrane helix,Ubl conjugation pathway,Unfolded protein response,Zinc,Zinc-finger,	chain:Transmembrane protein 129,signal peptide,topological domain:Cytoplasmic,topological domain:Extracellular,transmembrane region,
atoh8	atoh8	3167.17	2880.46	2807.79	3472.03	3081.86	0.0538035	0.116786	0.460702	0.645012	0.921684		atoh8	atoh8	atonal bHLH transcription factor 8(atoh8)	Danio rerio		GO:0001947~heart looping,GO:0006351~transcription, DNA-templated,GO:0006355~regulation of transcription, DNA-templated,GO:0007275~multicellular organism development,GO:0007399~nervous system development,GO:0030154~cell differentiation,GO:0048797~swim bladder formation,GO:0061074~regulation of neural retina development,GO:2001014~regulation of skeletal muscle cell differentiation,	GO:0005634~nucleus,GO:0005737~cytoplasm,GO:0016607~nuclear speck,	GO:0003677~DNA binding,GO:0003700~transcription factor activity, sequence-specific DNA binding,GO:0046983~protein dimerization activity,	IPR011598:Myc-type, basic helix-loop-helix (bHLH) domain,			SM00353:HLH,	Complete proteome,Cytoplasm,Developmental protein,Differentiation,DNA-binding,Neurogenesis,Nucleus,Reference proteome,Transcription,Transcription regulation,
rnf103	rnf103	222.609	219.67	236.745	277.847	239.218	0.217441	0.234926	0.925572	0.354669	#N/A		rnf103	rnf103	ring finger protein 103(rnf103)	Danio rerio			GO:0016020~membrane,GO:0016021~integral component of membrane,	GO:0008270~zinc ion binding,	IPR001841:Zinc finger, RING-type,IPR013083:Zinc finger, RING/FYVE/PHD-type,			SM00184:RING,	Complete proteome,Membrane,Reference proteome,Transmembrane,Transmembrane helix,
abhd18	abhd18	474.837	495.03	482.959	482.521	483.837	-0.00636324	0.16973	-0.0374903	0.970094	#N/A		abhd18	abhd18	abhydrolase domain containing 18(abhd18)	Danio rerio					IPR019149:Protein of unknown function DUF2048,				Complete proteome,Reference proteome,
igbp1	igbp1	1296.49	1215.92	1233.91	1301.22	1261.88	0.0125522	0.121334	0.103452	0.917604	0.983695		igbp1	igbp1	immunoglobulin (CD79A) binding protein 1(igbp1)	Danio rerio		GO:0009966~regulation of signal transduction,GO:0035303~regulation of dephosphorylation,	GO:0005829~cytosol,	GO:0008601~protein phosphatase type 2A regulator activity,GO:0051721~protein phosphatase 2A binding,	IPR007304:TAP42-like protein,				Coiled coil,Complete proteome,Proteomics identification,Reference proteome,
magt1	LOC109628398	1182.79	1177.76	1027.47	1200.47	1147.12	-0.0841113	0.131207	-0.641057	0.521486	0.87935		LOC109628398	magt1	magnesium transporter 1(magt1)	Danio rerio		GO:0006810~transport,GO:0015693~magnesium ion transport,GO:0018279~protein N-linked glycosylation via asparagine,	GO:0005783~endoplasmic reticulum,GO:0005789~endoplasmic reticulum membrane,GO:0005886~plasma membrane,GO:0008250~oligosaccharyltransferase complex,GO:0016020~membrane,GO:0016021~integral component of membrane,	GO:0004579~dolichyl-diphosphooligosaccharide-protein glycotransferase activity,	IPR006844:Magnesium transporter protein 1,IPR012336:Thioredoxin-like fold,IPR021149:Oligosaccharyl transferase complex, subunit OST3/OST6,				Cell membrane,Complete proteome,Disulfide bond,Endoplasmic reticulum,Glycoprotein,Magnesium,Membrane,Proteomics identification,Reference proteome,Signal,Transmembrane,Transmembrane helix,Transport,	chain:Magnesium transporter protein 1,signal peptide,transmembrane region,
fbxo38	LOC109638964	537.893	473.372	469.702	456.009	484.244	-0.127829	0.173796	-0.73551	0.462029	#N/A		LOC109638964	fbxo38	F-box protein 38(fbxo38)	Danio rerio					IPR001810:F-box domain, cyclin-like,				Complete proteome,Reference proteome,
BX004867.1	LOC109627071	351.589	352.709	321.973	304.36	332.658	-0.168863	0.199267	-0.847422	0.39676	#N/A		LOC109627071	BX004867.1
hmcn2	LOC109632471	0	0	0	1.06049	0.265122	1.51532	4.98773	0.303809	0.761273	#N/A		LOC109632471	hmcn2	hemicentin 2(hmcn2)	Danio rerio		GO:0030198~extracellular matrix organization,GO:0035122~embryonic medial fin morphogenesis,GO:0043589~skin morphogenesis,GO:0090497~mesenchymal cell migration,		GO:0005509~calcium ion binding,	IPR000152:EGF-type aspartate/asparagine hydroxylation site,IPR000742:Epidermal growth factor-like domain,IPR000884:Thrombospondin, type 1 repeat,IPR001881:EGF-like calcium-binding,IPR002035:von Willebrand factor, type A,IPR003598:Immunoglobulin subtype 2,IPR003599:Immunoglobulin subtype,IPR006605:G2 nidogen/fibulin G2F,IPR007110:Immunoglobulin-like domain,IPR009017:Green fluorescent protein,IPR00…			SM00179:EGF_CA,SM00181:EGF,SM00209:TSP1,SM00406:IGv,SM00408:IGc2,SM00409:IG,SM00682:G2F,	Calcium,Complete proteome,Disulfide bond,EGF-like domain,Proteomics identification,Reference proteome,Repeat,Signal,
enpp6	LOC109624514	71.6554	96.9434	51.1369	37.117	64.2132	-0.929938	0.449892	-2.06702	0.038732	#N/A		LOC109624514	enpp6	ectonucleotide pyrophosphatase/phosphodiesterase 6(enpp6)	Danio rerio		GO:0006629~lipid metabolic process,GO:0008152~metabolic process,GO:0016042~lipid catabolic process,GO:0019695~choline metabolic process,	GO:0005886~plasma membrane,GO:0016020~membrane,GO:0016021~integral component of membrane,GO:0031225~anchored component of membrane,	GO:0003824~catalytic activity,GO:0008081~phosphoric diester hydrolase activity,GO:0016787~hydrolase activity,GO:0047390~glycerophosphocholine cholinephosphodiesterase activity,	IPR002591:Type I phosphodiesterase/nucleotide pyrophosphatase/phosphate transferase,IPR017849:Alkaline phosphatase-like, alpha/beta/alpha,IPR017850:Alkaline-phosphatase-like, core domain,IPR024873:Ectonucleotide pyrophosphatase/phosphodiesterase family,	dre00565:Ether lipid metabolism,			Cell membrane,Coiled coil,Complete proteome,Glycoprotein,GPI-anchor,Hydrolase,Lipid degradation,Lipid metabolism,Lipoprotein,Membrane,Proteomics identification,Reference proteome,Signal,Transmembrane,Transmembrane helix,	chain:Ectonucleotide pyrophosphatase/phosphodiesterase family member 6,glycosylation site:N-linked (GlcNAc...),signal peptide,topological domain:Cytoplasmic,topological domain:Extracellular,transmembrane region,	https://www.genome.jp/kegg-bin/show_pathway?dre00565
tap1	LOC109624520	0	3.09394	5.68187	2.12097	2.7242	1.35319	2.20491	0.613717	0.539402	#N/A		LOC109624520	tap1	transporter 1, ATP-binding cassette, sub-family B (MDR/TAP)(tap1)	Danio rerio		GO:0002481~antigen processing and presentation of exogenous protein antigen via MHC class Ib, TAP-dependent,GO:0002485~antigen processing and presentation of endogenous peptide antigen via MHC class I via ER pathway, TAP-dependent,GO:0002489~antigen processing and presentation of endogenous peptide antigen via MHC class Ib via ER pathway, TAP-dependent,GO:0002591~positive regulation of antigen pr…	GO:0016021~integral component of membrane,	GO:0000166~nucleotide binding,GO:0005524~ATP binding,GO:0016887~ATPase activity,GO:0042626~ATPase activity, coupled to transmembrane movement of substances,	IPR003439:ABC transporter-like,IPR003593:AAA+ ATPase domain,IPR011527:ABC transporter, transmembrane domain, type 1,IPR017871:ABC transporter, conserved site,IPR027417:P-loop containing nucleoside triphosphate hydrolase,	dre02010:ABC transporters,dre04145:Phagosome,dre05168:Herpes simplex infection,		SM00382:AAA,	ATP-binding,Complete proteome,Nucleotide-binding,Reference proteome,		https://www.genome.jp/kegg-bin/show_pathway?dre02010
cdh1	LOC109634041	1243.94	1235.51	1303.99	1320.31	1275.94	0.0818297	0.118184	0.69239	0.488692	0.86231		LOC109634041	cdh1	cadherin 1, type 1, E-cadherin (epithelial)(cdh1)	Danio rerio		GO:0001702~gastrulation with mouth forming second,GO:0001764~neuron migration,GO:0001841~neural tube formation,GO:0003370~cell-cell adhesion involved in mesendodermal cell migration,GO:0007155~cell adhesion,GO:0007156~homophilic cell adhesion via plasma membrane adhesion molecules,GO:0007398~ectoderm development,GO:0008354~germ cell migration,GO:0016337~single organismal cell-cell adhesion,GO:003…	GO:0005886~plasma membrane,GO:0005902~microvillus,GO:0005913~cell-cell adherens junction,GO:0005938~cell cortex,GO:0016020~membrane,GO:0016021~integral component of membrane,GO:0016342~catenin complex,GO:0030057~desmosome,	GO:0001965~G-protein alpha-subunit binding,GO:0005509~calcium ion binding,	IPR000233:Cadherin, cytoplasmic domain,IPR002126:Cadherin,IPR014868:Cadherin prodomain,IPR015919:Cadherin-like,IPR020894:Cadherin conserved site,IPR027397:Catenin binding domain,	dre04514:Cell adhesion molecules (CAMs),dre04520:Adherens junction,		SM00112:CA,SM01055:SM01055,	Calcium,Cell adhesion,Cell membrane,Complete proteome,Membrane,Proteomics identification,Reference proteome,Repeat,Signal,Transmembrane,Transmembrane helix,		https://www.genome.jp/kegg-bin/show_pathway?dre04514
rasgrp3	rasgrp3	20.0635	22.6889	12.3107	19.0888	18.538	-0.448337	0.796079	-0.563181	0.573312	#N/A		rasgrp3	rasgrp3	RAS guanyl releasing protein 3 (calcium and DAG-regulated)(rasgrp3)	Danio rerio		GO:0007264~small GTPase mediated signal transduction,GO:0007265~Ras protein signal transduction,GO:0035556~intracellular signal transduction,GO:0043087~regulation of GTPase activity,	GO:0005622~intracellular,	GO:0005085~guanyl-nucleotide exchange factor activity,GO:0005096~GTPase activator activity,GO:0005509~calcium ion binding,GO:0046872~metal ion binding,	IPR000651:Ras-like guanine nucleotide exchange factor, N-terminal,IPR001895:Guanine-nucleotide dissociation stimulator CDC25,IPR002048:EF-hand domain,IPR002219:Protein kinase C-like, phorbol ester/diacylglycerol binding,IPR011992:EF-hand-like domain,IPR018247:EF-Hand 1, calcium-binding site,IPR020454:Diacylglycerol/phorbol-ester binding,IPR023578:Ras guanine nucleotide exchange factor, domain,	dre04010:MAPK signaling pathway,		SM00054:EFh,SM00109:C1,SM00147:RasGEF,SM00229:RasGEFN,	Complete proteome,Metal-binding,Reference proteome,Zinc,Zinc-finger,		https://www.genome.jp/kegg-bin/show_pathway?dre04010
ltbp1	ltbp1	327.704	317.644	540.725	410.408	399.12	0.560671	0.201931	2.77655	0.005494	#N/A		ltbp1	ltbp1	latent transforming growth factor beta binding protein 1(ltbp1)	Danio rerio				GO:0005509~calcium ion binding,	IPR000152:EGF-type aspartate/asparagine hydroxylation site,IPR000742:Epidermal growth factor-like domain,IPR001881:EGF-like calcium-binding,IPR009030:Insulin-like growth factor binding protein, N-terminal,IPR013032:EGF-like, conserved site,IPR017878:TB domain,IPR018097:EGF-like calcium-binding, conserved site,IPR026823:Complement Clr-like EGF domain,			SM00179:EGF_CA,SM00181:EGF,	Complete proteome,Disulfide bond,EGF-like domain,Reference proteome,Repeat,Signal,
ttc27	ttc27	5376.07	5009.08	5634.52	4972.62	5248.07	0.0306471	0.0962126	0.318535	0.750079	0.942526		ttc27	ttc27	tetratricopeptide repeat domain 27(ttc27)	Danio rerio					IPR011990:Tetratricopeptide-like helical,IPR013026:Tetratricopeptide repeat-containing domain,IPR019734:Tetratricopeptide repeat,			SM00028:TPR,	Coiled coil,Complete proteome,Proteomics identification,Reference proteome,
birc6	birc6	4761.74	5066.84	5057.81	5257.89	5036.07	0.0697978	0.0884208	0.789382	0.429889	0.833741		birc6	birc6	baculoviral IAP repeat containing 6(birc6)	Danio rerio		GO:0006915~apoptotic process,GO:0009966~regulation of signal transduction,GO:0032465~regulation of cytokinesis,	GO:0005737~cytoplasm,	GO:0004842~ubiquitin-protein transferase activity,	IPR000608:Ubiquitin-conjugating enzyme, E2,IPR001370:Baculoviral inhibition of apoptosis protein repeat,IPR015943:WD40/YVTN repeat-like-containing domain,IPR016135:Ubiquitin-conjugating enzyme/RWD-like,IPR017986:WD40-repeat-containing domain,IPR022103:Protein of unknown function DUF3643,	dre04120:Ubiquitin mediated proteolysis,		SM00238:BIR,	Coiled coil,Complete proteome,Proteomics identification,Reference proteome,		https://www.genome.jp/kegg-bin/show_pathway?dre04120
yipf4	yipf4	2311.13	2359.64	2316.31	2408.36	2348.86	0.0164656	0.100213	0.164307	0.86949	0.972537		yipf4	yipf4	Yip1 domain family, member 4(yipf4)	Danio rerio			GO:0005794~Golgi apparatus,GO:0016020~membrane,GO:0016021~integral component of membrane,		IPR006977:Yip1 domain,				Complete proteome,Golgi apparatus,Membrane,Reference proteome,Transmembrane,Transmembrane helix,	chain:Protein YIPF4,transmembrane region,
exo1	exo1	1711.13	2044.06	1378.8	1739.2	1718.3	-0.268642	0.137878	-1.9484	0.0513671	0.400762		exo1	exo1	exonuclease 1(exo1)	Danio rerio		GO:0006281~DNA repair,GO:0006298~mismatch repair,GO:0006310~DNA recombination,GO:0006974~cellular response to DNA damage stimulus,	GO:0005634~nucleus,	GO:0003677~DNA binding,GO:0003824~catalytic activity,GO:0004518~nuclease activity,GO:0004519~endonuclease activity,GO:0004527~exonuclease activity,GO:0016787~hydrolase activity,GO:0016788~hydrolase activity, acting on ester bonds,GO:0035312~5'-3' exodeoxyribonuclease activity,GO:0042578~phosphoric ester hydrolase activity,GO:0043765~T/G mismatch-specific endonuclease activity,GO:0044824~retrovira…	IPR006084:XPG/Rad2 endonuclease,IPR006085:XPG N-terminal,IPR006086:XPG-I domain,IPR008918:Helix-hairpin-helix motif, class 2,IPR019734:Tetratricopeptide repeat,IPR019974:XPG conserved site,IPR020045:5'-3' exonuclease, C-terminal domain,	dre03430:Mismatch repair,		SM00279:HhH2,SM00484:XPGI,SM00485:XPGN,	Complete proteome,DNA damage,DNA excision,DNA repair,DNA-binding,Endonuclease,Excision nuclease,Exonuclease,Hydrolase,Magnesium,Metal-binding,Nuclease,Nucleus,Proteomics identification,Reference proteome,	chain:Exonuclease 1,metal ion-binding site:Magnesium 1,metal ion-binding site:Magnesium 2,region of interest:I-domain,region of interest:N-domain,	https://www.genome.jp/kegg-bin/show_pathway?dre03430
BX005403.1	LOC109635873	3.82162	28.8767	26.5154	33.9356	23.2873	0.892642	0.854917	1.04413	0.296427	#N/A		LOC109635873	BX005403.1
edaradd	edaradd	208.278	173.26	232.01	204.674	204.556	0.194683	0.255376	0.762339	0.445858	#N/A		edaradd	edaradd	EDAR-associated death domain(edaradd)	Danio rerio		GO:0007165~signal transduction,GO:0048703~embryonic viscerocranium morphogenesis,			IPR000488:Death domain,IPR011029:Death-like domain,				Complete proteome,Reference proteome,
pdzd8	pdzd8	878.973	861.146	934.668	958.68	908.367	0.121548	0.133	0.913897	0.360771	0.78716		pdzd8	pdzd8	PDZ domain containing 8(pdzd8)	Danio rerio		GO:0035556~intracellular signal transduction,	GO:0005622~intracellular,	GO:0046872~metal ion binding,	IPR001478:PDZ domain,IPR002219:Protein kinase C-like, phorbol ester/diacylglycerol binding,IPR019411:Domain of unknown function DUF2404,			SM00109:C1,SM00228:PDZ,	Coiled coil,Complete proteome,Metal-binding,Reference proteome,Zinc,
slc18a2	slc18a2	0	16.501	2.84094	11.6653	7.75182	-0.185981	1.5318	-0.121413	0.903364	#N/A		slc18a2	slc18a2	solute carrier family 18 (vesicular monoamine transporter), member 2(slc18a2)	Danio rerio		GO:0007268~chemical synaptic transmission,GO:0015842~aminergic neurotransmitter loading into synaptic vesicle,GO:0015893~drug transport,GO:0055085~transmembrane transport,	GO:0005887~integral component of plasma membrane,GO:0016020~membrane,GO:0016021~integral component of membrane,GO:0030672~synaptic vesicle membrane,GO:0043195~terminal bouton,	GO:0015222~serotonin transmembrane transporter activity,GO:0015238~drug transmembrane transporter activity,	IPR004734:Multidrug resistance protein,IPR011701:Major facilitator superfamily,IPR020846:Major facilitator superfamily domain,				Complete proteome,Membrane,Reference proteome,Transmembrane,Transmembrane helix,
kcnk18	kcnk18	3.82162	0	0.946979	4.24195	2.25264	0.423819	2.40373	0.176317	0.860045	#N/A		kcnk18	kcnk18	potassium channel, subfamily K, member 18(kcnk18)	Danio rerio		GO:0006810~transport,GO:0006811~ion transport,GO:0030322~stabilization of membrane potential,GO:0071805~potassium ion transmembrane transport,	GO:0005887~integral component of plasma membrane,GO:0016020~membrane,GO:0016021~integral component of membrane,	GO:0005267~potassium channel activity,GO:0015271~outward rectifier potassium channel activity,GO:0022841~potassium ion leak channel activity,	IPR003092:Two pore domain potassium channel, TASK family,IPR003280:Two pore domain potassium channel,IPR013099:Ion transport 2,				Complete proteome,Ion channel,Ion transport,Membrane,Reference proteome,Transmembrane,Transmembrane helix,Transport,
atp6v1ba	LOC109634913	7471.27	7323.35	7148.74	7520.97	7366.08	-0.0123406	0.0827382	-0.149152	0.881434	0.974481		LOC109634913	atp6v1ba	ATPase, H+ transporting, lysosomal, V1 subunit B, member a(atp6v1ba)	Danio rerio		GO:0015991~ATP hydrolysis coupled proton transport,GO:0015992~proton transport,GO:0046034~ATP metabolic process,	GO:0033180~proton-transporting V-type ATPase, V1 domain,	GO:0005524~ATP binding,GO:0016820~hydrolase activity, acting on acid anhydrides, catalyzing transmembrane movement of substances,	IPR000194:ATPase, F1/V1/A1 complex, alpha/beta subunit, nucleotide-binding domain,IPR004100:ATPase, alpha/beta subunit, N-terminal,IPR005723:ATPase, V1 complex, subunit B,IPR020003:ATPase, alpha/beta subunit, nucleotide-binding domain, active site,IPR022879:V-type ATP synthase regulatory subunit B/beta,IPR027417:P-loop containing nucleoside triphosphate hydrolase,	dre00190:Oxidative phosphorylation,dre01100:Metabolic pathways,dre04145:Phagosome,			Complete proteome,Proteomics identification,Reference proteome,		https://www.genome.jp/kegg-bin/show_pathway?dre00190
shtn1	shtn1	1.91081	2.06262	1.89396	1.06049	1.73197	-0.42189	2.45072	-0.17215	0.86332	#N/A		shtn1	shtn1	shootin 1(shtn1)	Danio rerio		GO:0006930~substrate-dependent cell migration, cell extension,GO:0007265~Ras protein signal transduction,GO:0007275~multicellular organism development,GO:0007409~axonogenesis,GO:0032488~Cdc42 protein signal transduction,GO:0038007~netrin-activated signaling pathway,GO:0045773~positive regulation of axon extension,GO:0048812~neuron projection morphogenesis,GO:0060327~cytoplasmic actin-based contra…	GO:0005737~cytoplasm,GO:0005856~cytoskeleton,GO:0005875~microtubule associated complex,GO:0015630~microtubule cytoskeleton,GO:0030027~lamellipodium,GO:0030175~filopodium,GO:0030424~axon,GO:0030426~growth cone,GO:0031252~cell leading edge,GO:0042995~cell projection,GO:0043204~perikaryon,GO:0044295~axonal growth cone,GO:0048471~perinuclear region of cytoplasm,	GO:0051015~actin filament binding,					Cell projection,Coiled coil,Complete proteome,Cytoplasm,Cytoskeleton,Developmental protein,Reference proteome,	chain:Shootin-1,compositionally biased region:Pro-rich,
ZFIN;Acc	LOC109631580	7.64324	1.03131	3.78792	5.30243	4.44123	0.0580174	1.65494	0.035057	0.972034	#N/A		LOC109631580	ZFIN;Acc
pitx3	LOC109630242	93.6297	121.695	85.2281	84.8389	96.3479	-0.33929	0.360587	-0.940939	0.346736	#N/A		LOC109630242	pitx3	paired-like homeodomain 3(pitx3)	Danio rerio		GO:0002088~lens development in camera-type eye,GO:0006351~transcription, DNA-templated,GO:0006355~regulation of transcription, DNA-templated,GO:0007275~multicellular organism development,GO:0021984~adenohypophysis development,GO:0035270~endocrine system development,GO:0043010~camera-type eye development,GO:0045893~positive regulation of transcription, DNA-templated,	GO:0005634~nucleus,	GO:0003677~DNA binding,GO:0003700~transcription factor activity, sequence-specific DNA binding,GO:0043565~sequence-specific DNA binding,	IPR001356:Homeodomain,IPR003654:OAR domain,IPR009057:Homeodomain-like,IPR016233:Homeobox protein Pitx/unc30,IPR017970:Homeobox, conserved site,IPR020479:Homeodomain, metazoa,		PIRSF000563:homeobox protein, Pitx/Unc30 types,	SM00389:HOX,	Activator,Complete proteome,Developmental protein,DNA-binding,Homeobox,Nucleus,Reference proteome,Transcription,Transcription regulation,
gbf1	gbf1	1030.88	1216.95	1353.23	1254.56	1213.9	0.215056	0.132165	1.62718	0.1037	0.518541		gbf1	gbf1	golgi brefeldin A resistant guanine nucleotide exchange factor 1(gbf1)	Danio rerio	General function prediction only,	GO:0016192~vesicle-mediated transport,GO:0032012~regulation of ARF protein signal transduction,	GO:0005802~trans-Golgi network,	GO:0005086~ARF guanyl-nucleotide exchange factor activity,	IPR000904:SEC7-like,IPR016024:Armadillo-type fold,IPR023394:SEC7-like, alpha orthogonal bundle,	dre04144:Endocytosis,		SM00222:Sec7,	Complete proteome,Proteomics identification,Reference proteome,		https://www.genome.jp/kegg-bin/show_pathway?dre04144
h2afy2	LOC109636540	4501.87	4642.97	4116.52	4033.03	4323.6	-0.166133	0.0880834	-1.88609	0.0592829	0.423884		LOC109636540	h2afy2	H2A histone family, member Y2(h2afy2)	Danio rerio		GO:0006334~nucleosome assembly,GO:0006342~chromatin silencing,GO:0007420~brain development,GO:0016569~covalent chromatin modification,	GO:0000786~nucleosome,GO:0000790~nuclear chromatin,GO:0005634~nucleus,GO:0005694~chromosome,	GO:0003677~DNA binding,GO:0031490~chromatin DNA binding,GO:0044212~transcription regulatory region DNA binding,GO:0046982~protein heterodimerization activity,	IPR002119:Histone H2A,IPR002589:Appr-1-p processing,IPR007125:Histone core,IPR009072:Histone-fold,IPR021171:Core histone macro-H2A,		PIRSF037942:core histone macro-H2A,	SM00414:H2A,SM00506:A1pp,	Chromatin regulator,Chromosome,Complete proteome,DNA-binding,Nucleosome core,Nucleus,Proteomics identification,Reference proteome,
si	LOC109632096	0.955406	4.12525	1.89396	0	1.74365	-1.39717	2.69414	-0.518595	0.604043	#N/A		LOC109632096	si
wu	LOC109630444	0	0	0	2.12097	0.530243	2.5309	4.88704	0.517879	0.604543	#N/A		LOC109630444	wu
prkg2	LOC109629155	8.59865	15.4697	8.52281	7.4234	10.0036	-0.590276	1.07813	-0.547497	0.584037	#N/A		LOC109629155	prkg2	protein kinase, cGMP-dependent, type II(prkg2)	Danio rerio	Signal transduction mechanisms,	GO:0006468~protein phosphorylation,GO:0016310~phosphorylation,		GO:0000166~nucleotide binding,GO:0004672~protein kinase activity,GO:0004674~protein serine/threonine kinase activity,GO:0004692~cGMP-dependent protein kinase activity,GO:0005524~ATP binding,GO:0016301~kinase activity,GO:0016740~transferase activity,GO:0030553~cGMP binding,	IPR000595:Cyclic nucleotide-binding domain,IPR000719:Protein kinase, catalytic domain,IPR000961:AGC-kinase, C-terminal,IPR002374:cGMP-dependent kinase,IPR008271:Serine/threonine-protein kinase, active site,IPR011009:Protein kinase-like domain,IPR014710:RmlC-like jelly roll fold,IPR017441:Protein kinase, ATP binding site,IPR018488:Cyclic nucleotide-binding, conserved site,IPR018490:Cyclic nucleoti…	dre04540:Gap junction,	PIRSF000559:cGMP-dependent protein kinase,	SM00100:cNMP,SM00133:S_TK_X,SM00220:S_TKc,	ATP-binding,cGMP,cGMP-binding,Coiled coil,Complete proteome,Kinase,Nucleotide-binding,Reference proteome,Serine/threonine-protein kinase,Transferase,		https://www.genome.jp/kegg-bin/show_pathway?dre04540
si	LOC109629162	932.476	840.52	1039.78	991.555	951.083	0.196099	0.135064	1.45189	0.146531	0.588095		LOC109629162	si
ift80	LOC109630469	0	0	1.89396	0	0.473489	2.38244	4.898	0.48641	0.626676	#N/A		LOC109630469	ift80	intraflagellar transport 80 homolog (Chlamydomonas)(ift80)	Danio rerio	General function prediction only,	GO:0008104~protein localization,GO:0042384~cilium assembly,GO:0060026~convergent extension,GO:0060042~retina morphogenesis in camera-type eye,GO:0060271~cilium morphogenesis,	GO:0005813~centrosome,GO:0005929~cilium,GO:0030992~intraciliary transport particle B,GO:0031514~motile cilium,GO:0042995~cell projection,		IPR001680:WD40 repeat,IPR015943:WD40/YVTN repeat-like-containing domain,IPR017986:WD40-repeat-containing domain,			SM00320:WD40,	Cell projection,Cilium,Complete proteome,Flagellum,Reference proteome,
vrk2	LOC109635811	556.046	573.41	467.808	468.735	516.5	-0.270109	0.165181	-1.63523	0.102001	0.515471		LOC109635811	vrk2	vaccinia related kinase 2(vrk2)	Danio rerio		GO:0006468~protein phosphorylation,GO:0008360~regulation of cell shape,GO:0016310~phosphorylation,GO:0018105~peptidyl-serine phosphorylation,	GO:0005634~nucleus,GO:0005737~cytoplasm,GO:0016020~membrane,GO:0016021~integral component of membrane,	GO:0000166~nucleotide binding,GO:0004672~protein kinase activity,GO:0004674~protein serine/threonine kinase activity,GO:0005524~ATP binding,GO:0016301~kinase activity,GO:0016740~transferase activity,	IPR000719:Protein kinase, catalytic domain,IPR008271:Serine/threonine-protein kinase, active site,IPR011009:Protein kinase-like domain,IPR017441:Protein kinase, ATP binding site,			SM00220:S_TKc,	ATP-binding,Complete proteome,Kinase,Membrane,Nucleotide-binding,Proteomics identification,Reference proteome,Serine/threonine-protein kinase,Transferase,Transmembrane,Transmembrane helix,
fancl	fancl	378.341	440.37	339.018	307.541	366.318	-0.339381	0.198074	-1.7134	0.0866388	#N/A		fancl	fancl	Fanconi anemia, complementation group L(fancl)	Danio rerio		GO:0006281~DNA repair,GO:0048599~oocyte development,	GO:0043240~Fanconi anaemia nuclear complex,	GO:0004842~ubiquitin-protein transferase activity,GO:0008270~zinc ion binding,	IPR001841:Zinc finger, RING-type,IPR013083:Zinc finger, RING/FYVE/PHD-type,IPR019162:Fanconi anemia complex, subunit FancL, WD-repeat containing domain,IPR026848:E3 ubiquitin-protein ligase FANCL,	dre03460:Fanconi anemia pathway,dre04120:Ubiquitin mediated proteolysis,			Complete proteome,Reference proteome,		https://www.genome.jp/kegg-bin/show_pathway?dre03460
bcl11aa	LOC109630478	75.477	49.503	65.3415	63.6292	63.4877	0.0436299	0.446663	0.0976796	0.922187	#N/A		LOC109630478	bcl11aa	B-cell CLL/lymphoma 11Aa(bcl11aa)	Danio rerio		GO:0000122~negative regulation of transcription from RNA polymerase II promoter,GO:0006366~transcription from RNA polymerase II promoter,GO:0007165~signal transduction,GO:0022008~neurogenesis,	GO:0005634~nucleus,	GO:0001078~transcriptional repressor activity, RNA polymerase II core promoter proximal region sequence-specific binding,GO:0003676~nucleic acid binding,GO:0043565~sequence-specific DNA binding,GO:0044212~transcription regulatory region DNA binding,GO:0046872~metal ion binding,	IPR007087:Zinc finger, C2H2,IPR013087:Zinc finger C2H2-type/integrase DNA-binding domain,IPR015880:Zinc finger, C2H2-like,			SM00355:ZnF_C2H2,	Coiled coil,Complete proteome,Reference proteome,
rims1a	LOC109635369	7.64324	14.4384	19.8866	24.3912	16.5898	1.00668	0.857084	1.17454	0.240179	#N/A		LOC109635369	rims1a	regulating synaptic membrane exocytosis 1a(rims1a)	Danio rerio		GO:0006886~intracellular protein transport,GO:0006887~exocytosis,GO:0042391~regulation of membrane potential,GO:0048791~calcium ion-regulated exocytosis of neurotransmitter,GO:2000300~regulation of synaptic vesicle exocytosis,	GO:0005622~intracellular,GO:0016020~membrane,GO:0048786~presynaptic active zone,	GO:0017137~Rab GTPase binding,GO:0044325~ion channel binding,GO:0046872~metal ion binding,	IPR000008:C2 calcium-dependent membrane targeting,IPR001478:PDZ domain,IPR010911:Rab-binding domain,IPR011011:Zinc finger, FYVE/PHD-type,IPR013083:Zinc finger, RING/FYVE/PHD-type,IPR017455:Zinc finger, FYVE-related,			SM00228:PDZ,SM00239:C2,	Complete proteome,Metal-binding,Reference proteome,Zinc,Zinc-finger,
CABZ01069162.1	LOC109635390	5.73243	0	1.89396	12.7258	5.08806	1.33279	1.75848	0.757918	0.4485	#N/A		LOC109635390	CABZ01069162.1
asrgl1	asrgl1	50.6365	28.8767	17.0456	16.9678	28.3817	-1.22693	0.670266	-1.83052	0.0671724	#N/A		asrgl1	asrgl1	asparaginase like 1(asrgl1)	Danio rerio		GO:0006508~proteolysis,GO:0033345~asparagine catabolic process via L-aspartate,	GO:0005737~cytoplasm,	GO:0004067~asparaginase activity,GO:0008233~peptidase activity,GO:0008798~beta-aspartyl-peptidase activity,GO:0016787~hydrolase activity,	IPR000246:Peptidase T2, asparaginase 2,				Autocatalytic cleavage,Complete proteome,Cytoplasm,Hydrolase,Protease,Proteomics identification,Reference proteome,	active site:Nucleophile,chain:L-asparaginase,
ogfrl1	LOC109630339	404.137	455.84	427.087	481.461	442.131	0.0790673	0.182894	0.432313	0.665514	#N/A		LOC109630339	ogfrl1	opioid growth factor receptor-like 1(ogfrl1)	Danio rerio			GO:0016020~membrane,	GO:0004872~receptor activity,	IPR006757:Opioid growth factor receptor (OGFr) conserved domain,				Complete proteome,Reference proteome,
b3gat2	b3gat2	0	4.12525	2.84094	0	1.74155	-0.517565	2.89665	-0.178677	0.858191	#N/A		b3gat2	b3gat2	beta-1,3-glucuronyltransferase 2 (glucuronosyltransferase S)(b3gat2)	Danio rerio		GO:0005975~carbohydrate metabolic process,GO:0030204~chondroitin sulfate metabolic process,GO:0050650~chondroitin sulfate proteoglycan biosynthetic process,	GO:0016020~membrane,GO:0016021~integral component of membrane,	GO:0015018~galactosylgalactosylxylosylprotein 3-beta-glucuronosyltransferase activity,GO:0016740~transferase activity,	IPR005027:Glycosyl transferase, family 43,	dre00514:Other types of O-glycan biosynthesis,			Complete proteome,Membrane,Reference proteome,Transferase,Transmembrane,Transmembrane helix,		https://www.genome.jp/kegg-bin/show_pathway?dre00514
smap1	LOC109635311	757.637	599.192	645.84	819.756	705.606	0.109707	0.175097	0.626549	0.530955	0.881985		LOC109635311	smap1	small ArfGAP 1(smap1)	Danio rerio				GO:0005096~GTPase activator activity,	IPR001164:Arf GTPase activating protein,	dre04144:Endocytosis,		SM00105:ArfGap,	Coiled coil,Complete proteome,Proteomics identification,Reference proteome,		https://www.genome.jp/kegg-bin/show_pathway?dre04144
slc1a4	LOC109636536	340.124	370.241	390.155	464.493	391.253	0.266193	0.194043	1.37183	0.170117	#N/A		LOC109636536	slc1a4	solute carrier family 1 (glutamate/neutral amino acid transporter), member 4(slc1a4)	Danio rerio		GO:0006810~transport,	GO:0016020~membrane,GO:0016021~integral component of membrane,	GO:0015293~symporter activity,	IPR001991:Sodium:dicarboxylate symporter,IPR018107:Sodium:dicarboxylate symporter, conserved site,				Complete proteome,Membrane,Proteomics identification,Reference proteome,Symport,Transmembrane,Transmembrane helix,Transport,
sertad2b	sertad2	1251.58	1261.29	1138.27	1164.41	1203.89	-0.126115	0.120601	-1.04572	0.295692	0.740227		sertad2	sertad2b	SERTA domain containing 2b(sertad2b)	Danio rerio					IPR009263:SERTA,				Complete proteome,Reference proteome,
inaa	LOC109630485	81.2095	76.3171	68.1825	83.7784	77.3719	-0.0536496	0.395634	-0.135604	0.892134	#N/A		LOC109630485	inaa	internexin neuronal intermediate filament protein, alpha a(inaa)	Danio rerio		GO:0007399~nervous system development,	GO:0005882~intermediate filament,GO:0005883~neurofilament,	GO:0005198~structural molecule activity,	IPR001664:Intermediate filament protein,IPR006821:Intermediate filament head, DNA-binding domain,IPR018039:Intermediate filament protein, conserved site,			SM01391:SM01391,	Coiled coil,Complete proteome,Intermediate filament,Proteomics identification,Reference proteome,
[truncated: 20,691 more rows]
