# Supplementary material for: Transcriptome analysis based on RNA-seq of common innate immune responses of flounder cells to IHNV, VHSV, and HIRRV
Source: PLoS One. 2020 Sep 28;15(9):e0239925. doi: 10.1371/journal.pone.0239925 (PMC7521715; doi:10.1371/journal.pone.0239925)
Supplement: S4 Table — (XLSX) [file pone.0239925.s004.xlsx]

## Sheet: IHNV-VHSV-HIRRV
S4 Table. Annotation of unigenes from IHNV-. VHSV-, HIRRV-infected HINAE cells to functional GO terms
			Gene #
		GO terms	IHNV	VHSV	HIRRV
	Biological process	Metabolic process	3492	3477	3514
		Biological regulation	3002	2980	3024
		Response to stimulus	1897	1877	1913
		Multicellular organismal process	1755	1749	1778
		Developmental process	1747	1745	1771
		Cell communication	1469	1452	1483
		Localization	1388	1373	1386
		Cellular component organization	1354	1350	1360
		Growth	179	179	182
		Cell proliferation	161	163	165
		Multi-organism process	124	123	127
		Reproduction	88	89	93
	Cellular component	Membrane	2505	2484	2507
		Nucleus	1602	1601	1613
		Macromolecular complex	1341	1355	1340
		Endomembrane system	691	687	693
		Membrane-enclosed lumen	447	447	448
		Mitochondrion	356	355	357
		Cytoskeleton	356	354	355
		Cytosol	319	318	320
		Endoplasmic reticulum	306	305	307
		Envelope	239	240	239
		Golgi apparatus	231	228	230
		Vesicle	194	193	195
		Cell projection	174	169	173
		Chromosome	157	158	158
		Extracellular space	159	154	157
		Ribosome	112	112	112
		Endosome	89	89	90
		Vacuole	89	88	89
		Extracellular matrix	74	70	70
		Microbody	25	25	25
		Lipid particle	4	4	4
		External encapsulating structure	3	3	3
	Molecular function	Ion binding	1438	1425	1438
		Nucleic acid binding	1219	1222	1235
		Protein binding	1132	1129	1141
		Nucleotide binding	1027	1021	1029
		Transferase activity	974	972	982
		Hydrolase activity	934	929	935
		Transporter activity	486	478	487
		Molecular transducer activity	378	372	385
		Enzyme regulator activity	219	219	222
		Structural molecule activity	210	207	208
		Lipid binding	132	126	130
		Chromatin binding	88	85	91
		Carbohydrate binding	36	36	37
		Electron carrier activity	31	31	31
		Antioxidant activity	16	17	16
		Molecular adaptor activity	16	16	16
		Translation regulator activity	6	5	6
		Protein tag	4	4	4
		Oxygen binding	3	3	3
