# Supplementary material for: Transcriptome analysis based on RNA-seq of common innate immune responses of flounder cells to IHNV, VHSV, and HIRRV
Source: PLoS One. 2020 Sep 28;15(9):e0239925. doi: 10.1371/journal.pone.0239925 (PMC7521715; doi:10.1371/journal.pone.0239925)
Supplement: S5 Table — (XLSX) [file pone.0239925.s005.xlsx]

## Sheet: Sheet1
S5 Table. List of 170 DEGs involved in innate immune response in IHNV-, VHSV-, or HIRRV-infected HINAE cells (mock vs virus)
Gene ID	Fold change (log2)
	IHNV	VHSV	HIRRV
irf8	4.60874	6.69497	3.42059
ch25h	3.30415	4.56258	2.96564
cxcl11.5	1.45851	2.30101	2.76386
cxcr1	1.36989	5.88401	2.38244
stat1b	-1.26521	1.06687	2.26141
tirap	2.38784	5.56223	1.43285
il16	1.36358	0.328172	1.39104
trim46a	0.0500149	4.73956	1.29596
tlr2	1.15531	1.69407	1.16383
fosab	0.00684266	0.358859	1.07997
cxcl19	-1.56724	0.761335	1.03007
trim25	0.548732	1.63681	0.843913
ifit16	0.915914	-1.88358	0.815237
trim55b	0.0182311	0.481806	0.770695
tlr9	0.0469708	0.786465	0.729816
il1b	-0.20839	1.36445	0.667103
il19l	-0.236959	0.523606	0.663179
mov10b.1	0.45805	0.789673	0.632249
trim44	0.426033	0.819982	0.601742
trim35-12	-0.0824025	1.62409	0.439994
socs4	0.584815	2.45107	0.438877
il12rb2	-1.22755	0.00136702	0.420873
irf9	0.294418	0.102921	0.380973
irf4a	-0.530954	3.03706	0.37651
trim110	-0.211721	1.13957	0.37411
mhc1zba	0.525958	0.714429	0.343952
myd88	0.0766739	-0.476294	0.332974
cxcl12a	0.13609	-0.0327549	0.326713
il11ra	0.570656	0.468145	0.325518
il11b	0.00740813	0.944122	0.318868
isg15	0.25297	1.84704	0.28967
trim65	0.313224	0.232119	0.26661
mov10a	-0.425693	1.46454	0.240406
adarb1b	0.137042	1.0208	0.237288
trim16	0.11677	0.47002	0.234156
rnasen	0.403859	0.952447	0.231976
adar	0.226628	-0.087451	0.230952
isg20	0.0830869	-0.703037	0.22321
socs3b	-0.0544918	-0.0464129	0.222734
ccl44	-0.0633401	0.520959	0.219524
ifngr1l	0.187874	0.513203	0.200046
mhc1uba	0.293365	1.08814	0.170148
il12rb2l	-0.00974445	-0.0158045	0.169179
trim54	0.0903372	0.65915	0.162647
socs6a	0.156846	-0.599272	0.156858
socs1a	-0.631029	-1.15797	0.155263
akt2	0.317604	0.311347	0.154187
usp18	-0.40801	-0.742567	0.150335
stat1a	0.189287	0.613796	0.139567
ikbkb	0.187497	-0.809901	0.133127
il17rc	-0.0314567	-0.678498	0.131504
il13ra1	0.0803804	0.633682	0.130214
map2k7	0.18216	0.763066	0.126495
tlr7	0.625118	1.78617	0.124857
traf6	-0.146813	-0.358154	0.120268
TRIM62	-0.592294	1.2758	0.101766
trim71	0.0313467	2.37426	0.0931822
irf3	-0.271666	1.50575	0.0887322
trim69	0.343813	0.257707	0.0847281
il10rb	0.249914	0.452871	0.081446
socs9	0.0595113	-1.06149	0.0758964
mapk14a	0.100751	0.302384	0.070934
rnaset2	0.0282652	-0.0557853	0.0689706
trim8a	0.0711222	1.17861	0.0676057
trim35-28	0.0257439	-0.540946	0.0631484
trim35-20	-0.088268	-0.376191	0.0608847
irf7	0.61438	0.862324	0.0587288
crfb1	0.296539	0.955689	0.0555121
irf2bp1	0.0398841	-0.407601	0.0545062
mapk1	0.548082	0.982263	0.0463832
mapk12a	0.0104512	0.502818	0.0416327
trim33	-0.0865364	-0.368528	0.018768
trim47	0.062289	-0.0654086	0.0187125
ctsk	-0.260083	-0.185613	0.0140877
peli2	0.0354056	-0.149987	0.00417505
cxcl11.7	0.0690115	1.91844	0.000649231
trim37	0.163281	-0.170409	-0.00555225
ifngr2	0.0441557	0.360582	-0.00979153
rela	-0.0229916	0.313932	-0.0255004
isg20l2	0.104503	-1.51917	-0.0267191
trim36	-0.0129491	1.26004	-0.0331391
trim59	-0.150694	0.00811747	-0.0351586
irf2	0.20005	0.582952	-0.0386412
trim3b	-0.0132269	-0.584442	-0.0441022
tab2	0.0846621	-0.125592	-0.054144
socs5b	0.0349275	2.3294	-0.0561712
irak1	-0.249935	-0.447539	-0.0575808
b2m	-0.193508	0.67751	-0.0639705
apobec2b	0.618126	0.497983	-0.0650256
map2k4b	-0.0453252	0.0233312	-0.0677568
ifit9	-0.358023	0.945346	-0.0711262
rnaseh2c	-0.161598	-0.513683	-0.0758999
stat2	-0.108229	0.339336	-0.080315
trim8b	-0.206271	1.2817	-0.0819198
mapk11	0.192378	0.478793	-0.0949631
irf1b	-0.205715	0.00443125	-0.0955347
trim45	-0.281692	-1.60872	-0.113479
map3k7	-0.127089	-0.871694	-0.114354
ifngr1	-0.212149	-1.4963	-0.11548
ccr12a	0.545044	0.531168	-0.120031
irf2bp2b	-0.306563	-0.304332	-0.120209
cdc40	0.0463003	-1.02437	-0.125768
trim55a	-0.176676	-1.8539	-0.127378
trim66	0.103179	2.3683	-0.133758
rnaseh2a	-0.19882	-0.783562	-0.135398
rnasekb	-0.299433	-0.199571	-0.155169
mapk14b	0.040442	0.808053	-0.157724
tlr5b	-0.128573	-0.725038	-0.162571
TRIM67	-0.405288	-0.24711	-0.169044
ifitm5	-0.323954	-0.263887	-0.178205
cxcr4a	-0.371722	1.76231	-0.186093
nfkbiab	-0.211015	-0.51518	-0.186396
irf2bpl	-0.465069	-0.0400153	-0.199536
il17rd	0.473072	-0.811461	-0.204929
rnaseh2b	-0.306673	-1.04147	-0.215654
il17d	-0.393906	0.00986032	-0.220014
tlr3	-0.0328839	-1.24503	-0.236645
mapk13	-0.290447	-0.212292	-0.240532
akt3a	-0.116974	-0.511797	-0.243427
il17ra1a	-0.415596	-0.134795	-0.248734
trim105	-0.51523	-1.1617	-0.250883
il10	-1.0398	0.753715	-0.257219
crfb2	-0.180255	1.39063	-0.262919
traf3	-0.30494	-0.594093	-0.265464
rnaseh1	-0.378349	-1.4499	-0.283915
mhc2b	-0.469597	0.3658	-0.287575
il17ra2	-0.584582	0.210896	-0.292912
nfkbiaa	-0.439992	-0.947131	-0.293623
trim32	-0.0602278	-1.40893	-0.296088
cxcl8a	-0.138985	-0.789433	-0.299677
trim23	-0.242327	-0.709524	-0.299772
irf5	-0.28281	-0.982128	-0.337294
trim24	-0.521636	1.09207	-0.342938
il17rel	-0.111254	-0.0358533	-0.347938
mapk12b	-0.639287	1.90476	-0.403495
socs2	-0.352718	-1.11428	-0.409919
trim2a	-0.13027	-1.16396	-0.411971
irf1a	-0.465932	1.33949	-0.425186
trim33l	-0.299825	-1.11325	-0.434071
ch25hl3	0.383141	-0.284007	-0.441342
il13ra2	-0.373445	0.0903482	-0.460561
mov10b.2	0.361984	-1.25829	-0.467434
ifng1	-0.77353	0.730037	-0.470393
crfb4	0.203971	-0.0127259	-0.489306
cxcl14	-0.693003	-1.92608	-0.549836
ch25hl1.1	0.0323557	-0.641915	-0.627007
cxcr5	-1.71156	-0.476929	-0.639776
trim46b	-0.768495	1.97476	-0.704585
cxcr3.1	-0.327973	-0.2153	-0.765909
casp8l2	0.621476	1.71987	-0.786477
il17c	-0.0967034	-1.75703	-0.799089
ccr10	-1.49774	0.113121	-0.86292
socs7	-0.591226	-1.29107	-0.996071
trim107	-0.0697588	2.09967	-1.03032
trim109	-0.981411	0.121115	-1.09087
ccl20a.3	-0.526481	1.06687	-1.09952
il12a	-1.48116	-2.33566	-1.15783
adarb2	-0.975501	-2.00254	-1.22386
ccl36.1	-1.75238	1.00948	-1.22411
ccr6a	-5.16957	-2.84327	-1.26077
tlr1	-1.58545	-1.64023	-1.2943
ifnphi4	-1.56724	0.761335	-1.41295
trim2b	-0.129777	-2.60607	-1.44019
ccr6b	-0.634245	2.22287	-1.6131
il12bb	-4.18665	0.523606	-1.64516
map2k6	-1.74827	0.544375	-1.67869
ccl34a.4	-2.63549	-0.31511	-2.47919
ccl19a.1	0.445392	-2.2583	-3.00355
ccr7	-4.58461	1.54261	-3.00355
ccl35.1	-0.586391	0.304393	-4.37745

## Sheet: Sheet3
S5 Table. List of 170 DEGs involved in innate immune response in IHNV-, VHSV-, or HIRRV-infected HINAE cells (mock vs virus)
Gene ID	Fold change (log2)
	IHNV	VHSV	HIRRV
irf8	4.60874	6.69497	3.42059
ch25h	3.30415	4.56258	2.96564
tirap	2.38784	5.56223	1.43285
cxcl11.5	1.45851	2.30101	2.76386
cxcr1	1.36989	5.88401	2.38244
socs4	0.584815	2.45107	0.438877
ccl19a.1	0.445392	-2.2583	-3.00355
trim66	0.103179	2.3683	-0.133758
trim46a	0.0500149	4.73956	1.29596
socs5b	0.0349275	2.3294	-0.0561712
trim71	0.0313467	2.37426	0.0931822
trim107	-0.0697588	2.09967	-1.03032
trim2b	-0.129777	-2.60607	-1.44019
irf4a	-0.530954	3.03706	0.37651
ccl35.1	-0.586391	0.304393	-4.37745
ccr6b	-0.634245	2.22287	-1.6131
adarb2	-0.975501	-2.00254	-1.22386
stat1b	-1.26521	1.06687	2.26141
il12a	-1.48116	-2.33566	-1.15783
ccl34a.4	-2.63549	-0.31511	-2.47919
il12bb	-4.18665	0.523606	-1.64516
ccr7	-4.58461	1.54261	-3.00355
ccr6a	-5.16957	-2.84327	-1.26077

## Sheet: Sheet2
S5 Table. List of 170 DEGs involved in innate immune response in IHNV-, VHSV-, or HIRRV-infected HINAE cells (mock vs virus)
Gene ID	Fold change (log2)
	IHNV	VHSV	HIRRV
irf8	4.60874	6.69497	3.42059
cxcr1	1.36989	5.88401	2.38244
tirap	2.38784	5.56223	1.43285
trim46a	0.0500149	4.73956	1.29596
ch25h	3.30415	4.56258	2.96564
irf4a	-0.530954	3.03706	0.37651
socs4	0.584815	2.45107	0.438877
trim71	0.0313467	2.37426	0.0931822
trim66	0.103179	2.3683	-0.133758
socs5b	0.0349275	2.3294	-0.0561712
cxcl11.5	1.45851	2.30101	2.76386
ccr6b	-0.634245	2.22287	-1.6131
trim107	-0.0697588	2.09967	-1.03032
trim46b	-0.768495	1.97476	-0.704585
cxcl11.7	0.0690115	1.91844	0.000649231
mapk12b	-0.639287	1.90476	-0.403495
isg15	0.25297	1.84704	0.28967
tlr7	0.625118	1.78617	0.124857
cxcr4a	-0.371722	1.76231	-0.186093
casp8l2	0.621476	1.71987	-0.786477
tlr2	1.15531	1.69407	1.16383
trim25	0.548732	1.63681	0.843913
trim35-12	-0.0824025	1.62409	0.439994
ccr7	-4.58461	1.54261	-3.00355
irf3	-0.271666	1.50575	0.0887322
mov10a	-0.425693	1.46454	0.240406
crfb2	-0.180255	1.39063	-0.262919
il1b	-0.20839	1.36445	0.667103
irf1a	-0.465932	1.33949	-0.425186
trim8b	-0.206271	1.2817	-0.0819198
TRIM62	-0.592294	1.2758	0.101766
trim36	-0.0129491	1.26004	-0.0331391
trim8a	0.0711222	1.17861	0.0676057
trim110	-0.211721	1.13957	0.37411
trim24	-0.521636	1.09207	-0.342938
mhc1uba	0.293365	1.08814	0.170148
ccl20a.3	-0.526481	1.06687	-1.09952
stat1b	-1.26521	1.06687	2.26141
adarb1b	0.137042	1.0208	0.237288
ccl36.1	-1.75238	1.00948	-1.22411
mapk1	0.548082	0.982263	0.0463832
crfb1	0.296539	0.955689	0.0555121
rnasen	0.403859	0.952447	0.231976
ifit9	-0.358023	0.945346	-0.0711262
il11b	0.00740813	0.944122	0.318868
irf7	0.61438	0.862324	0.0587288
trim44	0.426033	0.819982	0.601742
mapk14b	0.040442	0.808053	-0.157724
mov10b.1	0.45805	0.789673	0.632249
tlr9	0.0469708	0.786465	0.729816
map2k7	0.18216	0.763066	0.126495
cxcl19	-1.56724	0.761335	1.03007
ifnphi4	-1.56724	0.761335	-1.41295
il10	-1.0398	0.753715	-0.257219
ifng1	-0.77353	0.730037	-0.470393
mhc1zba	0.525958	0.714429	0.343952
b2m	-0.193508	0.67751	-0.0639705
trim54	0.0903372	0.65915	0.162647
il13ra1	0.0803804	0.633682	0.130214
stat1a	0.189287	0.613796	0.139567
irf2	0.20005	0.582952	-0.0386412
map2k6	-1.74827	0.544375	-1.67869
ccr12a	0.545044	0.531168	-0.120031
il19l	-0.236959	0.523606	0.663179
il12bb	-4.18665	0.523606	-1.64516
ccl44	-0.0633401	0.520959	0.219524
ifngr1l	0.187874	0.513203	0.200046
mapk12a	0.0104512	0.502818	0.0416327
apobec2b	0.618126	0.497983	-0.0650256
trim55b	0.0182311	0.481806	0.770695
mapk11	0.192378	0.478793	-0.0949631
trim16	0.11677	0.47002	0.234156
il11ra	0.570656	0.468145	0.325518
il10rb	0.249914	0.452871	0.081446
mhc2b	-0.469597	0.3658	-0.287575
ifngr2	0.0441557	0.360582	-0.00979153
fosab	0.00684266	0.358859	1.07997
stat2	-0.108229	0.339336	-0.080315
il16	1.36358	0.328172	1.39104
rela	-0.0229916	0.313932	-0.0255004
akt2	0.317604	0.311347	0.154187
ccl35.1	-0.586391	0.304393	-4.37745
mapk14a	0.100751	0.302384	0.070934
trim69	0.343813	0.257707	0.0847281
trim65	0.313224	0.232119	0.26661
il17ra2	-0.584582	0.210896	-0.292912
trim109	-0.981411	0.121115	-1.09087
ccr10	-1.49774	0.113121	-0.86292
irf9	0.294418	0.102921	0.380973
il13ra2	-0.373445	0.0903482	-0.460561
map2k4b	-0.0453252	0.0233312	-0.0677568
il17d	-0.393906	0.00986032	-0.220014
trim59	-0.150694	0.00811747	-0.0351586
irf1b	-0.205715	0.00443125	-0.0955347
il12rb2	-1.22755	0.00136702	0.420873
crfb4	0.203971	-0.0127259	-0.489306
il12rb2l	-0.00974445	-0.0158045	0.169179
cxcl12a	0.13609	-0.0327549	0.326713
il17rel	-0.111254	-0.0358533	-0.347938
irf2bpl	-0.465069	-0.0400153	-0.199536
socs3b	-0.0544918	-0.0464129	0.222734
rnaset2	0.0282652	-0.0557853	0.0689706
trim47	0.062289	-0.0654086	0.0187125
adar	0.226628	-0.087451	0.230952
tab2	0.0846621	-0.125592	-0.054144
il17ra1a	-0.415596	-0.134795	-0.248734
peli2	0.0354056	-0.149987	0.00417505
trim37	0.163281	-0.170409	-0.00555225
ctsk	-0.260083	-0.185613	0.0140877
rnasekb	-0.299433	-0.199571	-0.155169
mapk13	-0.290447	-0.212292	-0.240532
cxcr3.1	-0.327973	-0.2153	-0.765909
TRIM67	-0.405288	-0.24711	-0.169044
ifitm5	-0.323954	-0.263887	-0.178205
ch25hl3	0.383141	-0.284007	-0.441342
irf2bp2b	-0.306563	-0.304332	-0.120209
ccl34a.4	-2.63549	-0.31511	-2.47919
traf6	-0.146813	-0.358154	0.120268
trim33	-0.0865364	-0.368528	0.018768
trim35-20	-0.088268	-0.376191	0.0608847
irf2bp1	0.0398841	-0.407601	0.0545062
irak1	-0.249935	-0.447539	-0.0575808
myd88	0.0766739	-0.476294	0.332974
cxcr5	-1.71156	-0.476929	-0.639776
akt3a	-0.116974	-0.511797	-0.243427
rnaseh2c	-0.161598	-0.513683	-0.0758999
nfkbiab	-0.211015	-0.51518	-0.186396
trim35-28	0.0257439	-0.540946	0.0631484
trim3b	-0.0132269	-0.584442	-0.0441022
traf3	-0.30494	-0.594093	-0.265464
socs6a	0.156846	-0.599272	0.156858
ch25hl1.1	0.0323557	-0.641915	-0.627007
il17rc	-0.0314567	-0.678498	0.131504
isg20	0.0830869	-0.703037	0.22321
trim23	-0.242327	-0.709524	-0.299772
tlr5b	-0.128573	-0.725038	-0.162571
usp18	-0.40801	-0.742567	0.150335
rnaseh2a	-0.19882	-0.783562	-0.135398
cxcl8a	-0.138985	-0.789433	-0.299677
ikbkb	0.187497	-0.809901	0.133127
il17rd	0.473072	-0.811461	-0.204929
map3k7	-0.127089	-0.871694	-0.114354
nfkbiaa	-0.439992	-0.947131	-0.293623
irf5	-0.28281	-0.982128	-0.337294
cdc40	0.0463003	-1.02437	-0.125768
rnaseh2b	-0.306673	-1.04147	-0.215654
socs9	0.0595113	-1.06149	0.0758964
trim33l	-0.299825	-1.11325	-0.434071
socs2	-0.352718	-1.11428	-0.409919
socs1a	-0.631029	-1.15797	0.155263
trim105	-0.51523	-1.1617	-0.250883
trim2a	-0.13027	-1.16396	-0.411971
tlr3	-0.0328839	-1.24503	-0.236645
mov10b.2	0.361984	-1.25829	-0.467434
socs7	-0.591226	-1.29107	-0.996071
trim32	-0.0602278	-1.40893	-0.296088
rnaseh1	-0.378349	-1.4499	-0.283915
ifngr1	-0.212149	-1.4963	-0.11548
isg20l2	0.104503	-1.51917	-0.0267191
trim45	-0.281692	-1.60872	-0.113479
tlr1	-1.58545	-1.64023	-1.2943
il17c	-0.0967034	-1.75703	-0.799089
trim55a	-0.176676	-1.8539	-0.127378
ifit16	0.915914	-1.88358	0.815237
cxcl14	-0.693003	-1.92608	-0.549836
adarb2	-0.975501	-2.00254	-1.22386
ccl19a.1	0.445392	-2.2583	-3.00355
il12a	-1.48116	-2.33566	-1.15783
trim2b	-0.129777	-2.60607	-1.44019
ccr6a	-5.16957	-2.84327	-1.26077
