# Supplementary material for: Transcriptome analysis based on RNA-seq of common innate immune responses of flounder cells to IHNV, VHSV, and HIRRV
Source: PLoS One. 2020 Sep 28;15(9):e0239925. doi: 10.1371/journal.pone.0239925 (PMC7521715; doi:10.1371/journal.pone.0239925)
Supplement: S6 Table — (XLSX) [file pone.0239925.s006.xlsx]

## Sheet: sheet1
IRF8		IRF8-1	IRF8-2	Actin-1	Actin-2		(Cttarget - Ctreference)test		(Cttarget - Ctreference)control			ΔΔCt			2-ΔΔCt
	Mock	28.848	28.8998	20.6691	20.6118		0	0	0	0		0	0		1	1
	VHSV-24h	28.2681	28.4793	21.9544	21.9097		-0.579939	-0.420492	1.2854	1.29787		-1.86534	-1.71836		3.64353	3.29062
	IHNV-24h	28.8184	29.1105	23.2907	23.2716		-0.0296497	0.210745	2.62164	2.65979		-2.65129	-2.44905		6.28229	5.46055
	HIRRV-24h	28.349	28.934	22.0654	22.1427		-0.498976	0.0342026	1.39635	1.53086		-1.89532	-1.49665		3.72006	2.82187
CXCR1		CXCR1-1	CXCR1-2	Actin-1	Actin-2
	Mock	29.6841	29.6722	20.6281	20.6281		0	0	0	0		0	0		1	1
	VHSV-24h	29.0379	29.0391	21.9718	21.9718		-0.646179	-0.63308	1.34371	1.34371		-1.98989	-1.97679		3.97206	3.93615
	IHNV-24h	29.5455	29.3998	22.0654	22.1427		-0.138584	-0.272375	1.43728	1.51458		-1.57587	-1.78696		2.98114	3.45086
	HIRRV-24h	28.8316	29.1493	22.1043	22.1043		-0.852545	-0.522915	1.47617	1.47617		-2.32872	-1.99909		5.02358	3.99746
TIRAP		TIRAP-1	TIRAP-2	Actin-1	Actin-2
	Mock	30.236	29.9625	21.5063	21.9544		0	0	0	0		0	0		1	1
	VHSV-24h	28.5685	28.9978	20.6691	21.5063		-1.66745	-0.964659	-0.837261	-0.448137		-0.830193	-0.516521		1.77792	1.4305
	IHNV-24h	29.1867	28.9273	21.2529	21.9544		-1.04929	-1.03524	-0.253382	0		-0.79591	-1.03524		1.73617	2.04946
	HIRRV-24h	29.9339	30.2736	21.9097	22.8601		-0.302094	0.311075	0.4034	0.905699		-0.705494	-0.594624		1.6307	1.51008
CH25H		CH25H-1	CH25H-2	Actin-1	Actin-2
	Mock	29.8021	30.2871	20.3869	20.6118		0	0	0	0		0	0		1	1
	VHSV-24h	29.9911	30.0077	22.1427	21.9097		0.189003	-0.279436	1.75583	1.29787		-1.56682	-1.5773		2.96252	2.98411
	IHNV-24h	29.2802	29.3564	21.5063	21.2529		-0.521887	-0.930725	1.11944	0.641085		-1.64132	-1.57181		3.11952	2.97277
	HIRRV-24h	29.9538	29.9808	22.1427	22.0654		0.15169	-0.306267	1.75583	1.45355		-1.60414	-1.75982		3.04014	3.38656
CXCL11.5		CXCL11.5-1	CXCL11.5-2	Actin-1	Actin-2
	Mock	28.904	27.8146	20.6691	20.6118		0	0	0	0		0	0		1	1
	VHSV-24h	27.6755	26.9731	21.9544	21.9097		-1.22854	-0.841532	1.2854	1.29787		-2.51394	-2.1394		5.71176	4.40578
	IHNV-24h	26.615	26.9094	20.2816	21.2529		-2.28906	-0.90526	-0.387405	0.641085		-1.90165	-1.54634		3.73641	2.92076
	HIRRV-24h	26.7769	27.184	21.2529	22.1427		-2.12713	-0.630646	0.583879	1.53086		-2.71101	-2.1615		6.5478	4.4738
TLR2		TLR2-1	TLR2-2	Actin-1	Actin-2
	Mock	29.4282	29.6867	20.6691	20.6118		0	0	0	0		0	0		1	1
	VHSV-24h	28.9544	28.8207	21.9544	21.9097		-0.473846	-0.866072	1.2854	1.29787		-1.75924	-2.16394		3.38521	4.48137
	IHNV-24h	29.621	29.6231	22.7324	22.1048		0.19278	-0.0636559	2.06331	1.49292		-1.87053	-1.55658		3.65667	2.94155
	HIRRV-24h	28.9415	28.8343	22.0654	22.1427		-0.486666	-0.852404	1.39635	1.53086		-1.88301	-2.38326		3.68845	5.21714
CCR6a		CCR6a-1	CCR6a-2	Actin-1	Actin-2
	Mock	27.6964	27.9162	26.957	26.956		0	0	0	0		0	0		1	1
	VHSV-24h	27.1582	27.9244	26.4505	26.3589		-0.538155	0.00816154	-0.506517	-0.597078		-0.0316379	0.60524		1.02217	0.657362
	IHNV-24h	27.2607	27.5601	22.9813	22.9484		-0.435722	-0.356133	-3.97575	-4.0076		3.54002	3.65147		0.0859699	0.0795789
	HIRRV-24h	27.9926	27.9831	23.2888	23.0446		0.2962	0.0669479	-3.66815	-3.91134		3.96435	3.97829		0.0640635	0.0634475
IL-12A		IL-12A-1	IL-12A-2	Actin-1	Actin-2
	Mock	27.8242	27.7195	26.957	26.956		0	0	0	0		0	0		1	1
	VHSV-24h	27.5227	27.4102	26.4505	26.3589		-0.301504	-0.309269	-0.506517	-0.597078		0.205013	0.287809		0.867531	0.819145
	IHNV-24h	27.3062	27.1186	22.9813	22.9484		-0.518042	-0.600901	-3.97575	-4.0076		3.45771	3.4067		0.0910179	0.0942932
	HIRRV-24h	27.8189	27.9141	23.2888	23.0446		-0.0053196	0.194633	-3.66815	-3.91134		3.66283	4.10598		0.0789546	0.0580734
TLR1		TLR1-1	TLR1-2	Actin-1	Actin-2
	Mock	29.0226	29.5304	26.957	26.956		0	0	0	0		0	0		1	1
	VHSV-24h	28.967	29.5905	26.4505	26.3589		-0.0556526	0.0600395	-0.506517	-0.597078		0.450864	0.657118		0.731605	0.634144
	IHNV-24h	28.953	28.7348	22.9813	22.9484		-0.0696201	-0.795605	-3.97575	-4.0076		3.90613	3.212		0.066702	0.107918
	HIRRV-24h	29.247	29.6803	23.2888	23.0446		0.279993	0.0897865	-3.16164	-3.31427		3.44163	3.40405		0.0920378	0.0944665
